# Supplementary material for: Non-universality of the dynamic exponent in two-dimensional random media
Source: Sci Rep. 2019 Jan 22;9:251. doi: 10.1038/s41598-018-36236-z (PMC6342955; doi:10.1038/s41598-018-36236-z)
Supplement: Supplementary file 2 — Supplementary data for MSD and the transition rate distribution [file 41598_2018_36236_MOESM2_ESM.zip]

Archive with 24 entries (21 files):
- transition.csv
- __MACOSX/
- __MACOSX/._transition.csv
- raw_data_msd/
- raw_data_msd/MSD_Delta=0.05.csv
- __MACOSX/raw_data_msd/
- __MACOSX/raw_data_msd/._MSD_Delta=0.05.csv
- raw_data_msd/MSD_Delta=0.01.csv
- __MACOSX/raw_data_msd/._MSD_Delta=0.01.csv
- raw_data_msd/MSD_Delta=2.0.csv
- __MACOSX/raw_data_msd/._MSD_Delta=2.0.csv
- raw_data_msd/MSD_Delta=0.3.csv
- __MACOSX/raw_data_msd/._MSD_Delta=0.3.csv
- raw_data_msd/MSD_Delta=0.1.csv
- __MACOSX/raw_data_msd/._MSD_Delta=0.1.csv
- raw_data_msd/MSD_Delta=0.025.csv
- __MACOSX/raw_data_msd/._MSD_Delta=0.025.csv
- raw_data_msd/MSD_Delta=0.5.csv
- __MACOSX/raw_data_msd/._MSD_Delta=0.5.csv
- raw_data_msd/MSD_Delta=1.0.csv
- __MACOSX/raw_data_msd/._MSD_Delta=1.0.csv
- raw_data_msd/MSD_Delta=1.5.csv
- __MACOSX/raw_data_msd/._MSD_Delta=1.5.csv
- __MACOSX/._raw_data_msd
