# Supplementary material for: Non-universality of the dynamic exponent in two-dimensional random media
Source: Sci Rep. 2019 Jan 22;9:251. doi: 10.1038/s41598-018-36236-z (PMC6342955; doi:10.1038/s41598-018-36236-z)
Supplement: Supplementary file 2 — Supplementary data for MSD and the transition rate distribution [file 41598_2018_36236_MOESM2_ESM.zip › transition.csv]

2		1.5		1		0.5		0.3		0.1		0.05		0.025		0.01
0.00016376	88.9483	0.0001662	78.4273	0.00016054	53.8435	0.00014324	50.9521	0.00011564	62.3512	1.08708E-05	254.159	3.99602E-06	503.801	1.00358E-06	1122.59	1.84316E-07	3607.93
0.00016994	91.8438	0.00016985	73.3823	0.00016531	50.7345	0.00016234	51.5298	0.00012189	61.5449	1.23203E-05	227.853	4.72257E-06	440.155	1.22562E-06	1122.59	2.58043E-07	3262.06
0.00017612	87.9528	0.0001735	69.866	0.00016849	54.5501	0.00018144	47.5438	0.00012877	60.1116	1.37697E-05	217.795	5.44912E-06	441.688	1.33219E-06	1066.29	3.31769E-07	2950.09
0.0001823	89.5816	0.00017716	69.4074	0.00017325	59.4964	0.00020054	45.7241	0.00013502	64.322	1.52192E-05	218.956	6.17566E-06	461.626	2.22032E-06	1028.01	4.05496E-07	3262.06
0.00018848	89.6721	0.00018081	70.7834	0.00017643	54.6914	0.00021964	44.5688	0.00014127	57.3344	1.66686E-05	220.116	6.90221E-06	421.753	3.10844E-06	874.875	4.79222E-07	3262.06
0.00019466	89.7625	0.00018446	67.4199	0.00017961	52.6564	0.00023874	43.9622	0.00014752	57.1552	1.81181E-05	192.65	7.62876E-06	373.442	3.99657E-06	818.577	5.52949E-07	2909.4
0.00020084	89.1292	0.00018811	67.5729	0.00021935	48.2613	0.00025784	42.2291	0.00015377	58.3199	1.95675E-05	206.19	8.35531E-06	399.513	4.8847E-06	820.829	6.26675E-07	2794.11
0.00020702	87.7719	0.00019177	67.8787	0.00025909	46.3958	0.00027694	40.6693	0.00015627	58.2124	0.000021017	206.19	9.08186E-06	384.943	5.77283E-06	842.222	7.00402E-07	3106.08
0.0002132	84.7858	0.00019542	64.974	0.00029882	44.2054	0.00028649	41.0042	0.00021878	50.8843	2.17417E-05	197.602	9.80841E-06	414.852	6.66095E-06	815.199	7.74128E-07	3377.35
0.00021629	86.0979	0.00019907	64.821	0.00033856	41.817	0.00047748	34.2078	0.00028128	47.3457	3.62362E-05	166.924	0.000010535	361.939	7.54908E-06	864.741	8.47855E-07	3682.53
0.00027809	76.2982	0.0002009	66.4414	0.0003783	40.1354	0.00066847	30.5107	0.00034379	44.1654	5.07306E-05	151.374	1.12615E-05	361.173	8.43721E-06	864.741	9.21581E-07	2522.84
0.00033989	71.5566	0.00023743	60.1124	0.00041804	38.2134	0.00085946	27.8907	0.0004063	42.2393	6.52251E-05	140.232	1.19881E-05	351.203	9.32533E-06	877.127	9.95307E-07	3377.35
0.00040169	65.7927	0.00027395	59.3784	0.00045777	37.6763	0.00105045	26.1693	0.00046881	39.2293	7.97195E-05	133.733	1.27146E-05	371.141	1.02135E-05	982.968	1.06903E-06	4109.79
0.00046349	63.8383	0.00031048	56.0305	0.00049751	38.9482	0.00124144	25.1554	0.00053131	37.8497	0.000094214	126.305	1.34412E-05	362.707	1.11016E-05	946.937	1.1059E-06	3621.49
0.00052528	60.0648	0.00034701	54.0125	0.00053725	35.1326	0.00143243	23.0151	0.00059382	36.9359	0.000108708	123.52	1.41677E-05	322.065	1.19897E-05	941.307	1.84316E-06	5052.46
0.00058708	57.3141	0.00038353	52.2544	0.00057699	34.8357	0.00162342	23.3097	0.00065633	36.9359	0.000123203	119.226	1.48942E-05	325.132	1.28778E-05	999.857	2.58043E-06	5988.35
0.00064888	55.5315	0.00042006	49.5025	0.00061672	33.691	0.00181441	22.293	0.00071884	34.9203	0.000137697	115.396	1.56208E-05	345.838	1.33219E-05	1025.75	3.31769E-06	7301.58
0.00071068	53.5137	0.00045659	49.166	0.00065646	33.154	0.0020054	21.4496	0.00078134	33.7288	0.000152192	119.652	1.63473E-05	345.07	2.22032E-05	1350.21	4.05496E-06	8190
0.00077248	52.274	0.00049312	47.041	0.0006962	32.0235	0.00219639	20.5888	0.00084385	32.815	0.000166686	112.07	1.70739E-05	319.764	3.10844E-05	1654.62	4.79222E-06	9404.36
0.00083427	50.5367	0.00052964	46.3684	0.00073594	31.868	0.00238738	20.1989	0.00090636	32.7971	0.000181181	114.623	1.78004E-05	327.433	3.99657E-05	2031.3	5.52949E-06	10506
0.00089607	47.8492	0.00054791	46.4357	0.00077567	29.621	0.00257837	19.4941	0.00096887	31.955	0.000195675	113.192	0.000018527	329.734	0.000048847	2462.56	9.21581E-06	17135.4
0.00092697	48.3732	0.00091318	37.6283	0.00081541	31.1614	0.00276936	19.3901	0.00103137	31.2741	0.00021017	115.009	1.92535E-05	335.867	5.77283E-05	2902.75	1.29021E-05	20001.7
0.00154495	38.2866	0.00127845	32.857	0.00085515	30.0026	0.00296035	19.2139	0.00109388	31.2383	0.000217417	114.874	1.99801E-05	326.665	6.66095E-05	3255.95	1.65885E-05	18400
0.00216293	32.691	0.00164372	29.9247	0.00089489	29.3242	0.00315134	18.9568	0.00115639	30.7724	0.000362362	125.342	2.07066E-05	295.994	7.54908E-05	3354.14	2.02748E-05	15490.2
0.00278091	28.7584	0.00200899	27.2585	0.00093462	28.1512	0.00334233	18.7171	0.00121889	29.4197	0.000507306	147.041	2.14332E-05	342.003	8.43721E-05	3356.42	2.39611E-05	12553.4
0.00339889	26.5677	0.00237426	25.2817	0.00097436	28.9992	0.00353332	18.6824	0.0012814	30.4768	0.000652251	174.604	2.21597E-05	317.465	9.32533E-05	3169.95	2.76474E-05	10057.1
0.00401687	24.5182	0.00273953	23.5313	0.0010141	28.6459	0.00372431	18.2203	0.00134391	29.581	0.000797195	208.696	2.28863E-05	333.566	0.000102135	3012.91	3.13338E-05	8592.64
0.00463485	23.0506	0.0031048	22.8265	0.00105383	27.6566	0.0039153	18.2636	0.00140642	29.7512	0.00094214	236.128	2.36128E-05	294.461	0.000111016	2800.14	3.50201E-05	7541.73
0.00525283	21.7114	0.00347007	21.4857	0.00109357	26.6533	0.00410629	18.0441	0.00146892	28.8374	0.00108709	242.012	2.43394E-05	328.198	0.000119897	2623.88	3.87064E-05	6793.35
0.00587081	20.4571	0.00383534	20.8024	0.00113331	26.6674	0.00429728	17.8101	0.00153143	28.0043	0.00123203	236.735	2.50659E-05	302.895	0.000128778	2419.19	4.23927E-05	6279.97
0.0064888	19.7713	0.00420061	19.6175	0.00117305	26.088	0.00448827	17.9863	0.00159394	28.5597	0.00137697	224.047	2.57925E-05	318.999	0.00013766	2251.24	0.000046079	5710.3
0.00710678	18.8864	0.00456588	19.3011	0.00119212	26.7974	0.00467926	17.5733	0.00165645	28.927	0.00152192	206.956	0.000026519	288.325	0.000146541	2070.86	4.97654E-05	5283.04
0.00772476	18.3271	0.00493115	18.6819	0.00198687	22.0808	0.00487025	17.5531	0.00171895	28.1566	0.00166686	191.652	2.72456E-05	306.666	0.000155422	1880.59	5.34517E-05	4896.48
0.00834274	17.2459	0.00529642	18.1545	0.00278161	19.4006	0.00506124	17.2382	0.00178146	29.2853	0.00181181	174.526	4.54093E-05	309.427	0.000164303	1713.32	0.000057138	4550.6
0.00896072	17.14	0.0056617	17.8487	0.00357636	17.8637	0.00525223	17.5559	0.00184397	29.133	0.00195675	159.489	5.44912E-05	321.223	0.000173185	1579.38	6.08243E-05	4306.46
0.0095787	16.8169	0.00602697	17.3304	0.00437111	16.6738	0.00544322	17.6224	0.00190648	27.1443	0.0021017	143.207	9.08186E-05	390.418	0.000182066	1480.19	6.45107E-05	4103
0.0101967	16.0849	0.00639224	16.8397	0.00516586	15.6881	0.00563421	17.062	0.00196898	28.067	0.00224664	128.213	0.000127146	472.99	0.000190947	1405.55	0.000068197	3899.55
0.0108147	16.0722	0.00675751	16.6578	0.0059606	15.1567	0.0058252	17.1227	0.00203149	27.8161	0.00239159	118.143	0.000163473	576.206	0.000199829	1320.4	7.18833E-05	3662.18
0.0114326	15.5383	0.00712278	16.352	0.00675535	14.5547	0.00601619	16.6259	0.002094	27.0189	0.00253653	110.325	0.000199801	705.844	0.00020871	1276.95	7.55696E-05	3492.64
0.0120506	15.1239	0.00748805	15.8613	0.0075501	14.0318	0.00620718	17.1891	0.00215651	27.1443	0.00268148	104.461	0.000236128	807.142	0.000217591	1228.54	0.000079256	3357
0.0126686	14.8588	0.00785332	15.7833	0.00834484	13.675	0.00639817	17.088	0.00221901	27.198	0.00282642	97.7139	0.000272456	876.23	0.000226472	1188.82	8.29423E-05	3092.51
0.0132866	14.847	0.00821859	15.2589	0.00913959	13.0284	0.00658917	17.0678	0.00228152	27.4399	0.00297137	92.801	0.000308783	876.83	0.000235354	1134.92	8.66286E-05	2909.4
0.0139046	14.1195	0.00858386	15.3124	0.00993434	12.9295	0.00678016	17.2469	0.00234403	27.3234	0.00311631	89.1761	0.000345111	848.472	0.000244235	1092.19	9.03149E-05	2807.68
0.0145225	14.077	0.00894913	14.8202	0.0107291	12.5642	0.00697115	16.9782	0.00240654	27.9774	0.00326125	85.0559	0.000381438	803.475	0.000253116	1066.29	9.40013E-05	2678.82
0.0151405	13.7205	0.0093144	14.7911	0.0115238	12.3925	0.00716214	17.1458	0.00246904	25.8542	0.0034062	81.0834	0.000417766	746.287	0.000261997	994.227	9.76876E-05	2509.27
0.0157585	13.6019	0.00967967	14.2744	0.0123186	12.2165	0.00735313	17.0765	0.00253155	28.1655	0.00355114	79.4083	0.000454093	695.662	0.000270879	978.464	0.000101374	2529.62
0.0163765	13.2888	0.0100449	14.2713	0.0131133	11.9064	0.00754412	17.14	0.00259406	27.628	0.00369609	76.0001	0.00049042	639.453	0.00027976	949.189	0.00010506	2427.89
0.0169945	12.9957	0.0104102	13.9686	0.0139081	11.9537	0.00773511	17.3769	0.00265657	27.3503	0.00384103	72.507	0.000526748	587.462	0.000288641	898.52	0.000108747	2326.17
0.0176124	12.8645	0.0107755	13.4091	0.0147028	11.7608	0.0079261	17.0678	0.00271907	27.2965	0.00398598	70.2399	0.000563075	540.47	0.000297523	886.135	0.000112433	2143.06
0.0182304	12.7514	0.0111408	13.6017	0.0154976	11.7191	0.00811709	17.1342	0.00278158	28.1207	0.00413092	68.3709	0.000599403	483.081	0.000306404	877.127	0.000116119	2061.67
0.0188484	12.8011	0.011506	13.3877	0.0162923	11.3778	0.00830808	17.0331	0.00284409	27.8968	0.00427587	64.8524	0.00063573	440.37	0.000315285	832.088	0.000119806	2020.98
0.0194664	12.46	0.0118713	13.3372	0.0170871	11.3651	0.00849907	16.8281	0.0029066	27.3324	0.00442081	62.9896	0.000672058	407.152	0.000324166	820.829	0.000123492	1946.38
0.0200844	12.327	0.0122366	13.1094	0.0178818	11.3637	0.00869006	17.2411	0.0029691	27.9774	0.00456576	61.3338	0.000708385	389.73	0.000333048	808.443	0.000127178	1831.09
0.0207024	11.965	0.0126018	13.1737	0.0186766	11.2598	0.00888105	17.2584	0.00303161	27.1085	0.0047107	59.264	0.000744712	364.532	0.000341929	772.412	0.000130864	1878.57
0.0213203	12.0627	0.0129671	13.059	0.0194713	11.093	0.00907204	17.4837	0.00309412	27.2428	0.00485564	57.3322	0.00078104	346.911	0.00035081	771.286	0.000134551	1783.62
0.0219383	11.8483	0.0133324	12.7349	0.0202661	11.0471	0.00926303	17.426	0.00315662	27.0547	0.00500059	55.4695	0.000817367	331.389	0.000359691	754.397	0.000138237	1586.95
0.0225563	11.6402	0.0136977	12.7242	0.0210608	10.9892	0.00945402	17.3335	0.00321913	28.1745	0.00514553	53.8826	0.000853695	316.083	0.000368573	713.862	0.000141923	1607.29
0.0231743	11.1262	0.0140629	12.7976	0.0218555	10.7362	0.00964501	17.9661	0.00328164	28.4881	0.00529048	52.4338	0.000890022	305.472	0.000377454	694.72	0.00014561	1620.86
0.0237923	11.404	0.0144282	12.7991	0.0226503	10.874	0.009836	17.709	0.00334415	28.909	0.00543542	51.4679	0.00092635	291.958	0.000386335	696.972	0.000149296	1485.22
0.0244102	11.4601	0.0147935	12.4612	0.023445	10.756	0.010027	17.8534	0.00340665	28.4612	0.00558037	48.5013	0.000962677	282.313	0.000395217	664.319	0.000152982	1430.96
0.0250282	11.1217	0.0151587	12.2701	0.0242398	10.763	0.010218	17.3075	0.00346916	28.4791	0.00572531	48.5013	0.000999005	272.521	0.000404098	654.186	0.000156669	1329.24
0.0256462	10.8665	0.015524	12.2442	0.0250345	10.8337	0.010409	17.9777	0.00353167	27.9684	0.00587026	46.4315	0.00103533	261.786	0.000412979	628.289	0.000160355	1241.07
0.0262642	10.9534	0.0158893	12.0408	0.0258293	10.5963	0.0106	18.3994	0.00359418	29.2137	0.0060152	45.7416	0.00107166	249.949	0.00042186	627.163	0.000164041	1105.44
0.0268822	10.7697	0.0162545	12.0775	0.026624	10.4628	0.010791	18.0701	0.00365668	27.6101	0.00616015	45.0517	0.00110799	243.893	0.000430742	608.021	0.000167728	1030.84
0.0275001	10.7426	0.0166198	11.8742	0.0274188	10.5666	0.0109819	18.4051	0.00371919	29.2943	0.00630509	42.9819	0.00114431	233.708	0.000439623	596.762	0.000171414	1010.49
0.0281181	10.5724	0.0169851	11.7412	0.0282135	10.291	0.0111729	17.9488	0.0037817	28.909	0.00645004	42.775	0.00118064	231.505	0.000448504	597.887	0.0001751	956.237
0.0287361	10.6376	0.0173504	11.7809	0.0290083	10.3568	0.0113639	18.5813	0.00384421	28.909	0.00659498	40.7742	0.00121697	223.247	0.000457385	574.242	0.000178787	895.201
0.0293541	10.2087	0.0177156	11.8619	0.029803	10.2769	0.0115549	18.3387	0.00390671	29.3122	0.00673992	40.0843	0.0012533	214.989	0.000466267	562.983	0.000182473	874.855
0.0299721	10.1453	0.0180809	11.5562	0.0305978	10.1858	0.0117459	18.229	0.00396922	29.1868	0.00688487	39.3944	0.00128962	210.309	0.000475148	553.975	0.000186159	820.601
0.03059	10.0856	0.0184462	11.6892	0.0313925	10.2317	0.0119369	18.538	0.00403173	30.0289	0.00702981	38.0835	0.00132595	203.428	0.000484029	542.715	0.000189846	766.346
0.031208	9.81235	0.0188114	11.1923	0.0321873	9.95751	0.0121279	19.0926	0.00409424	29.8318	0.00717476	36.8417	0.00136228	198.197	0.00049291	526.952	0.000193532	739.219
0.031826	9.87208	0.0191767	11.2963	0.032982	10.0006	0.0123189	18.5987	0.00415674	30.862	0.0073197	36.1517	0.00139861	192.417	0.000501792	510.062	0.000197218	718.873
0.032444	9.711	0.019542	11.4323	0.0337768	9.88333	0.0125099	18.3098	0.00421925	30.862	0.00746465	35.5308	0.00143493	188.287	0.000510673	502.18	0.000200905	712.092
0.033062	9.64404	0.0199073	11.2474	0.0345715	9.72152	0.0127008	18.9106	0.00428176	30.7903	0.00760959	35.1169	0.00147126	182.231	0.000519554	495.425	0.000204591	613.755
0.0336799	9.65039	0.0202725	11.0196	0.0353662	9.83879	0.0128918	18.9713	0.00434427	31.2741	0.00775454	34.7029	0.00150759	180.855	0.000528436	488.669	0.000208277	571.708
0.0342979	9.616	0.0206378	11.0822	0.036161	9.66213	0.0130828	18.7373	0.00440677	31.6862	0.00789948	33.3231	0.00154392	177.276	0.000537317	474.031	0.000211964	589.341
0.0349159	9.33277	0.0210031	11.1067	0.0369557	9.54272	0.0132738	19.393	0.00446928	31.1845	0.00804443	31.9432	0.00158024	169.569	0.000546198	460.52	0.00021565	573.064
0.0355339	9.33458	0.0213683	11.151	0.0377505	9.46993	0.0134648	18.7489	0.00453179	30.9785	0.00818937	31.6673	0.00161657	164.614	0.000555079	463.898	0.000219336	545.937
0.0361519	9.17804	0.0217336	10.8835	0.0385452	9.42759	0.0136558	18.8442	0.0045943	32.3312	0.00833432	31.3223	0.0016529	164.339	0.000563961	452.638	0.000223023	558.144
0.0367698	9.01155	0.0220989	10.9569	0.03934	9.35832	0.0138468	18.85	0.0046568	31.749	0.00847926	30.4944	0.00168923	158.283	0.000572842	457.142
0.0373878	8.96993	0.0224641	11.1419	0.0401347	9.13505	0.0140378	18.8355	0.00471931	32.2864	0.0086242	29.2526	0.00172555	155.53	0.000581723	421.111
0.0380058	8.84324	0.0228294	10.726	0.0409295	9.09969	0.0142288	19.0377	0.00478182	32.0625	0.00876915	28.4246	0.00176188	150.3	0.000590604	425.615
0.0386238	8.79257	0.0231947	10.7994	0.0417242	9.0778	0.0144198	19.3785	0.00484433	33.1733	0.00891409	29.1146	0.00179821	146.721	0.000599486	417.733
0.0392418	8.78262	0.02356	10.6603	0.042519	9.07918	0.0146108	18.7633	0.00490683	32.367	0.00905904	27.7347	0.00183454	145.62	0.000608367	414.355
0.0398597	8.6867	0.0239252	10.616	0.0433137	8.92095	0.0148018	19.1561	0.00496934	33.3704	0.00920398	27.8037	0.00187086	140.94	0.000617248	407.599
0.0404777	8.63603	0.0242905	10.2903	0.0441085	8.74429	0.0149927	18.9742	0.00503185	34.2394	0.00934893	26.6309	0.00190719	139.013	0.00062613	408.725
0.0410957	8.56545	0.0246558	10.5411	0.0449032	8.59022	0.0151837	18.72	0.00509435	33.1644	0.00949387	26.1479	0.00194352	135.16	0.000635011	387.332
0.0417137	8.29037	0.025021	10.5197	0.045698	8.42702	0.0153747	19.0493	0.00515686	34.1856	0.00963882	24.9751	0.00197985	133.233	0.000643892	386.206
0.0423317	8.33018	0.0253863	10.2643	0.0464927	8.4581	0.0155657	18.9568	0.00521937	34.5798	0.00978376	24.8371	0.00201617	128.278	0.000652773	383.954
0.0429496	8.21888	0.0257516	10.3561	0.0472874	8.41922	0.0157567	19.1215	0.00528188	33.9437	0.00992871	24.0092	0.0020525	127.727	0.000661655	377.198
0.0435676	8.24785	0.0261169	10.301	0.0480822	8.16839	0.0159477	18.7055	0.00534438	34.6604	0.0100737	24.0782	0.00208883	124.974	0.000670536	368.191
0.0441856	7.97004	0.0264821	10.3209	0.0488769	8.0949	0.0161387	18.6333	0.00540689	35.4219	0.0102186	23.2503	0.00212516	118.918	0.000679417	369.317
0.0448036	7.96553	0.0268474	10.3133	0.0496717	8.12101	0.0163297	18.3965	0.0054694	34.7321	0.0103635	22.6983	0.00216148	119.194	0.000688298	361.435
0.0454216	8.02435	0.0272127	10.2521	0.0504664	7.93945	0.0165207	18.6738	0.00553191	34.2752	0.0105085	21.9394	0.00219781	116.716	0.00069718	351.301
0.0460395	7.942	0.0275779	9.97082	0.0512612	8.0016	0.0167117	18.5987	0.00559441	35.6996	0.0106534	21.6634	0.00223414	115.34	0.000706061	345.671
0.0466575	7.60992	0.0279432	9.92344	0.0520559	7.77342	0.0169026	18.4427	0.00565692	36.3984	0.0107984	20.4216	0.00227047	112.037	0.000714942	347.923
0.0472755	7.77641	0.0283085	9.96776	0.0528507	7.66741	0.0170936	18.7344	0.00571943	36.2013	0.0109433	20.2836	0.00230679	111.211	0.000723823	343.419
0.0478935	7.66511	0.0286738	9.94482	0.0536454	7.67659	0.0172846	18.2665	0.00578194	36.4969	0.0110883	19.0418	0.00234312	109.284	0.000732705	327.656
0.0485115	7.57191	0.029039	9.92954	0.0544402	7.56706	0.0174756	18.2954	0.00584444	36.3357	0.0112332	18.2828	0.00237945	105.981	0.000741586	326.53
0.0491294	7.41264	0.0294043	9.65131	0.0552349	7.48792	0.0176666	18.0325	0.00590695	36.3715	0.0113782	18.0759	0.00241578	105.43	0.000750467	317.522
0.0497474	7.42441	0.0297696	9.81792	0.0560297	7.37769	0.0178576	18.0065	0.00596946	36.6134	0.0115231	16.696	0.0024521	103.503	0.000759349	313.018
0.0503654	7.23892	0.0301348	9.90509	0.0568244	7.40173	0.0180486	17.9401	0.00603197	36.1386	0.011668	16.4201	0.00248843	98.8234	0.00076823	322.026
0.0509834	7.24254	0.0305001	9.77207	0.0576192	7.16215	0.0182396	17.683	0.00609447	37.0792	0.011813	15.5232	0.00252476	98.8234	0.000777111	309.64
0.0516014	7.16652	0.0308654	9.60392	0.0584139	7.21236	0.0184306	17.8852	0.00615698	36.4074	0.0119579	15.2472	0.00256108	97.9976	0.000785992	297.255
0.0522193	7.11495	0.0312306	9.68189	0.0592087	7.04419	0.0186216	17.6946	0.00621949	36.4163	0.0121029	14.6953	0.00259741	96.0706	0.000794874	301.759
0.0528373	6.99007	0.0315959	9.48007	0.0600034	6.95517	0.0188125	17.2873	0.006282	37.0166	0.0122478	14.7643	0.00263374	92.7673	0.000803755	295.003
0.0534553	6.94664	0.0319612	9.62377	0.0607981	6.95655	0.0190035	17.4635	0.0063445	37.133	0.0123928	13.5914	0.00267007	93.3179	0.000812636	289.373
0.0540733	6.96927	0.0323265	9.4923	0.0615929	6.86967	0.0191945	17.3249	0.00640701	37.8945	0.0125377	13.3844	0.00270639	90.2899	0.000821517	285.995
0.0546913	6.74395	0.0326917	9.39292	0.0623876	6.74737	0.0193855	16.7241	0.00646952	37.0792	0.0126827	13.2464	0.00274272	91.9415	0.000830399	280.365
0.0553093	6.77382	0.033057	9.4923	0.0631824	6.74384	0.0195765	16.5161	0.00653203	37.124	0.0128276	12.6945	0.00277905	87.5371	0.00083928	276.987
0.0559272	6.79554	0.0334223	9.50147	0.0639771	6.61311	0.0197675	16.9494	0.00659453	37.6526	0.0129725	12.2806	0.00281538	85.8855	0.000848161	272.484
0.0565452	6.58289	0.0337875	9.35777	0.0647719	6.60468	0.0199585	16.6432	0.00665704	38.4051	0.0131175	11.6596	0.0028517	84.7844	0.000857043	258.972
0.0571632	6.47792	0.0341528	9.38835	0.0655666	6.54108	0.0201495	17.0418	0.00671955	38.1811	0.0132624	12.0046	0.00288803	82.0317	0.000865924	262.35
0.0577812	6.35395	0.0345181	9.16515	0.0663614	6.5149	0.0203405	16.6143	0.00678206	36.3805	0.0134074	11.3147	0.00292436	81.7564	0.000874805	261.224
0.0583992	6.43721	0.0348834	9.29051	0.0671561	6.45696	0.0205315	16.4988	0.00684456	38.4678	0.0135523	11.2457	0.00296069	79.5542	0.000883686	247.712
0.0590171	6.49241	0.0352486	9.00921	0.0679509	6.4245	0.0207224	16.2157	0.00690707	38.5037	0.0136973	10.7627	0.00299701	78.7284	0.000892568	239.831
0.0596351	6.3431	0.0356139	9.21864	0.0687456	6.20048	0.0209134	16.4208	0.00696958	38.3245	0.0138422	10.4178	0.00303334	78.1778	0.000901449	240.957
0.0602531	6.21189	0.0359792	9.17736	0.0695404	6.17646	0.0211044	16.2388	0.00703208	38.4858	0.0139872	10.9697	0.00306967	74.5993	0.00091033	231.949
0.0608711	6.18385	0.0363444	9.21254	0.0703351	5.98567	0.0212954	15.9413	0.00709459	37.5809	0.0141321	9.79685	0.003106	74.0487	0.000919211	226.319
0.0614891	5.99653	0.0367097	9.00461	0.0711298	6.09802	0.0214864	16.1666	0.0071571	38.1005	0.014277	10.0728	0.00314232	73.7734	0.000928093	218.437
0.062107	5.94043	0.037075	8.89149	0.0719246	5.9666	0.0216774	16.0164	0.00721961	38.1453	0.014422	9.93483	0.00317865	72.1218	0.000936974	217.311
0.062725	6.1015	0.0374402	8.96946	0.0727194	6.06694	0.0218684	16.0626	0.00728211	38.8799	0.0145669	9.58987	0.00321498	70.7454	0.000945855	204.926
0.063343	5.80109	0.0378055	8.9832	0.0735141	5.8924	0.0220594	16.0828	0.00734462	38.1543			0.00325131	68.268	0.000954737	197.044
0.063961	5.67168	0.0381708	9.10092	0.0743088	5.80691	0.0222504	15.4127	0.00740713	38.3872			0.00328763	65.7905	0.000963618	194.792
0.064579	5.86714	0.0385361	8.81045	0.0751036	5.77369	0.0224414	15.4936	0.00746964	38.2707			0.00332396	64.4141	0.000972499	183.532
0.0651969	5.55587	0.0389013	8.95722	0.0758983	5.64721	0.0226323	15.3174	0.00753214	37.2136			0.00336029	61.6614	0.00098138	180.154
0.0658149	5.41019	0.0392666	8.75849	0.0766931	5.74472	0.0228233	14.9506	0.00759465	37.115			0.00339661	58.9086	0.000990262	183.532
0.0664329	5.51425	0.0396319	8.71414	0.0774878	5.67547	0.0230143	15.0372	0.00765716	37.6167			0.00343294	56.9817	0.000999143	176.777
0.0670509	5.48257	0.0399971	8.78754	0.0782826	5.65922	0.0232053	14.4942	0.00771967	37.0702			0.00346927	53.4032	0.00100802	168.895
0.0676689	5.35408	0.0403624	8.72484	0.0790773	5.63802	0.0233963	14.9477	0.00778217	36.694			0.0035056	53.1279	0.00101691	162.139
0.0682868	5.27627	0.0407277	8.55363	0.0798721	5.56171	0.0235873	14.526	0.00784468	37.4465			0.00354193	50.9257	0.00102579	155.383
0.0689048	5.18036	0.041093	8.7019	0.0806668	5.42251	0.0237783	14.5635	0.00790719	36.8374			0.00357825	50.6504	0.00103467	159.887
0.0695228	5.09167	0.0414582	8.51845	0.0814616	5.43876	0.0239693	14.1447	0.0079697	37.0166			0.00361458	48.4482	0.00104355	155.383
0.0701408	5.14867	0.0418235	8.58725	0.0822563	5.3257	0.0241603	14.4798	0.0080322	37.9393			0.00365091	47.3471	0.00105243	149.753
0.0707588	5.03558	0.0421888	8.4787	0.0830511	5.3363	0.0243513	13.7952	0.00809471	37.2763			0.00368724	47.0719	0.00106131	150.879
0.0713768	4.94419	0.042554	8.31512	0.0838458	5.23808	0.0245423	14.0263	0.00815722	36.5238			0.00372356	42.9427	0.00107019	144.124
0.0719947	4.93603	0.0429193	8.51845	0.0846405	5.19498	0.0247332	14.4018	0.00821973	37.0434			0.00375989	43.218	0.00107907	140.746
0.0726127	4.97585	0.0432846	8.3457	0.0854353	5.08193	0.0249242	13.7374	0.00828223	36.7209			0.00379622	42.9427	0.00108796	137.368
0.0732307	4.81569	0.0436498	8.16835	0.08623	5.06708	0.0251152	13.5555	0.00834474	36.0042			0.00383255	42.3922	0.00109684	138.494
0.0738487	4.75777	0.0440151	8.12556	0.0870248	4.94908	0.0253062	13.7721	0.00840725	37.4465			0.00386887	40.19	0.00110572	138.494
0.0744666	4.76774	0.0443804	8.20964	0.0878195	4.89609	0.0254972	13.6248	0.00846976	37.4017			0.0039052	40.19	0.0011146	120.478
0.0750846	4.76774	0.0447457	8.22645	0.0886143	5.03458	0.0256882	13.4255	0.00853226	36.5328			0.00394153	39.0889	0.00112348	130.612
0.0757026	4.54333	0.0451109	8.33806	0.089409	4.95332	0.0258792	13.5786	0.00859477	35.9505			0.00397785	37.7125	0.00113236	120.478
0.0763206	4.47275	0.0454762	8.26163	0.0902038	4.80564	0.0260702	12.9922	0.00865728	35.8877			0.00401418	37.162	0.00114124	126.108
0.0769386	4.43113	0.0458415	8.36251	0.0909985	4.76819	0.0262612	13.258	0.00871979	37.5271			0.00405051	37.7125	0.00115012	124.982
0.0775566	4.3162	0.0462067	8.1225	0.0917933	4.80917	0.0264522	13.1193	0.00878229	35.5652			0.00408684	35.2351	0.00115901	122.73
0.0781745	4.39493	0.046572	8.21117	0.092588	4.60991	0.0266432	12.6167	0.0088448	35.1263			0.00412316	35.5103	0.00116789	117.1
0.0787925	4.25648	0.0469373	8.24328	0.0933828	4.59931	0.0268341	12.9893	0.00890731	35.2517			0.00415949	33.5834	0.00117677	117.1
0.0794105	4.2791	0.0473025	8.12096	0.0941775	4.55904	0.0270251	12.8564	0.00896981	35.0457			0.00419582	33.3082	0.00118565	117.1
0.0800285	4.25648	0.0476678	8.01548	0.0949723	4.48343	0.0272161	12.8218	0.00903232	34.8127			0.00423215	33.5834	0.00119453	109.782
0.0806465	3.99226	0.0480331	7.90693	0.095767	4.34352	0.0274071	12.7496	0.00909483	35.4846			0.00426847	31.9318	0.00120341	113.722
0.0812644	4.09903	0.0483984	8.04913	0.0965618	4.35624	0.0275981	12.686	0.00915734	36.4522			0.0043048	31.6565	0.00121229	106.291
0.0818824	4.00674	0.0487636	7.93141	0.0973565	4.27851	0.0277891	12.2874	0.00921984	36.3267			0.00434113	30.5554	0.00122117	108.993
0.0825004	3.84116	0.0491289	7.75099	0.0981512	4.21421	0.0279801	12.2123	0.00928235	34.9203			0.00437746	31.6565	0.00123006	113.722
0.0831184	3.80133	0.0494942	7.85037	0.098946	4.15415	0.0281711	12.1719	0.00934486	34.0154			0.00441378	30.8307	0.00123894	104.715
0.0837364	3.77781	0.0498594	7.72654	0.0997407	4.15132	0.0283621	11.9206	0.00940737	33.8631			0.00445011	29.7296	0.00124782	105.165
0.0843543	3.8131	0.0502247	7.62106	0.100535	4.09762	0.028553	12.0621	0.00946987	33.6034			0.00448644	29.7296	0.0012567	98.8597
0.0849723	3.75518	0.05059	7.91153	0.10133	3.99799	0.028744	11.857	0.00953238	34.3827			0.00452277	29.7296	0.00126558	102.238
0.0855903	3.61312	0.0509553	7.66998	0.102125	3.87009	0.028935	11.8715	0.00959489	34.6067			0.00455909	27.1971	0.00127446	96.833
0.0862083	3.54979	0.0513205	7.64857	0.10292	3.80509	0.029126	11.6346	0.0096574	34.8844			0.00459542	28.3532	0.00128334	101.787
0.0868263	3.45749	0.0516858	7.60576	0.103714	3.82275	0.029317	11.3487	0.0097199	33.254			0.00463175	27.8027	0.00129222	98.6345
0.0874442	3.47467	0.0520511	7.49417	0.104509	3.74785	0.029508	11.5509	0.00978241	33.3167			0.00466808	27.0594	0.00130111	97.1708
0.0880622	3.46292	0.0524163	7.59201	0.105304	3.73866	0.029699	11.652	0.00984492	33.8093			0.0047044	26.5364	0.00130999	95.1441
0.0886802	3.36067	0.0527816	7.63176	0.106099	3.53799	0.02989	11.6057	0.00990743	32.8419			0.00474073	26.5089	0.00131887	93.0047
0.0892982	3.348	0.0531469	7.55226	0.106893	3.49205	0.030081	11.3834	0.00996993	32.4029			0.00477706	26.096	0.00132775	89.852
0.0899162	3.32538	0.0535122	7.51251	0.107688	3.41574	0.030272	11.4238	0.0100324	32.8956			0.00481338	25.8482	0.00133663	93.2299
0.0905341	3.14168	0.0538774	7.70056	0.108483	3.40585	0.0304629	10.901	0.010095	31.946			0.00484971	24.8297
0.0911521	3.10911	0.0542427	7.26943	0.109278	3.25393	0.0306539	11.0367	0.0101575	32.0177			0.00488604	24.114
0.0917701	3.01139	0.054608	7.41009	0.110072	3.2511	0.0308449	11.2158	0.01022	32.0715			0.00492237	24.0865
0.0923881	3.01772	0.0549732	7.23732	0.110867	3.18892	0.0310359	11.2794	0.0102825	32.3402			0.00495869	22.4899
0.0930061	2.89919	0.0553385	7.40092	0.111662	3.23768	0.0312269	10.6006	0.010345	31.2562			0.00499502	23.4258
0.0936241	2.96343	0.0557038	7.36881	0.112457	3.08646	0.0314179	11.1292	0.0104075	32.7612			0.00503135	23.8938
0.094242	2.85666	0.0560691	7.11196	0.113251	3.10625	0.0316089	10.7479	0.01047	30.5843			0.00506768	22.7927
0.09486	2.76527	0.0564343	7.21287	0.114046	2.96775	0.0317999	10.8345	0.0105325	31.5429			0.00510401	23.6736
0.095478	2.87384	0.0567996	7.05846	0.114841	2.88367	0.0319909	10.8519	0.010595	30.7187			0.00514033	22.8753
0.096096	2.60149	0.0571649	7.0661	0.115636	2.77273	0.0321819	10.5399	0.0106575	31.0412			0.00517666	22.3523
0.096714	2.64764	0.0575301	7.05233	0.11643	2.67946	0.0323729	10.2511	0.01072	31.1666			0.00521299	21.8017
0.0973319	2.57252	0.0578954	7.0661	0.117225	2.68087	0.0325638	10.4042	0.0107825	31.0233			0.00524932	21.0585
0.0979499	2.60963	0.0582607	6.8475	0.11802	2.62646	0.0327548	10.563	0.010845	29.581			0.00528564	21.141
0.0985679	2.48566	0.0586259	7.00648	0.118815	2.53531	0.0329458	10.6901	0.0109075	29.1241			0.00532197	20.4804
0.0991859	2.5101	0.0589912	6.93157	0.119609	2.3735	0.0331368	10.1731	0.0109701	29.8497			0.0053583	20.4529
0.0998038	2.47029	0.0593565	6.99273	0.120404	2.3848	0.0333278	10.4793	0.0110326	29.348			0.00539462	20.7281
0.100422	2.35537	0.0597218	6.96215	0.121199	2.28376	0.0335188	10.0749	0.0110951	29.4824			0.00543095	19.7371
0.10104	2.23502	0.060087	6.86124	0.121994	2.19331	0.0337098	9.86979	0.0111576	29.2137			0.00546728	19.1315
0.101658	2.16806	0.0604523	6.86735	0.122788	2.1382	0.0339008	9.80626	0.0112201	28.8195			0.00550361	19.627
0.102276	2.2513	0.0608176	6.88875	0.123583	2.07531	0.0340918	10.254	0.0112826	28.5329			0.00553993	18.7462
0.102894	2.17348	0.0611828	6.80925	0.124378	1.94317	0.0342828	10.1384	0.0113451	28.4074			0.00557626	18.6361
0.103512	2.07667	0.0615481	6.65027	0.125173	1.87534	0.0344737	10.02	0.0114076	30.0648			0.00561259	17.8378
0.10413	2.03684	0.0619134	6.6992	0.125967	1.8075	0.0346647	9.96223	0.0114701	29.1778			0.00564892	19.0214
0.104748	1.95903	0.0622786	6.52032	0.126762	1.74391	0.0348557	9.93336	0.0115326	27.5742			0.00568524	18.3057
0.105366	2.03866	0.0626439	6.68696	0.127557	1.6895	0.0350467	9.71382	0.0115951	28.4343			0.00572157	17.2597
0.105984	1.94998	0.0630092	6.52338	0.128352	1.57573	0.0352377	10.15	0.0116576	28.2551			0.0057579	17.2322
0.106602	1.89932	0.0633745	6.75422	0.129146	1.53122	0.0354287	9.49718	0.0117201	28.1028			0.00579423	17.5625
0.10722	1.76268	0.0637397	6.59218	0.129941	1.48035	0.0356197	9.79759	0.0117827	27.3503			0.00583055	16.4339
0.107838	1.8224	0.064105	6.39802	0.130736	1.32913	0.0358107	9.46543	0.0118452	27.9416			0.00586688	16.599
0.108456	1.77082	0.0644703	6.5616	0.131531	1.27402	0.0360017	9.64162	0.0119077	27.6638			0.00590321	17.4799
0.109074	1.66405	0.0648356	6.62123	0.132325	1.22243	0.0361927	9.56363	0.0119702	27.4936			0.00593954	15.3603
0.109692	1.64594	0.0652008	6.65791	0.13312	1.13552	0.0363836	9.37011	0.0120327	27.1622			0.00597586	15.553
0.11031	1.68758	0.0655661	6.59218	0.133915	1.04154	0.0365746	9.43943	0.0120952	26.4276			0.00601219	15.6356
0.110927	1.62332	0.0659314	6.32922	0.13471	0.993492	0.0367656	9.53763	0.0121577	26.3917			0.00604852	14.9199
0.111545	1.52017	0.0662966	6.35367	0.135504	0.918588	0.0369566	9.41344	0.0122202	27.1712			0.00608485	14.6446
0.112163	1.53737	0.0666619	6.17482	0.136299	0.904458	0.0371476	9.13614	0.0122827	27.6638			0.00612117	14.8648
0.112781	1.50298	0.0670272	6.14884	0.137094	0.824608	0.0373386	9.15348	0.0123452	26.3828			0.0061575	14.7272
0.113399	1.44416	0.0673924	6.30324	0.137889	0.801997	0.0375296	9.28346	0.0124077	26.6516			0.00619383	14.2041
0.114017	1.4324	0.0677577	5.9929	0.138683	0.723564	0.0377206	9.6214	0.0124702	26.3559			0.00623016	14.3693
0.114635	1.40073	0.068123	6.10295	0.139478	0.681173	0.0379116	9.20835	0.0125327	27.0278			0.00626648	13.048
0.115253	1.21614	0.0684883	6.04946	0.140273	0.625985	0.0381026	8.79241	0.0125953	25.9707			0.00630281	13.4334
0.115871	1.27495	0.0688535	6.10755	0.141068	0.600191	0.0382936	9.41344	0.0126578	25.7915			0.00633914	13.2132
0.116489	1.25957	0.0692188	5.91033	0.141862	0.534761	0.0384845	9.11591	0.0127203	25.6302			0.00637547	12.5525
0.117107	1.21342	0.0695841	6.02041	0.142657	0.485689	0.0386755	8.78662	0.0127828	24.8778			0.00641179	12.9104
0.117725	1.16185	0.0699493	6.03875	0.143452	0.47059	0.0388665	8.82707	0.0128453	24.833			0.00644812	12.7177
0.118343	1.05507	0.0703146	5.99594	0.144247	0.437875	0.0390575	8.98305	0.0129078	25.3974			0.00648445	11.6716
0.118961	1.10755	0.0706799	6.00207	0.145041	0.377479	0.0392485	8.76353	0.0129703	24.4836			0.00652078	12.2222
0.119579	1.0596	0.0710452	5.9195	0.145836	0.347909	0.0394395	8.76641	0.0130328	23.6505			0.0065571	12.3047
0.120197	1.0424	0.0714104	5.95008	0.146631	0.313936	0.0396305	9.3932	0.0130953	24.2865			0.00659343	12.525
0.120815	0.899436	0.0717757	5.6382	0.147426	0.331552	0.0398215	8.70864	0.0131578	23.8834			0.00662976	12.0019
0.121433	1.02069	0.072141	5.92714	0.14822	0.275559	0.0400125	9.08703	0.0132203	23.5609			0.00666609	11.534
0.122051	0.988112	0.0725062	5.73758	0.149015	0.262977	0.0402035	8.73175	0.0132828	24.7523			0.00670241	11.2037
0.122669	0.928392	0.0728715	5.75592	0.14981	0.229004	0.0403944	8.62777	0.0133453	24.0267			0.00673874	10.6256
0.123287	0.878623	0.0732368	5.66114	0.150605	0.225229	0.0405854	8.68555	0.0134078	24.2238			0.00677507	11.3138
0.123905	0.857812	0.073602	5.71311	0.151399	0.189368	0.0407764	8.45158	0.0134704	23.525			0.00681139	11.1761
0.124523	0.80533	0.0739673	5.54342	0.152194	0.190627	0.0409674	8.50936	0.0135329	23.3996			0.00684772	10.4604
0.125141	0.808949	0.0743326	5.68406	0.152989	0.145329	0.0411584	8.7173	0.0135954	23.7849			0.00688405	10.4054
0.125759	0.743799	0.0746978	5.53425	0.153784	0.16672	0.0413494	8.39092	0.0136579	23.3638			0.00692038	10.3778
0.126377	0.727512	0.0750631	5.51744	0.154578	0.142813	0.0415404	8.35914	0.0137204	23.0502			0.0069567	9.68965
0.126995	0.714843	0.0754284	5.54649	0.155373	0.120793	0.0417314	8.32739	0.0137829	23.5967			0.00699303	9.08404
0.127613	0.685887	0.0757937	5.6275	0.156168	0.096257	0.0419224	8.42846	0.0138454	22.5396			0.00702936	9.99245
0.128231	0.683172	0.0761589	5.46699	0.156963	0.105065	0.0421134	8.31294	0.0139079	22.5754			0.00706569	9.57954
0.128849	0.687696	0.0765242	5.49603	0.157757	0.101919	0.0423043	8.12518	0.0139704	22.1007			0.00710201	9.7447
0.129467	0.607165	0.0768895	5.55413	0.158552	0.0710918	0.0424953	8.28982	0.0140329	22.9965			0.00713834	8.91888
0.130085	0.595401	0.0772547	5.42724	0.159347	0.0641714	0.0426863	8.1945	0.0140954	22.4948			0.00717467	9.38684
0.130703	0.576398	0.07762	5.20556	0.160142	0.0698335	0.0428773	8.2494	0.0141579	22.2529			0.007211	9.19415
0.131321	0.532965	0.0779853	5.36301	0.160936	0.0648005	0.0430683	8.28115	0.0142204	22.029			0.00724732	9.49695
0.131939	0.496771	0.0783506	5.29424	0.161731	0.0487577	0.0432593	8.07897	0.014283	21.7781			0.00728365	8.75371
0.132557	0.494056	0.0787158	5.39512	0.162526	0.0515888	0.0434503	7.9692	0.0143454	22.0648
0.133175	0.507629	0.0790811	5.30034	0.163321	0.0522808	0.0436413	7.92011	0.014408	22.1634
0.133793	0.496771	0.0794464	5.15817	0.164115	0.0417114	0.0438323	8.04719	0.0144705	20.7568
0.134411	0.477769	0.0798116	5.18109	0.16491	0.0417114	0.0440233	7.94611	0.014533	21.7602
0.135029	0.430716	0.0801769	5.17498	0.165705	0.0353572	0.0442142	7.7699	0.0145955	21.3481
0.135647	0.430716	0.0805422	5.02058	0.166499	0.0254169	0.0444052	8.03564	0.014658	21.5273
0.136265	0.385472	0.0809075	5.06033	0.167294	0.0268639	0.0445962	7.81322	0.0147205	21.9931
0.136883	0.36828	0.0812727	4.94261	0.168089	0.0275559	0.0447872	7.89121	0.014783	20.8464
0.137501	0.342038	0.081638	5.01141	0.168884	0.0233408	0.0449782	7.53593	0.0148455	21.2496
0.138119	0.369185	0.0820033	4.75302	0.169678	0.0240328	0.0451692	8.05297	0.014908	20.3985
0.138737	0.328467	0.0823685	5.04199	0.170473	0.0162316	0.0453602	7.69191	0.0149705	21.0435
0.139355	0.302225	0.0827338	4.91509	0.171268	0.0218938	0.0455512	7.71215	0.015033	19.861
0.139973	0.283223	0.0830991	4.69953	0.172063	0.0155395	0.0457422	7.63992	0.0150955	20.9808
0.140591	0.293176	0.0834644	4.75149	0.172857	0.0141554	0.0459332	7.72081	0.015158	19.8431
0.141209	0.273269	0.0838296	4.76526	0.173652	0.0105694	0.0461242	7.75547	0.0152206	20.0939
0.141827	0.294987	0.0841949	4.73468	0.174447	0.00704627	0.0463151	7.70348	0.0152831	20.1835
0.142445	0.228931	0.0845602	4.74081	0.175242	0.00849327	0.0465061	7.48394	0.0153456	20.3806
0.143062	0.241598	0.0849254	4.90132	0.176036	0.00494497	0.0466971	7.55326	0.0154081	20.1746
0.14368	0.220787	0.0852907	4.67505	0.176831	0.0120164	0.0468881	7.24998	0.0154706	20.0491
0.144298	0.199071	0.085656	4.59405	0.177626	0.00494497	0.0470791	7.51284	0.0155331	19.9775
0.144916	0.208118	0.0860212	4.73621	0.178421	0.00565589	0.0472701	7.64858	0.0155956	20.506
0.145534	0.190022	0.0863865	4.51761	0.179215	0.00704627	0.0474611	7.58504	0.0156581	19.7804
0.146152	0.154697	0.0867518	4.45492	0.18001	0.0028248	0.0476521	7.62837	0.0157206	19.637
0.14677	0.155668	0.0871171	4.58791	0.180805	0.00353572	0.0478431	7.36841	0.0157831	20.085
0.147388	0.150167	0.0874823	4.48396	0.1816	0.00141554	0.0480341	7.27021	0.0158456	19.0995
0.148006	0.145636	0.0878476	4.40446	0.182394	0.0028248	0.048225	7.46373	0.0159081	19.0905
0.148624	0.144827	0.0882129	4.58945	0.183189	0.0028248	0.048416	7.21531	0.0159706	19.3503
0.149242	0.145636	0.0885781	4.29287	0.183984	0.00212017	0.048607	7.33663	0.0160331	18.5352
0.14986	0.0995177	0.0889434	4.33873	0.184779	0.00141554	0.048798	7.45218	0.0160957	19.0816
0.150478	0.105829	0.0893087	4.37541	0.185573	0.00141554	0.048989	7.18356	0.0161582	19.4041
0.151096	0.103078	0.089674	4.39529	0.186368	0.00070463	0.04918	7.33663	0.0162207	19.0278
0.151714	0.0868959	0.0900392	4.39682	0.187163	0.00141554	0.049371	7.12866	0.0162832	19.3145
0.152332	0.0813941	0.0904045	4.19043	0.187958	0	0.049562	7.20665	0.0163457	19.2608
0.15295	0.0579306	0.0907698	4.09108	0.188752	0.00070463	0.049753	7.05646	0.0164082	19.1801
0.153568	0.0715233	0.091135	4.16138	0.189547	0	0.049944	7.06512	0.0164707	18.4904
0.154186	0.0632706	0.0915003	4.05436	0.190342	0.00070463	0.0501349	6.88315	0.0165332	17.9349
0.154804	0.0705524	0.0918656	4.08494	0.191137	0.00070463	0.0503259	6.97268	0.0165957	18.795
0.155422	0.0660215	0.0922309	4.10482	0.191931	0	0.0505169	7.01313	0.0166582	18.2395
0.15604	0.0561506	0.0925961	4.03755	0.192726	0.00070463	0.0507079	6.98135	0.0167207	19.1085
0.156658	0.0579306	0.0929614	4.09258	0.193521	0.00070463	0.0508989	6.88315	0.0167832	18.5083
0.157276	0.0642415	0.0933267	3.89692	0.194316	0.00212017	0.0510899	6.86582	0.0168457	18.7591
0.157894	0.0453089	0.0936919	4.02074	0.19511	0	0.0512809	6.92936	0.0169083	17.8453
0.158512	0.0317162	0.0940572	3.96569	0.195905	0	0.0514719	6.82828	0.0169708	18.2037
0.15913	0.0388362	0.0944225	3.83269	0.1967	0	0.0516629	6.93226	0.0170333	18.1589
0.159748	0.0388362	0.0947877	3.85563	0.197495	0.00070463	0.0518539	6.75608	0.0170958	17.9618
0.160366	0.0343053	0.095153	3.86327			0.0520449	6.89182	0.0171583	18.3022
0.160984	0.0181235	0.0955183	3.81282			0.0522359	6.8976	0.0172208	17.8005
0.161602	0.0352762	0.0958835	3.76696			0.0524268	6.66942	0.0172833	17.8095
0.16222	0.0244344	0.0962488	3.83116			0.0526178	6.61452	0.0173458	17.9528
0.162838	0.0244344	0.0966141	3.72414			0.0528088	6.55965	0.0174083	17.7468
0.163456	0.0144827	0.0969794	3.74555			0.0529998	6.55965	0.0174708	17.7647
0.164074	0.0226544	0.0973446	3.49483			0.0531908	6.87161	0.0175333	18.0872
0.164692	0.0189326	0.0977099	3.61409			0.0533818	6.56253	0.0175958	17.4959
0.16531	0.0163436	0.0980752	3.64007			0.0535728	6.35168	0.0176583	17.8364
0.165928	0.0126703	0.0984404	3.53305			0.0537638	6.65497	0.0177208	17.2899
0.166546	0.0117641	0.0988057	3.40005			0.0539548	6.80804	0.0177834	17.8005
0.167164	0.0117641	0.099171	3.56516			0.0541457	6.72429	0.0178459	17.2541
0.167782	0.0144827	0.0995363	3.33279			0.0543367	6.7965	0.0179084	17.3436
0.1684	0.00995177	0.0999015	3.48566			0.0545277	6.40946	0.0179709	17.1914
0.169018	0.00632706	0.100267	3.4184			0.0547187	6.39501	0.0180334	17.6751
0.169636	0.00813942	0.100632	3.28387			0.0549097	6.40656	0.0180959	17.5318
0.170254	0.00271853	0.100997	3.31902			0.0551007	6.37189	0.0181584	17.3974
0.170872	0.00453089	0.101363	3.30985			0.0552917	6.21016	0.0182209	17.1914
0.17149	0.00543706	0.101728	3.2915			0.0554827	6.49033	0.0182834	17.3884
0.172108	0.00362471	0.102093	3.17838			0.0556737	6.43255	0.0183459	16.3851
0.172726	0	0.102458	3.20436			0.0558647	6.39501	0.0184084	17.0481
0.173344	0.00543706	0.102824	3.2854			0.0560556	6.28236	0.0184709	16.3941
0.173962	0.00090456	0.103189	3.28387			0.0562466	6.37189	0.0185334	17.4959
0.174579	0.00543706	0.103554	3.18755			0.0564376	6.11772	0.018596	17.5945
0.175197	0.00181235	0.10392	3.06677			0.0566286	6.22749	0.0186585	15.8476
0.175815	0.00181235	0.104285	3.06983			0.0568196	6.33147	0.018721	16.6091
0.176433	0.00090456	0.10465	3.12639			0.0570106	6.48745	0.0187835	15.8565
0.177051	0.00181235	0.105015	2.9353			0.0572016	6.11193	0.018846	15.7938
0.177669	0.00271853	0.105381	3.01938			0.0573926	6.42679	0.0189085	16.7345
0.178287	0.00090456	0.105746	2.84967			0.0575836	6.17259	0.018971	16.1432
0.178905	0	0.106111	3.06066			0.0577746	6.03685	0.0190335	15.7669
0.179523	0.00090456	0.106476	2.90626			0.0579656	5.82022	0.019096	16.4747
0.180141	0	0.106842	2.82829			0.0581566	6.16971	0.0191585	15.8386
0.180759	0	0.107207	2.77936			0.0583475	6.15238	0.019221	16.9764
0.181377	0.00181235	0.107572	2.6754			0.0585385	5.9213	0.0192835	15.7132
0.181995	0.00090456	0.107937	2.80228			0.0587295	6.15817	0.0193461	16.2238
		0.108303	2.64023			0.0589205	6.03395	0.0194086	16.4478
		0.108668	2.73349			0.0591115	6.00219	0.0194711	15.0772
		0.109033	2.58825			0.0593025	5.83755	0.0195336	16.1522
		0.109399	2.73961			0.0594935	6.23903	0.0195961	15.337
		0.109764	2.74115			0.0596845	6.0224	0.0196586	16.4478
		0.110129	2.50723			0.0598755	5.644	0.0197211	16.1074
		0.110494	2.50417			0.0600665	5.84909	0.0197836	15.9192
		0.11086	2.55921			0.0602574	5.75665	0.0198461	15.5341
		0.111225	2.43232			0.0604484	5.9213	0.0199086	15.7311
		0.11159	2.45984			0.0606394	5.67867	0.0199711	15.6057
		0.111955	2.43079			0.0608304	5.9242	0.0200336	15.7311
		0.112321	2.29625			0.0610214	5.90396	0.0200961	15.4714
		0.112686	2.30543			0.0612124	5.67	0.0201586	14.9607
		0.113051	2.3146			0.0614034	5.87509	0.0202212	15.0772
		0.113417	2.24733			0.0615944	5.6989	0.0202837	16.0894
		0.113782	2.26109			0.0617854	5.75377	0.0203462	15.3191
		0.114147	2.17854			0.0619763	5.75956	0.0204087	15.4355
		0.114512	2.21217			0.0621673	5.73932	0.0204712	15.4355
		0.114878	2.19841			0.0623583	5.83755	0.0205337	14.898
		0.115243	2.27332			0.0625493	5.28872	0.0205962	15.2295
		0.115608	2.18618			0.0627403	5.58913	0.0206587	14.3246
		0.115973	2.06388			0.0629313	5.7971	0.0207212	14.9876
		0.116339	2.13726			0.0631223	5.35805	0.0207837	14.9786
		0.116704	2.07305			0.0633133	5.53135	0.0208462	15.2205
		0.117069	2.00578			0.0635043	5.62958	0.0209087	15.4624
		0.117435	1.99967			0.0636953	5.39561	0.0209712	15.0503
		0.1178	1.97062			0.0638863	5.56602	0.0210338	14.3784
		0.118165	1.89265			0.0640773	5.60934	0.0210963	14.3963
		0.11853	1.88807			0.0642682	5.40428	0.0211588	15.0145
		0.118896	1.87889			0.0644592	5.57468	0.0212213	14.6382
		0.119261	1.88501			0.0646502	5.4447	0.0212838	14.2261
		0.119626	1.80704			0.0648412	5.21074	0.0213463	15.0593
		0.119991	1.7413			0.0650322	5.43894	0.0214088	14.9876
		0.120357	1.75047			0.0652232	5.46494	0.0214713	14.7188
		0.120722	1.73213			0.0654142	5.2483	0.0215338	13.6797
		0.121087	1.70308			0.0656052	5.49381	0.0215963	14.6651
		0.121453	1.69238			0.0657962	5.28296	0.0216588	14.459
		0.121818	1.6725			0.0659871	5.21364	0.0217213	14.4411
		0.122183	1.619			0.0661781	5.32917	0.0217838	14.4769
		0.122548	1.55479			0.0663691	5.40137	0.0218463	14.1186
		0.122914	1.62052			0.0665601	5.3465	0.0219089	14.2529
		0.123279	1.57007			0.0667511	5.30896	0.0219714	14.3694
		0.123644	1.50739			0.0669421	5.08654	0.0220339	14.1096
		0.124009	1.48446			0.0671331	5.19919	0.0220964	14.5128
		0.124375	1.51351			0.0673241	5.023	0.0221589	14.2888
		0.12474	1.51504			0.0675151	5.29451	0.0222214	13.832
		0.125105	1.45389			0.0677061	5.2483	0.0222839	13.8678
		0.12547	1.38968			0.0678971	5.075	0.0223464	14.2798
		0.125836	1.35299			0.068088	5.16453	0.0224089	14.0469
		0.126201	1.38356			0.068279	5.28006	0.0224714	13.9843
		0.126566	1.30406			0.06847	5.20207	0.0225339	14.4321
		0.126932	1.25514			0.068661	5.14141	0.0225964	13.7782
		0.127297	1.20469			0.068852	5.03167	0.0226589	13.823
		0.127662	1.15118			0.069043	5.09521	0.0227215	14.7099
		0.128027	1.16953			0.069234	5.12987	0.022784	13.7155
		0.128393	1.18635			0.069425	5.08076	0.0228465	14.4052
		0.128758	1.10073			0.069616	5.04609	0.022909	13.2586
		0.129123	1.12061			0.069807	5.23097	0.0229715	14.2082
		0.129488	1.12367			0.0699979	4.89878	0.023034	14.0111
		0.129854	0.993718			0.0701889	4.98544	0.0230965	13.5184
		0.130219	1.10838			0.0703799	4.94211	0.023159	13.2407
		0.130584	1.07169			0.0705709	5.15298	0.0232215	14.244
		0.13095	1.01359			0.0707619	5.04321	0.023284	13.4467
		0.131315	1.06557			0.0709529	5.04321	0.0233465	13.0615
		0.13168	0.953969			0.0711439	4.98834	0.023409	13.9036
		0.132045	0.909635			0.0713349	4.91323	0.0234715	12.9719
		0.132411	0.950911			0.0715259	4.98834	0.023534	13.823
		0.132776	0.935624			0.0717169	4.75726	0.0235966	13.6976
		0.133141	0.914221			0.0719078	4.98256	0.0236591	13.4378
		0.133506	0.900461			0.0720988	5.08654	0.0237216	13.1959
		0.133872	0.808734			0.0722898	5.08366	0.0237841	13.1063
		0.134237	0.811793			0.0724808	4.8237	0.0238466	14.029
		0.134602	0.843897			0.0726718	4.90457	0.0239091	13.0973
		0.134968	0.848483			0.0728628	4.66772	0.0239716	13.4019
		0.135333	0.772044			0.0730538	4.83815	0.0240341	13.2228
		0.135698	0.765928			0.0732448	4.93056	0.0240966	12.9361
		0.136063	0.747583			0.0734358	4.88145	0.0241591	12.954
		0.136429	0.695602			0.0736268	4.99989	0.0242216	13.3571
		0.136794	0.70019			0.0738178	4.84679	0.0242841	13.5363
		0.137159	0.742997			0.0740087	4.88145	0.0243466	12.6583
		0.137524	0.697132			0.0741997	4.85546	0.0244092	13.1063
		0.13789	0.704776			0.0743907	4.81216	0.0244717	13.3571
		0.138255	0.614577			0.0745817	4.69084	0.0245342	13.0973
		0.13862	0.59929			0.0747727	4.6244	0.0245967	12.5867
		0.138985	0.608461			0.0749637	4.7515	0.0246592	12.8913
		0.139351	0.623748			0.0751547	4.53196	0.0247217	12.3269
		0.139716	0.561069			0.0753457	4.79192	0.0247842	12.5329
		0.140081	0.547309			0.0755367	4.6706	0.0248467	12.4792
		0.140447	0.527436			0.0757276	4.55507	0.0249092	12.506
		0.140812	0.525906			0.0759186	4.56662	0.0249717	12.0134
		0.141177	0.542724			0.0761096	4.66194	0.0250342	12.9271
		0.141542	0.483099			0.0763006	4.73417	0.0250967	13.16
		0.141908	0.509091			0.0764916	4.51753	0.0251592	12.945
		0.142273	0.444881			0.0766826	4.60995	0.0252217	12.2732
		0.142638	0.405132			0.0768736	4.71393	0.0252843	12.7569
		0.143003	0.444881			0.0770646	4.56662	0.0253468	12.1657
		0.143369	0.435707			0.0772556	4.55795	0.0254093	12.2642
		0.143734	0.397486			0.0774466	4.62728	0.0254718	12.0313
		0.144099	0.403602			0.0776376	4.64751	0.0255343	12.3538
		0.144465	0.350094			0.0778285	4.58395	0.0255968	11.9865
		0.14483	0.374555			0.0780195	4.64461	0.0256593	12.4523
		0.145195	0.366911			0.0782105	4.52329	0.0257218	12.3538
		0.14556	0.35621			0.0784015	4.37022	0.0257843	12.506
		0.145926	0.322577			0.0785925	4.54353	0.0258468	11.6461
		0.146291	0.333279			0.0787835	4.69084	0.0259093	12.4344
		0.146656	0.29353			0.0789745	4.33844	0.0259718	12.094
		0.147021	0.34245			0.0791655	4.55507	0.0260343	11.6819
		0.147387	0.334807			0.0793565	4.44821	0.0260969	11.87
		0.147752	0.330221			0.0795475	4.42797	0.0261594	12.1836
		0.148117	0.307287			0.0797385	4.38755	0.0262219	11.449
		0.148483	0.267473			0.0799294	4.33265	0.0262844	12.1657
		0.148848	0.241465			0.0801204	4.32111	0.0263469	11.7625
		0.149213	0.269115			0.0803114	4.4713	0.0264094	11.3773
		0.149578	0.266104			0.0805024	4.5002	0.0264719	12.4792
		0.149944	0.23243			0.0806934	4.40488	0.0265344	12.094
		0.150309	0.211076			0.0808844	4.41931	0.0265969	12.5329
		0.150674	0.195745			0.0810754	4.44242	0.0266594	11.3952
		0.151039	0.235442			0.0812664	4.34423	0.0267219	12.0223
		0.151405	0.206422			0.0814574	4.11893	0.0267844	11.1354
		0.15177	0.195745			0.0816483	4.31244	0.0268469	12.2194
		0.152135	0.198757			0.0818393	4.32977	0.0269094	11.655
		0.152501	0.168095			0.0820303	4.22579	0.026972	12.103
		0.152866	0.14674			0.0822213	4.39043	0.0270345	11.3683
		0.153231	0.206422			0.0824123	4.3009	0.027097	11.5833
		0.153596	0.168095			0.0826033	4.29799	0.0271595	11.655
		0.153962	0.156049			0.0827943	4.246	0.027222	11.216
		0.154327	0.172749			0.0829853	4.52041	0.0272845	11.7088
		0.154692	0.149752			0.0831763	4.272	0.027347	11.0727
		0.155057	0.139075			0.0833673	4.16801	0.0274095	11.3773
		0.155423	0.133052			0.0835583	4.14202	0.027472	11.4579
		0.155788	0.116078			0.0837492	4.18246	0.0275345	11.449
		0.156153	0.120732			0.0839402	4.15359	0.027597	11.7267
		0.156518	0.113067			0.0841312	4.17668	0.0276595	11.0906
		0.156884	0.10239			0.0843222	4.26912	0.027722	11.0458
		0.157249	0.0887013			0.0845132	4.00049	0.0277846	11.2787
		0.157614	0.0977357			0.0847042	4.12759	0.0278471	11.2339
		0.15798	0.0826784			0.0848952	4.13914	0.0279096	11.4131
		0.158345	0.0870587			0.0850862	4.27778	0.0279721	11.2339
		0.15871	0.0933554			0.0852772	3.91962	0.0280346	11.0996
		0.159075	0.0793932			0.0854682	4.20846	0.0280971	11.7894
		0.159441	0.0917128			0.0856592	4.03515	0.0281596	11.3235
		0.159806	0.0703588			0.0858501	3.98028	0.0282221	11.0637
		0.160171	0.0733702			0.0860411	4.15359	0.0282846	11.1533
		0.160536	0.0717276			0.0862321	4.0756	0.0283471	10.9921
		0.160902	0.0626932			0.0864231	3.84739	0.0284096	11.1892
		0.161267	0.0503736			0.0866141	4.09869	0.0284721	11.001
		0.161632	0.0520162			0.0868051	3.88206	0.0285346	10.9204
		0.161998	0.0580391			0.0869961	3.86763	0.0285971	10.8935
		0.162363	0.0566703			0.0871871	3.84739	0.0286596	10.589
		0.162728	0.0490047			0.0873781	4.0756	0.0287222	11.5296
		0.163093	0.0580391			0.087569	4.272	0.0287847	10.7502
		0.163459	0.0366851			0.08776	3.90805	0.0288472	11.0637
		0.163824	0.0290196			0.087951	3.89651	0.0289097	10.9204
		0.164189	0.0610506			0.088142	3.90805	0.0289722	10.777
		0.164554	0.032031			0.088333	3.85318	0.0290347	10.4188
		0.16492	0.0244476			0.088524	3.89363	0.0290972	10.6069
		0.165285	0.0396966			0.088715	3.89651	0.0291597	10.8218
		0.16565	0.032031			0.088906	3.83873	0.0292222	10.5621
		0.166016	0.0244476			0.089097	3.625	0.0292847	10.3829
		0.166381	0.0306622			0.089288	3.67409	0.0293472	10.8845
		0.166746	0.0383277			0.089479	3.73765	0.0294097	10.6069
		0.167111	0.0290196			0.0896699	3.66833	0.0294722	10.5531
		0.167477	0.0214088			0.0898609	3.86763	0.0295348	10.5352
		0.167842	0.0244476			0.0900519	3.83873	0.0295973	10.795
		0.168207	0.0276507			0.0902429	3.72899	0.0296598	11.0727
		0.168572	0.032031			0.0904339	3.64521	0.0297223	10.2306
		0.168938	0.0198757			0.0906249	3.87339	0.0297848	10.9114
		0.169303	0.0107044			0.0908159	3.5961	0.0298473	10.5711
		0.169668	0.0244476			0.0910069	3.75786	0.0299098	10.777
		0.170034	0.0183426			0.0911979	3.60188	0.0299723	10.5621
		0.170399	0.0122375			0.0913889	3.625	0.0300348	10.5084
		0.170764	0.0107044			0.0915799	3.72899	0.0300973	10.3023
		0.171129	0.0152763			0.0917708	3.61055	0.0301598	10.3292
		0.171495	0.0152763			0.0919618	3.55568	0.0302223	10.365
		0.17186	0.00763817			0.0921528	3.52102	0.0302848	10.1948
		0.172225	0.0168095			0.0923438	3.47769	0.0303473	9.72892
		0.17259	0.00610506			0.0925348	3.651	0.0304099	10.4098
		0.172956	0.0122375			0.0927258	3.35637	0.0304724	10.5531
		0.173321	0.00610506			0.0929168	3.59322	0.0305349	10.1769
		0.173686	0.00763817			0.0931078	3.49211	0.0305974	10.2665
		0.174051	0.00459933			0.0932988	3.59322	0.0306599	9.71101
		0.174417	0.00763817			0.0934897	3.3968	0.0307224	10.2844
		0.174782	0.00459933			0.0936807	3.37371	0.0307849	9.72892
		0.175147	0.00459933			0.0938717	3.37371	0.0308474	9.7558
		0.175513	0.00763817			0.0940627	3.33326	0.0309099	9.67517
		0.175878	0.00459933			0.0942537	3.30726	0.0309724	10.1052
		0.176243	0.00306622			0.0944447	3.22349	0.0310349	10.8039
		0.176608	0.00152763			0.0946357	3.33326	0.0310974	9.81851
		0.176974	0.00152763			0.0948267	3.22927	0.0311599	9.9529
		0.177339	0.00306622			0.0950177	3.48636	0.0312225	10.1231
		0.177704	0.00306622			0.0952087	3.40546	0.031285	10.2396
		0.178069	0			0.0953997	3.02709	0.0313475	9.8006
		0.178435	0			0.0955906	3.25239	0.03141	10.2396
		0.1788	0.00459933			0.0957816	3.17728	0.0314725	9.61246
		0.179165	0.00152763			0.0959726	2.96065	0.031535	9.62142
		0.179531	0.00152763			0.0961636	3.19461	0.0315975	9.20035
		0.179896	0			0.0963546	3.11374	0.03166	9.51391
		0.180261	0			0.0965456	3.23215	0.0317225	10.2665
		0.180626	0.00152763			0.0967366	3.15129	0.031785	9.58558
		0.180992	0.00152763			0.0969276	3.1715	0.0318475	9.71997
		0.181357	0			0.0971186	3.13683	0.03191	10.1321
		0.181722	0			0.0973096	3.1715	0.0319726	9.73788
		0.182087	0			0.0975006	2.98952	0.0320351	9.68413
		0.182453	0			0.0976915	3.00397	0.0320976	9.88123
		0.182818	0.00152763			0.0978825	3.05309	0.0321601	9.54975
						0.0980735	2.90578	0.0322226	10.0425
						0.0982645	3.05018	0.0322851	9.71101
						0.0984555	2.92599	0.0323476	9.9529
						0.0986465	2.88845	0.0324101	9.20035
						0.0988375	2.98952	0.0324726	9.43328
						0.0990285	3.19173	0.0325351	9.76476
						0.0992195	3.24372	0.0325976	9.71997
						0.0994104	2.83645	0.0326601	9.85435
						0.0996014	2.9491	0.0327226	9.37953
						0.0997924	2.73825	0.0327851	8.91374
						0.0999834	2.80467	0.0328476	10.0783
						0.100174	2.96931	0.0329102	9.26306
						0.100365	2.98086	0.0329727	9.43328
						0.100556	2.79601	0.0330352	9.19139
						0.100747	2.81046	0.0330977	9.58558
						0.100938	2.78734	0.0331602	8.73456
						0.101129	2.71514	0.0332227	9.79164
						0.10132	2.68048	0.0332852	9.7558
						0.101511	2.61532	0.0333477	9.13764
						0.101702	2.7498	0.0334102	9.36161
						0.101893	2.84512	0.0334727	8.9227
						0.102084	2.68048	0.0335352	8.87791
						0.102275	2.61532	0.0335977	9.13764
						0.102466	2.53416	0.0336603	9.66621
						0.102657	2.54987	0.0337228	8.91374
						0.102848	2.41112	0.0337853	9.30785
						0.103039	2.58128	0.0338478	8.9675
						0.10323	2.36923	0.0339103	9.07492
						0.103421	2.60484	0.0339728	9.57662
						0.103612	2.41635	0.0340353	8.81519
						0.103803	2.50013	0.0340978	9.04813
						0.103994	2.42944	0.0341603	9.36161
						0.104185	2.45562	0.0342228	9.23618
						0.104376	2.45824	0.0342853	9.66621
						0.104567	2.24357	0.0343478	8.91374
						0.104758	2.30902	0.0344103	8.80623
						0.104949	2.34829	0.0344728	8.51955
						0.10514	2.29593	0.0345353	9.2541
						0.105331	2.14932	0.0345979	9.15555
						0.105522	2.19121	0.0346604	9.48703
						0.105713	2.09958	0.0347229	8.67185
						0.105904	2.16503	0.0347854	8.73456
						0.106095	2.13362	0.0348479	9.1018
						0.106286	2.35614	0.0349104	8.52851
						0.106477	2.25404	0.0349729	9.16451
						0.106668	2.09697	0.0350354	8.77936
						0.106859	2.06293	0.0350979	8.7704
						0.10705	2.0577	0.0351604	9.04813
						0.107241	2.04461	0.0352229	8.59122
						0.107432	2.04722	0.0352854	9.00333
						0.107623	1.99487	0.035348	8.99437
						0.107814	2.06817	0.0354105	8.82415
						0.108005	1.94512	0.035473	8.33141
						0.108196	1.91633	0.0355355	8.62706
						0.108387	2.0289	0.035598	9.1018
						0.108578	1.93204	0.0356605	9.08388
						0.108769	1.68595	0.035723	9.09284
						0.10896	1.71213	0.0357855	8.52851
						0.109151	1.80637	0.035848	8.27766
						0.109342	1.87444	0.0359105	8.51059
						0.109533	1.84564	0.035973	8.48371
						0.109724	1.7514	0.0360355	8.09848
						0.109915	1.69642	0.036098	8.30453
						0.110106	1.75402	0.0361605	8.62706
						0.110297	1.71213	0.036223	8.95854
						0.110488	1.55505	0.0362856	8.19703
						0.110679	1.61788	0.0363481	8.74352
						0.11087	1.74878	0.0364106	8.44788
						0.111061	1.6493	0.0364731	9.00333
						0.111252	1.59694	0.0365356	8.2687
						0.111443	1.56552	0.0365981	8.7704
						0.111634	1.48437	0.0366606	8.7704
						0.111825	1.53149	0.0367231	8.00889
						0.112016	1.40059	0.0367856	8.44788
						0.112207	1.52887	0.0368481	8.08952
						0.112398	1.59694	0.0369106	8.50163
						0.112589	1.39274	0.0369731	8.81519
						0.11278	1.42939	0.0370357	7.98305
						0.112971	1.46081	0.0370982	8.29558
						0.113162	1.50269	0.0371607	8.35829
						0.113353	1.45034	0.0372232	8.19703
						0.113544	1.36918	0.0372857	8.13431
						0.113735	1.27493	0.0373482	7.79907
						0.113926	1.32206	0.0374107	8.29558
						0.114117	1.33776	0.0374732	8.43892
						0.114308	1.33515	0.0375357	7.91106
						0.114499	1.27493	0.0375982	7.78308
						0.11469	1.32467	0.0376607	8.04472
						0.114881	1.1964	0.0377232	8.25974
						0.115072	1.15713	0.0377857	7.92706
						0.115263	1.23828	0.0378482	7.79907
						0.115454	1.25399	0.0379108	7.44712
						0.115645	1.25137	0.0379733	8.24182
						0.115836	1.26446	0.0380358	8.5733
						0.116027	1.07335	0.0380983	8.00889
						0.116218	1.17283	0.0381608	7.89506
						0.116409	1.23566	0.0382233	8.08056
						0.1166	1.19116	0.0382858	7.71908
						0.116791	1.20687	0.0383483	7.83107
						0.116982	1.08644	0.0384108	8.2687
						0.117173	1.12309	0.0384733	8.1164
						0.117364	1.15713	0.0385358	7.66309
						0.117555	1.01052	0.0385983	8.08056
						0.117746	0.918895	0.0386608	7.23914
						0.117937	1.09691	0.0387233	7.93506
						0.118127	0.973871	0.0387858	8.32245
						0.118318	1.0079	0.0388484	7.6071
						0.118509	0.947692	0.0389109	7.5511
						0.1187	1.04456	0.0389734	7.66309
						0.118891	0.890098	0.0390359	8.14327
						0.119082	1.08644	0.0390984	7.43912
						0.119273	0.997433	0.0391609	7.6071
						0.119464	1.04979	0.0392234	7.47911
						0.119655	1.05503	0.0392859	7.27114
						0.119846	0.900569	0.0393484	8.08952
						0.120037	0.81156	0.0394109	7.71108
						0.120228	0.929367	0.0394734	7.99993
						0.120419	0.942456	0.0395359	7.70309
						0.12061	0.835121	0.0395985	7.41512
						0.120801	0.858682	0.039661	8.04472
						0.120992	0.913659	0.0397235	7.35113
						0.121183	0.921513	0.039786	7.51111
						0.121374	0.871772	0.0398485	7.39112
						0.121565	0.88748	0.039911	7.46311
						0.121756	0.782762	0.0399735	7.5511
						0.121947	0.856064	0.040036	7.5671
						0.122138	0.842975	0.0400985	7.63109
						0.122329	0.842975	0.040161	7.52711
						0.12252	0.918895	0.0402235	7.62309
						0.122711	0.863918	0.040286	6.91918
						0.122902	0.701606	0.0403485	7.35113
						0.123093	0.772291	0.040411	7.34313
						0.123284	0.808942	0.0404735	7.14315
						0.123475	0.79847	0.0405361	7.5751
						0.123666	0.777526	0.0405986	7.40712
						0.123857	0.767055	0.0406611	7.67109
						0.124048	0.756583	0.0407236	7.11116
						0.124239	0.706842	0.0407861	7.53511
						0.12443	0.72255	0.0408486	7.51911
						0.124621	0.675427	0.0409111	7.47911
						0.124812	0.790616	0.0409736	7.06316
						0.125003	0.777526	0.0410361	7.29513
						0.125194	0.761819	0.0410986	7.29513
						0.125385	0.641394	0.0411611	7.07116
						0.125576	0.730404	0.0412236	7.11915
						0.125767	0.654484	0.0412862	7.10316
						0.125958	0.636158	0.0413487	6.93518
						0.126149	0.733022	0.0414112	7.19115
						0.12634	0.714696	0.0414737	7.03916
						0.126531	0.607361	0.0415362	7.5991
						0.126722	0.62045	0.0415987	6.87918
						0.126913	0.69637	0.0416612	7.32713
						0.127104	0.698988	0.0417237	6.7192
						0.127295	0.641394	0.0417862	7.09516
						0.127486	0.609979	0.0418487	6.95117
						0.127677	0.636158	0.0419112	6.83919
						0.127868	0.575945	0.0419737	6.92718
						0.128059	0.609979	0.0420362	7.03916
						0.12825	0.719932	0.0420987	7.64709
						0.128441	0.63354	0.0421612	7.08716
						0.128632	0.589035	0.0422238	6.66321
						0.128823	0.607361	0.0422863	7.00717
						0.129014	0.615214	0.0423488	7.03916
						0.129205	0.63354	0.0424113	6.7752
						0.129396	0.578563	0.0424738	6.82319
						0.129587	0.507879	0.0425363	6.96717
						0.129778	0.607361	0.0425988	6.63921
						0.129969	0.552384	0.0426613	6.90318
						0.13016	0.507879	0.0427238	6.95917
						0.130351	0.62045	0.0427863	6.83919
						0.130542	0.555002	0.0428488	6.30325
						0.130733	0.526205	0.0429113	6.7352
						0.130924	0.599507	0.0429739	6.7352
						0.131115	0.636158	0.0430364	7.24714
						0.131306	0.526205	0.0430989	7.10316
						0.131497	0.520969	0.0431614	6.85519
						0.131688	0.505261	0.0432239	6.79119
						0.131879	0.531441	0.0432864	6.95117
						0.13207	0.575945	0.0433489	6.55922
						0.132261	0.450285	0.0434114	7.04716
						0.132452	0.575945	0.0434739	6.81519
						0.132643	0.4817	0.0435364	7.02317
						0.132834	0.479082	0.0435989	6.54322
						0.133025	0.471228	0.0436614	6.62321
						0.133216	0.502643	0.0437239	6.11927
						0.133407	0.568092	0.0437864	6.99917
						0.133598	0.46861	0.043849	6.78319
						0.133789	0.484318	0.0439115	6.59922
						0.13398	0.515733	0.043974	6.24726
						0.134171	0.458138	0.0440365	6.61521
						0.134362	0.403162	0.044099	6.47123
						0.134553	0.450285	0.0441615	6.58322
						0.134744	0.400544	0.044224	6.42324
						0.134935	0.476464	0.0442865	6.62321
						0.135126	0.442431	0.044349	6.7272
						0.135317	0.437195	0.0444115	6.39924
						0.135508	0.408398	0.044474	6.90318
						0.135699	0.452903	0.0445365	6.18327
						0.13589	0.505261	0.044599	6.59922
						0.136081	0.390072	0.0446616	6.64721
						0.136272	0.429341	0.0447241	6.14327
						0.136463	0.424105	0.0447866	6.7752
						0.136654	0.429341	0.0448491	5.9193
						0.136845	0.324624	0.0449116	6.25526
						0.137036	0.382218	0.0449741	6.05528
						0.137227	0.387454	0.0450366	6.19126
						0.137418	0.455521	0.0450991	6.31925
						0.137609	0.395308	0.0451616	6.43924
						0.137799	0.369129	0.0452241	6.16727
						0.13799	0.387454	0.0452866	6.45523
						0.138181	0.384836	0.0453491	5.95929
						0.138372	0.418869	0.0454116	6.27925
						0.138563	0.400544	0.0454741	6.39924
						0.138754	0.332478	0.0455367	6.16727
						0.138945	0.371747	0.0455992	6.27126
						0.139136	0.3796	0.0456617	6.26326
						0.139327	0.337713	0.0457242	6.17527
						0.139518	0.337713	0.0457867	6.55922
						0.139709	0.350803	0.0458492	6.24726
						0.1399	0.345567	0.0459117	6.29525
						0.140091	0.308916	0.0459742	5.95129
						0.140282	0.32986	0.0460367	6.28725
						0.140473	0.311534	0.0460992	6.17527
						0.140664	0.287973	0.0461617	6.30325
						0.140855	0.413634	0.0462242	6.19126
						0.141046	0.274883	0.0462867	6.29525
						0.141237	0.447667	0.0463493	6.12727
						0.141428	0.290591	0.0464118	6.19126
						0.141619	0.324624	0.0464743	6.16727
						0.14181	0.287973	0.0465368	6.03128
						0.142001	0.222524	0.0465993	5.8793
						0.142192	0.245562	0.0466618	6.13527
						0.142383	0.261793	0.0467243	6.03928
						0.142574	0.327242	0.0467868	6.27126
						0.142765	0.324624	0.0468493	5.9033
						0.142956	0.245562	0.0469118	5.73532
						0.143147	0.219645	0.0469743	6.04728
						0.143338	0.30368	0.0470368	5.8953
						0.143529	0.269647	0.0470993	5.79931
						0.14372	0.254201	0.0471618	5.99129
						0.143911	0.234043	0.0472244	6.16727
						0.144102	0.308916	0.0472869	5.73532
						0.144293	0.228284	0.0473494	5.70332
						0.144484	0.267029	0.0474119	5.9193
						0.144675	0.236923	0.0474744	6.31925
						0.144866	0.257081	0.0475369	5.78331
						0.145057	0.285355	0.0475994	5.96729
						0.145248	0.259961	0.0476619	6.26326
						0.145439	0.219645	0.0477244	5.96729
						0.14563	0.216503	0.0477869	6.07128
						0.145821	0.213623	0.0478494	5.60733
						0.146012	0.187706	0.0479119	5.63133
						0.146203	0.267029	0.0479745	5.83131
						0.146394	0.204984	0.048037	5.46335
						0.146585	0.14451	0.0480995	5.80731
						0.146776	0.251322	0.048162	5.9033
						0.146967	0.225404	0.0482245	5.77531
						0.147158	0.190586	0.048287	5.62333
						0.147349	0.207864	0.0483495	5.59134
						0.14754	0.213623	0.048412	5.63133
						0.147731	0.222524	0.0484745	5.8793
						0.147922	0.236923	0.048537	6.03128
						0.148113	0.179067	0.0485995	5.43935
						0.148304	0.257081	0.048662	6.09528
						0.148495	0.257081	0.0487245	5.97529
						0.148686	0.184826	0.048787	5.51934
						0.148877	0.164668	0.0488495	5.38336
						0.149068	0.167548	0.0489121	5.61533
						0.149259	0.196345	0.0489746	5.55134
						0.14945	0.164668	0.0490371	5.57534
						0.149641	0.164668	0.0490996	5.50335
						0.149832	0.187706	0.0491621	6.00729
						0.150023	0.167548	0.0492246	5.61533
						0.150214	0.167548	0.0492871	5.51135
						0.150405	0.150269	0.0493496	5.53534
						0.150596	0.12697	0.0494121	5.43935
						0.150787	0.179067	0.0494746	5.10339
						0.150978	0.112571	0.0495371	5.45535
						0.151169	0.132991	0.0495996	5.82331
						0.15136	0.109691	0.0496622	5.39936
						0.151551	0.118331	0.0497247	5.63133
						0.151742	0.164668	0.0497872	5.39136
						0.151933	0.132991	0.0498497	5.37536
						0.152124	0.103932	0.0499122	5.72732
						0.152315	0.13875	0.0499747	5.0794
						0.152506	0.135871	0.0500372	5.51934
						0.152697	0.0981725	0.0500997	5.36736
						0.152888	0.112571	0.0501622	5.30337
						0.153079	0.109691	0.0502247	5.52734
						0.15327	0.0952928	0.0502872	5.31937
						0.153461	0.0952928	0.0503497	5.49535
						0.153652	0.0808942	0.0504122	4.97541
						0.153843	0.0866536	0.0504747	5.0714
						0.154034	0.0924131	0.0505372	4.97541
						0.154225	0.0808942	0.0505998	5.31137
						0.154416	0.0578563	0.0506623	5.37536
						0.154607	0.0952928	0.0507248	5.27937
						0.154798	0.0866536	0.0507873	4.87942
						0.154989	0.0549766	0.0508498	5.19938
						0.15518	0.0751347	0.0509123	4.97541
						0.155371	0.0636158	0.0509748	5.33537
						0.155562	0.0578563	0.0510373	4.71944
						0.155753	0.0664955	0.0510998	5.25538
						0.155944	0.0520969	0.0511623	5.21538
						0.156135	0.0431959	0.0512248	5.12739
						0.156326	0.072255	0.0512873	5.46335
						0.156517	0.0780144	0.0513499	5.0154
						0.156708	0.0578563	0.0514124	4.76743
						0.156899	0.0664955	0.0514749	5.30337
						0.15709	0.0866536	0.0515374	4.98341
						0.157281	0.0345567	0.0515999	5.15139
						0.157471	0.0520969	0.0516624	5.11139
						0.157662	0.0374365	0.0517249	4.90342
						0.157853	0.0463374	0.0517874	4.87942
						0.158044	0.0345567	0.0518499	5.24738
						0.158235	0.072255	0.0519124	4.94341
						0.158426	0.0463374	0.0519749	5.35936
						0.158617	0.0463374	0.0520374	5.0634
						0.158808	0.0287973	0.0520999	5.25538
						0.158999	0.0463374	0.0521624	4.95941
						0.15919	0.0231164	0.0522249	4.75144
						0.159381	0.0345567	0.0522875	4.90342
						0.159572	0.0374365	0.05235	4.91142
						0.159763	0.031677	0.0524125	4.94341
						0.159954	0.0202105	0.052475	4.75943
						0.160145	0.0520969	0.0525375	5.00741
						0.160336	0.031677	0.0526	4.70344
						0.160527	0.0345567	0.0526625	5.12739
						0.160718	0.0231164	0.052725	4.80743
						0.160909	0.0431959	0.0527875	4.99141
						0.1611	0.0403162	0.05285	4.61545
						0.161291	0.0345567	0.0529125	4.63945
						0.161482	0.0578563	0.052975	4.51146
						0.161673	0.0287973	0.0530376	4.92741
						0.161864	0.0374365	0.0531001	4.45547
						0.162055	0.031677	0.0531626	4.90342
						0.162246	0.0173307	0.0532251	4.38348
						0.162437	0.0345567	0.0532876	4.63145
						0.162628	0.0202105	0.0533501	4.83943
						0.162819	0.0463374	0.0534126	4.82343
						0.16301	0.0431959	0.0534751	4.75943
						0.163201	0.0345567	0.0535376	4.75144
						0.163392	0.0259961	0.0536001	4.55146
						0.163583	0.0431959	0.0536626	4.65545
						0.163774	0.0173307	0.0537251	4.55946
						0.163965	0.0259961	0.0537876	4.55946
						0.164156	0.0173307	0.0538501	4.38348
						0.164347	0.0202105	0.0539126	4.83943
						0.164538	0.0202105	0.0539752	4.49547
						0.164729	0.0231164	0.0540377	4.82343
						0.16492	0.0345567	0.0541002	4.27949
						0.165111	0.0549766	0.0541627	4.45547
						0.165302	0.0259961	0.0542252	4.46347
						0.165493	0.0231164	0.0542877	4.68744
						0.165684	0.0115451	0.0543502	4.63945
						0.165875	0.0259961	0.0544127	4.51146
						0.166066	0.0202105	0.0544752	4.47947
						0.166257	0.0231164	0.0545377	4.2395
						0.166448	0.0287973	0.0546002	4.2075
						0.166639	0.0231164	0.0546627	3.72756
						0.16683	0.0345567	0.0547253	4.53546
						0.167021	0.0259961	0.0547878	4.2475
						0.167212	0.0287973	0.0548503	4.92741
						0.167403	0.0202105	0.0549128	4.75943
						0.167594	0.0287973	0.0549753	4.16751
						0.167785	0.0202105	0.0550378	4.16751
						0.167976	0.031677	0.0551003	4.30349
						0.168167	0.014451	0.0551628	4.26349
						0.168358	0.0173307	0.0552253	4.31149
						0.168549	0.0287973	0.0552878	4.47147
						0.16874	0.0259961	0.0553503	4.11951
						0.168931	0.014451	0.0554128	4.45547
						0.169122	0.0259961	0.0554753	4.31149
						0.169313	0.031677	0.0555378	4.39948
						0.169504	0.0202105	0.0556003	4.05552
						0.169695	0.0202105	0.0556629	4.03952
						0.169886	0.0202105	0.0557254	4.31149
						0.170077	0.00578563	0.0557879	4.38348
						0.170268	0.0231164	0.0558504	4.03152
						0.170459	0.0173307	0.0559129	4.15151
						0.17065	0.0231164	0.0559754	4.11151
						0.170841	0.00578563	0.0560379	4.12751
						0.171032	0.0202105	0.0561004	4.2395
						0.171223	0.0231164	0.0561629	4.48747
						0.171414	0.0287973	0.0562254	3.95953
						0.171605	0.0345567	0.0562879	3.95953
						0.171796	0.0202105	0.0563504	3.76755
						0.171987	0.0115451	0.056413	4.1995
						0.172178	0.031677	0.0564755	3.76755
						0.172369	0.0202105	0.056538	4.1755
						0.17256	0.0463374	0.0566005	3.90354
						0.172751	0.0115451	0.056663	4.2155
						0.172942	0.0115451	0.0567255	4.2075
						0.173133	0.0115451	0.056788	4.04752
						0.173324	0.0287973	0.0568505	3.64757
						0.173515	0.0287973	0.056913	3.73556
						0.173706	0.031677	0.0569755	3.82355
						0.173897	0.0173307	0.057038	3.88754
						0.174088	0.0231164	0.0571005	3.54358
						0.174279	0.014451	0.057163	3.64757
						0.17447	0.0287973	0.0572255	4.03952
						0.174661	0.014451	0.0572881	3.71156
						0.174852	0.014451	0.0573506	3.59957
						0.175043	0.0287973	0.0574131	3.82355
						0.175234	0.0259961	0.0574756	4.03152
						0.175425	0.0173307	0.0575381	4.31949
						0.175616	0.014451	0.0576006	3.92753
						0.175807	0.0231164	0.0576631	3.98353
						0.175998	0.014451	0.0577256	3.63957
						0.176189	0.0173307	0.0577881	3.87954
						0.17638	0.0231164	0.0578506	3.71156
						0.176571	0.0231164	0.0579131	3.85554
						0.176762	0.0173307	0.0579756	3.63957
						0.176953	0.0259961	0.0580381	3.60757
						0.177144	0.0115451	0.0581006	3.97553
						0.177334	0.0173307	0.0581631	3.73556
						0.177525	0.0259961	0.0582257	3.27961
						0.177716	0.0202105	0.0582882	3.97553
						0.177907	0.00866536	0.0583507	3.89554
						0.178098	0.0202105	0.0584132	3.63957
						0.178289	0.0115451	0.0584757	3.89554
						0.17848	0.00578563	0.0585382	3.71956
						0.178671	0.014451	0.0586007	3.66357
						0.178862	0.0202105	0.0586632	4.00752
						0.179053	0.014451	0.0587257	3.79155
						0.179244	0.00866536	0.0587882	3.93553
						0.179435	0.0202105	0.0588507	3.57558
						0.179626	0.00578563	0.0589132	3.96753
						0.179817	0.00866536	0.0589758	3.59957
						0.180008	0.0173307	0.0590383	3.85554
						0.180199	0.014451	0.0591008	3.78355
						0.18039	0.00866536	0.0591633	3.85554
						0.180581	0.0202105	0.0592258	3.63957
						0.180772	0.014451	0.0592883	3.90354
						0.180963	0	0.0593508	3.50358
						0.181154	0.00578563	0.0594133	3.50358
						0.181345	0.0115451	0.0594758	3.85554
						0.181536	0.00866536	0.0595383	3.92753
						0.181727	0.00866536	0.0596008	3.65557
						0.181918	0.0173307	0.0596633	3.60757
						0.182109	0.0259961	0.0597258	3.76755
						0.1823	0.031677	0.0597883	3.59157
						0.182491	0.0173307	0.0598508	3.75955
						0.182682	0	0.0599134	3.60757
						0.182873	0.00866536	0.0599759	3.63957
						0.183064	0.014451	0.0600384	3.71956
						0.183255	0.014451	0.0601009	3.42359
						0.183446	0.0173307	0.0601634	3.57558
						0.183637	0.00578563	0.0602259	3.59957
						0.183828	0.0173307	0.0602884	3.67156
						0.184019	0.014451	0.0603509	3.66357
						0.18421	0.014451	0.0604134	3.83954
						0.184401	0.0173307	0.0604759	3.61557
						0.184592	0.00866536	0.0605384	3.59157
						0.184783	0.0115451	0.0606009	3.51158
						0.184974	0.0173307	0.0606635	3.90354
						0.185165	0.0115451	0.060726	3.89554
						0.185356	0.00866536	0.0607885	3.64757
						0.185547	0.0115451	0.060851	3.3516
						0.185738	0.00578563	0.0609135	3.47959
						0.185929	0.014451	0.060976	3.54358
						0.18612	0.00866536	0.0610385	3.49558
						0.186311	0.0173307	0.061101	4.06352
						0.186502	0.00287973	0.0611635	3.60757
						0.186693	0.00578563	0.061226	3.81555
						0.186884	0	0.0612885	3.55958
						0.187075	0.00578563	0.061351	3.23162
						0.187266	0.00287973	0.0614135	3.42359
						0.187457	0	0.061476	3.3676
						0.187648	0.014451	0.0615386	3.46359
						0.187839	0.00287973	0.0616011	3.52758
						0.18803	0.00578563	0.0616636	3.93553
						0.188221	0.0173307	0.0617261	3.31161
						0.188412	0.00866536	0.0617886	3.72756
						0.188603	0.00578563	0.0618511	3.30361
						0.188794	0.00866536	0.0619136	3.97553
						0.188985	0.0115451	0.0619761	3.45559
						0.189176	0.00287973	0.0620386	3.63157
						0.189367	0.00578563	0.0621011	3.11963
						0.189558	0.0173307	0.0621636	3.74356
						0.189749	0.00287973	0.0622261	3.29561
						0.18994	0.00578563	0.0622886	3.51958
						0.190131	0.0115451	0.0623512	3.3436
						0.190322	0.00578563	0.0624137	3.43959
						0.190513	0.00578563	0.0624762	3.61557
						0.190704	0.00578563	0.0625387	3.44759
						0.190895	0.00578563	0.0626012	3.42359
						0.191086	0.00287973	0.0626637	3.51958
								0.0627262	3.87954
								0.0627887	3.57558
								0.0628512	3.27961
								0.0629137	3.3356
								0.0629762	3.3836
								0.0630387	3.46359
								0.0631012	3.66357
								0.0631638	3.3836
								0.0632263	3.64757
								0.0632888	3.54358
								0.0633513	3.3356
								0.0634138	3.31961
								0.0634763	3.3676
								0.0635388	3.61557
								0.0636013	3.3596
								0.0636638	3.3436
								0.0637263	3.3676
								0.0637888	3.75155
								0.0638513	3.54358
								0.0639138	3.16762
								0.0639763	3.53558
								0.0640388	3.44759
								0.0641014	3.3916
								0.0641639	3.57558
								0.0642264	3.75155
								0.0642889	3.51958
								0.0643514	3.22362
								0.0644139	3.44759
								0.0644764	3.63957
								0.0645389	3.63957
								0.0646014	3.4076
								0.0646639	3.27961
								0.0647264	3.23962
								0.0647889	3.46359
								0.0648515	3.49558
								0.064914	3.3436
								0.0649765	3.16762
								0.065039	3.54358
								0.0651015	2.94365
								0.065164	3.64757
								0.0652265	3.30361
								0.065289	3.07164
								0.0653515	3.41559
								0.065414	3.63957
								0.0654765	3.26361
								0.065539	3.54358
								0.0656015	3.43159
								0.065664	3.90354
								0.0657265	3.28761
								0.0657891	3.3916
								0.0658516	3.43159
								0.0659141	3.10363
								0.0659766	3.30361
								0.0660391	3.64757
								0.0661016	3.03964
								0.0661641	3.23962
								0.0662266	3.3516
								0.0662891	3.31161
								0.0663516	3.05564
								0.0664141	3.51958
								0.0664766	3.4076
								0.0665392	3.23162
								0.0666017	3.47959
								0.0666642	3.41559
								0.0667267	3.15163
								0.0667892	3.51958
								0.0668517	3.27161
								0.0669142	3.27961
								0.0669767	3.25561
								0.0670392	3.07164
								0.0671017	3.41559
								0.0671642	3.64757
								0.0672267	3.19962
								0.0672892	3.23962
								0.0673518	3.15163
								0.0674142	3.29561
								0.0674768	3.30361
								0.0675393	3.43159
								0.0676018	3.07164
								0.0676643	3.47959
								0.0677268	3.27961
								0.0677893	3.51158
								0.0678518	3.27961
								0.0679143	3.19962
								0.0679768	2.87966
								0.0680393	3.19962
								0.0681018	3.31161
								0.0681643	3.18362
								0.0682269	3.20762
								0.0682894	3.3756
								0.0683519	3.08763
								0.0684144	3.19962
								0.0684769	3.27161
								0.0685394	3.26361
								0.0686019	3.51158
								0.0686644	3.21562
								0.0687269	3.26361
								0.0687894	3.29561
								0.0688519	3.3836
								0.0689144	3.19162
								0.0689769	3.25561
								0.0690395	3.26361
								0.0691019	3.73556
								0.0691645	3.4076
								0.069227	3.11963
								0.0692895	3.12763
								0.069352	3.3596
								0.0694145	3.23962
								0.069477	3.3356
								0.0695395	3.3596
								0.069602	3.29561
								0.0696645	2.85566
								0.069727	3.4076
								0.0697895	3.41559
								0.069852	3.03964
								0.0699146	3.44759
								0.0699771	3.15962
								0.0700396	3.53558
								0.0701021	3.15962
								0.0701646	3.3916
								0.0702271	3.18362
								0.0702896	3.07164
								0.0703521	3.04764
								0.0704146	3.11163
								0.0704771	3.53558
								0.0705396	3.25561
								0.0706021	3.10363
								0.0706646	3.22362
								0.0707272	2.78367
								0.0707896	3.23962
								0.0708522	3.49558
								0.0709147	2.99164
								0.0709772	2.99964
								0.0710397	3.10363
								0.0711022	3.14363
								0.0711647	3.19962
								0.0712272	3.07164
								0.0712897	3.26361
								0.0713522	2.71968
								0.0714147	3.30361
								0.0714772	3.11963
								0.0715397	3.18362
								0.0716023	2.97565
								0.0716648	3.05564
								0.0717273	3.4076
								0.0717898	3.30361
								0.0718523	3.06364
								0.0719148	3.12763
								0.0719773	3.19962
								0.0720398	3.16762
								0.0721023	2.91965
								0.0721648	2.99964
								0.0722273	3.31161
								0.0722898	3.03964
								0.0723523	3.07963
								0.0724149	2.99164
								0.0724773	3.15163
								0.0725399	3.19162
								0.0726024	2.85566
								0.0726649	3.12763
								0.0727274	2.85566
								0.0727899	2.97565
								0.0728524	2.5517
								0.0729149	2.95965
								0.0729774	2.78367
								0.0730399	3.07963
								0.0731024	3.13563
								0.0731649	2.75167
								0.0732274	2.76767
								0.07329	2.78367
								0.0733525	2.76767
								0.073415	3.03164
								0.0734775	2.98365
								0.07354	2.80767
								0.0736025	2.83966
								0.073665	2.77567
								0.0737275	2.80767
								0.07379	2.83966
								0.0738525	2.60769
								0.073915	2.94365
								0.0739775	2.80767
								0.07404	2.62369
								0.0741026	2.71968
								0.074165	2.65568
								0.0742276	2.47171
								0.0742901	2.5677
								0.0743526	2.73568
								0.0744151	2.63169
								0.0744776	2.5197
								0.0745401	2.84766
								0.0746026	2.5437
								0.0746651	2.41571
								0.0747276	2.77567
								0.0747901	2.31173
								0.0748526	2.34372
								0.0749151	2.5517
								0.0749777	2.33572
								0.0750402	2.37572
								0.0751027	2.25573
								0.0751652	2.20774
								0.0752277	2.46371
								0.0752902	2.24773
								0.0753527	2.5357
								0.0754152	2.39172
								0.0754777	2.30373
								0.0755402	2.15974
								0.0756027	2.46371
								0.0756652	2.5197
								0.0757277	2.31173
								0.0757903	2.31173
								0.0758527	2.18374
								0.0759153	2.25573
								0.0759778	2.09575
								0.0760403	1.95177
								0.0761028	2.31173
								0.0761653	2.10375
								0.0762278	2.32772
								0.0762903	2.28773
								0.0763528	2.21574
								0.0764153	2.15974
								0.0764778	2.18374
								0.0765403	2.17574
								0.0766028	2.23973
								0.0766653	2.01576
								0.0767279	2.27173
								0.0767904	2.06375
								0.0768529	1.82378
								0.0769154	2.07975
								0.0769779	1.77579
								0.0770404	1.7118
								0.0771029	2.00776
								0.0771654	1.7198
								0.0772279	1.85578
								0.0772904	1.93577
								0.0773529	1.89577
								0.0774154	1.95977
								0.077478	1.96777
								0.0775404	1.7198
								0.077603	1.87178
								0.0776655	1.77579
								0.077728	1.62381
								0.0777905	1.88778
								0.077853	1.6558
								0.0779155	1.87978
								0.077978	1.85578
								0.0780405	1.93577
								0.078103	1.57581
								0.0781655	1.6958
								0.078228	1.7118
								0.0782905	1.74379
								0.078353	1.78379
								0.0784156	1.59981
								0.0784781	1.44783
								0.0785406	1.63181
								0.0786031	1.58381
								0.0786656	1.76779
								0.0787281	1.6718
								0.0787906	1.53582
								0.0788531	1.63181
								0.0789156	1.79179
								0.0789781	1.62381
								0.0790406	1.50382
								0.0791031	1.84778
								0.0791657	1.58381
								0.0792282	1.46383
								0.0792907	1.55981
								0.0793532	1.62381
								0.0794157	1.43183
								0.0794782	1.50382
								0.0795407	1.55981
								0.0796032	1.6638
								0.0796657	1.39183
								0.0797282	1.44783
								0.0797907	1.63181
								0.0798532	1.48782
								0.0799157	1.61581
								0.0799782	1.6558
								0.0800407	1.34384
								0.0801033	1.43183
								0.0801658	1.36784
								0.0802283	1.55182
								0.0802908	1.43183
								0.0803533	1.39983
								0.0804158	1.49582
								0.0804783	1.46383
								0.0805408	1.43983
								0.0806033	1.34384
								0.0806658	1.48782
								0.0807283	1.49582
								0.0807908	1.32784
								0.0808534	1.31984
								0.0809159	1.31184
								0.0809784	1.41583
								0.0810409	1.36784
								0.0811034	1.17586
								0.0811659	1.29585
								0.0812284	1.43983
								0.0812909	1.39983
								0.0813534	1.13587
								0.0814159	1.58381
								0.0814784	1.15186
								0.0815409	1.27985
								0.0816034	1.35984
								0.0816659	1.43183
								0.0817284	1.41583
								0.081791	1.27185
								0.0818535	1.39183
								0.081916	1.54382
								0.0819785	1.27985
								0.082041	1.25585
								0.0821035	1.31184
								0.082166	1.22385
								0.0822285	1.42383
								0.082291	1.16786
								0.0823535	1.10387
								0.082416	1.36784
								0.0824785	1.16786
								0.0825411	1.07187
								0.0826036	1.20786
								0.0826661	1.19986
								0.0827286	1.35984
								0.0827911	1.36784
								0.0828536	1.19186
								0.0829161	1.23985
								0.0829786	1.09587
								0.0830411	1.39183
								0.0831036	1.16786
								0.0831661	1.35984
								0.0832286	1.21586
								0.0832911	1.27185
								0.0833536	1.13587
								0.0834161	1.15186
								0.0834787	1.29585
								0.0835412	1.22385
								0.0836037	1.16786
								0.0836662	1.26385
								0.0837287	1.16786
								0.0837912	1.28785
								0.0838537	1.37584
								0.0839162	1.13587
								0.0839787	1.11987
								0.0840412	1.33584
								0.0841037	1.14386
								0.0841662	1.06387
								0.0842288	0.983883
								0.0842913	1.28785
								0.0843538	0.991882
								0.0844163	1.07187
								0.0844788	1.11987
								0.0845413	0.975884
								0.0846038	1.03188
								0.0846663	1.03188
								0.0847288	0.919891
								0.0847913	1.05587
								0.0848538	1.20786
								0.0849163	1.10387
								0.0849788	1.01588
								0.0850414	1.07187
								0.0851038	1.07187
								0.0851664	1.01588
								0.0852289	1.07187
								0.0852914	1.12787
								0.0853539	1.15186
								0.0854164	1.16786
								0.0854789	1.18386
								0.0855414	1.04788
								0.0856039	1.19186
								0.0856664	0.983883
								0.0857289	0.951887
								0.0857914	1.19186
								0.0858539	1.02388
								0.0859165	1.10387
								0.085979	1.01588
								0.0860415	1.03188
								0.086104	1.18386
								0.0861665	0.847899
								0.086229	1.08787
								0.0862915	1.11987
								0.086354	1.03988
								0.0864165	0.975884
								0.086479	1.09587
								0.0865415	1.10387
								0.086604	0.823902
								0.0866665	0.895894
								0.0867291	1.14386
								0.0867915	1.07187
								0.0868541	1.19186
								0.0869166	0.983883
								0.0869791	1.42383
								0.0870416	1.08787
								0.0871041	0.959886
								0.0871666	1.03188
								0.0872291	1.09587
								0.0872916	0.951887
								0.0873541	0.967885
								0.0874166	0.991882
								0.0874791	1.05587
								0.0875416	1.05587
								0.0876042	0.975884
								0.0876667	0.951887
								0.0877292	0.919891
								0.0877917	0.797505
								0.0878542	1.05587
								0.0879167	0.903893
								0.0879792	0.951887
								0.0880417	0.991882
								0.0881042	1.01588
								0.0881667	0.991882
								0.0882292	0.951887
								0.0882917	0.991882
								0.0883542	1.05587
								0.0884168	1.26385
								0.0884792	1.21586
								0.0885418	0.943888
								0.0886043	1.02388
								0.0886668	0.92789
								0.0887293	1.04788
								0.0887918	1.07187
								0.0888543	1.02388
								0.0889168	0.895894
								0.0889793	0.967885
								0.0890418	0.871896
								0.0891043	1.11187
								0.0891668	0.779107
								0.0892293	1.07187
								0.0892919	0.967885
								0.0893544	0.92789
								0.0894169	0.770309
								0.0894794	0.863897
								0.0895419	0.887895
								0.0896044	1.14386
								0.0896669	1.07187
								0.0897294	1.02388
								0.0897919	0.943888
								0.0898544	0.959886
								0.0899169	0.951887
								0.0899794	1.19186
								0.0900419	1.03188
								0.0901045	1.19186
								0.0901669	1.03188
								0.0902295	0.919891
								0.090292	1.04788
								0.0903545	1.12787
								0.090417	0.895894
								0.0904795	0.92789
								0.090542	1.04788
								0.0906045	0.999881
								0.090667	0.863897
								0.0907295	0.991882
								0.090792	0.903893
								0.0908545	1.14386
								0.090917	0.879896
								0.0909796	0.951887
								0.0910421	0.903893
								0.0911046	0.999881
								0.0911671	0.92789
								0.0912296	1.04788
								0.0912921	1.04788
								0.0913546	1.08787
								0.0914171	0.967885
								0.0914796	1.02388
								0.0915421	0.911892
								0.0916046	1.15186
								0.0916671	1.02388
								0.0917296	1.11987
								0.0917922	0.959886
								0.0918546	0.887895
								0.0919172	0.975884
								0.0919797	1.01588
								0.0920422	1.17586
								0.0921047	0.903893
								0.0921672	0.967885
								0.0922297	0.959886
								0.0922922	0.716715
								0.0923547	0.815903
								0.0924172	1.12787
								0.0924797	1.01588
								0.0925422	1.03188
								0.0926047	0.991882
								0.0926673	0.92789
								0.0927298	0.871896
								0.0927923	0.797505
								0.0928548	0.975884
								0.0929173	0.871896
								0.0929798	0.847899
								0.0930423	0.919891
								0.0931048	1.06387
								0.0931673	0.999881
								0.0932298	0.823902
								0.0932923	0.999881
								0.0933548	0.911892
								0.0934173	0.967885
								0.0934799	1.08787
								0.0935423	0.879896
								0.0936049	1.03188
								0.0936674	0.895894
								0.0937299	0.847899
								0.0937924	0.983883
								0.0938549	1.07187
								0.0939174	0.887895
								0.0939799	0.975884
								0.0940424	1.06387
								0.0941049	0.919891
								0.0941674	0.879896
								0.0942299	1.05587
								0.0942924	0.807904
								0.094355	0.983883
								0.0944175	0.92789
								0.09448	0.871896
								0.0945425	0.863897
								0.094605	0.911892
								0.0946675	1.11187
								0.09473	0.903893
								0.0947925	1.03988
								0.094855	0.831901
								0.0949175	0.92789
								0.09498	0.734313
								0.0950425	0.943888
								0.095105	0.8399
								0.0951676	1.13587
								0.09523	1.01588
								0.0952926	0.8399
								0.0953551	0.975884
								0.0954176	0.959886
								0.0954801	1.06387
								0.0955426	0.725514
								0.0956051	0.847899
								0.0956676	0.967885
								0.0957301	0.92789
								0.0957926	0.983883
								0.0958551	0.815903
								0.0959176	0.943888
								0.0959801	0.951887
								0.0960426	0.911892
								0.0961052	0.911892
								0.0961677	0.823902
								0.0962302	1.01588
								0.0962927	1.06387
								0.0963552	1.11987
								0.0964177	1.10387
								0.0964802	0.903893
								0.0965427	0.919891
								0.0966052	0.895894
								0.0966677	1.01588
								0.0967302	0.831901
								0.0967927	0.895894
								0.0968553	0.911892
								0.0969178	1.03188
								0.0969803	0.967885
								0.0970428	1.11987
								0.0971053	1.21586
								0.0971678	0.879896
								0.0972303	1.01588
								0.0972928	0.959886
								0.0973553	0.76151
								0.0974178	0.951887
								0.0974803	0.879896
								0.0975428	0.983883
								0.0976053	0.627126
								0.0976678	0.831901
								0.0977303	0.788706
								0.0977929	0.887895
								0.0978554	0.895894
								0.0979179	0.8399
								0.0979804	1.01588
								0.0980429	0.823902
								0.0981054	1.02388
								0.0981679	0.797505
								0.0982304	1.04788
								0.0982929	1.06387
								0.0983554	0.707916
								0.0984179	0.815903
								0.0984804	0.788706
								0.098543	1.06387
								0.0986055	0.770309
								0.098668	0.999881
								0.0987305	0.887895
								0.098793	1.05587
								0.0988555	0.895894
								0.098918	0.991882
								0.0989805	0.951887
								0.099043	0.797505
								0.0991055	0.959886
								0.099168	1.11187
								0.0992305	0.903893
								0.099293	0.797505
								0.0993555	0.92789
								0.099418	0.967885
								0.0994806	0.967885
								0.0995431	1.07187
								0.0996056	0.734313
								0.0996681	0.943888
								0.0997306	0.991882
								0.0997931	0.959886
								0.0998556	0.823902
								0.0999181	0.887895
								0.0999806	1.04788
								0.100043	0.863897
								0.100106	0.999881
								0.100168	1.17586
								0.100231	1.05587
								0.100293	0.8399
								0.100356	0.797505
								0.100418	0.919891
								0.100481	0.975884
								0.100543	1.03988
								0.100606	0.752711
								0.100668	0.823902
								0.100731	0.887895
								0.100793	0.823902
								0.100856	0.815903
								0.100918	1.11987
								0.100981	0.911892
								0.101043	0.951887
								0.101106	0.807904
								0.101168	0.807904
								0.101231	0.959886
								0.101293	0.951887
								0.101356	0.8399
								0.101418	0.919891
								0.101481	0.951887
								0.101543	0.92789
								0.101606	0.76151
								0.101668	0.879896
								0.101731	0.831901
								0.101793	1.12787
								0.101856	0.863897
								0.101918	0.788706
								0.101981	0.951887
								0.102043	0.879896
								0.102106	1.02388
								0.102168	1.03188
								0.102231	0.8399
								0.102293	0.919891
								0.102356	0.92789
								0.102418	0.871896
								0.102481	0.887895
								0.102543	0.863897
								0.102606	0.734313
								0.102668	1.01588
								0.102731	0.92789
								0.102793	0.967885
								0.102856	0.831901
								0.102918	0.76151
								0.102981	0.975884
								0.103043	0.847899
								0.103106	1.04788
								0.103168	0.847899
								0.103231	0.699117
								0.103294	0.680719
								0.103356	0.895894
								0.103419	0.76151
								0.103481	0.707916
								0.103544	0.879896
								0.103606	0.92789
								0.103669	1.08787
								0.103731	0.895894
								0.103794	0.975884
								0.103856	0.951887
								0.103919	0.871896
								0.103981	0.983883
								0.104044	0.871896
								0.104106	0.919891
								0.104169	0.831901
								0.104231	0.887895
								0.104294	0.911892
								0.104356	0.967885
								0.104419	0.943888
								0.104481	0.823902
								0.104544	0.967885
								0.104606	0.919891
								0.104669	0.823902
								0.104731	1.07187
								0.104794	0.991882
								0.104856	0.967885
								0.104919	0.887895
								0.104981	0.951887
								0.105044	0.627126
								0.105106	0.967885
								0.105169	0.911892
								0.105231	0.911892
								0.105294	0.903893
								0.105356	0.967885
								0.105419	0.680719
								0.105481	0.823902
								0.105544	1.11987
								0.105606	0.823902
								0.105669	0.999881
								0.105731	0.680719
								0.105794	1.03188
								0.105856	1.11187
								0.105919	0.831901
								0.105981	0.911892
								0.106044	0.707916
								0.106106	0.959886
								0.106169	0.779107
								0.106231	1.11187
								0.106294	0.879896
								0.106356	1.04788
								0.106419	0.743912
								0.106481	0.919891
								0.106544	0.770309
								0.106606	0.895894
								0.106669	0.76151
								0.106731	1.16786
								0.106794	0.807904
								0.106856	0.831901
								0.106919	0.797505
								0.106981	0.983883
								0.107044	0.725514
								0.107106	0.8399
								0.107169	0.582331
								0.107231	1.03988
								0.107294	0.92789
								0.107356	0.863897
								0.107419	0.919891
								0.107482	0.779107
								0.107544	0.991882
								0.107607	0.815903
								0.107669	0.699117
								0.107732	0.895894
								0.107794	0.823902
								0.107857	0.951887
								0.107919	0.807904
								0.107982	0.725514
								0.108044	0.919891
								0.108107	0.823902
								0.108169	0.707916
								0.108232	0.991882
								0.108294	0.903893
								0.108357	0.807904
								0.108419	0.975884
								0.108482	0.770309
								0.108544	0.76151
								0.108607	0.895894
								0.108669	0.752711
								0.108732	0.967885
								0.108794	0.797505
								0.108857	0.903893
								0.108919	0.76151
								0.108982	0.887895
								0.109044	1.15186
								0.109107	0.797505
								0.109169	0.8399
								0.109232	0.911892
								0.109294	0.887895
								0.109357	0.779107
								0.109419	0.863897
								0.109482	0.847899
								0.109544	0.788706
								0.109607	1.02388
								0.109669	0.831901
								0.109732	0.879896
								0.109794	0.887895
								0.109857	0.863897
								0.109919	0.92789
								0.109982	0.788706
								0.110044	0.8399
								0.110107	0.779107
								0.110169	0.788706
								0.110232	0.707916
								0.110294	0.871896
								0.110357	0.975884
								0.110419	0.734313
								0.110482	0.823902
								0.110544	0.8399
								0.110607	0.689518
								0.110669	0.807904
								0.110732	0.919891
								0.110794	0.879896
								0.110857	0.699117
								0.110919	0.76151
								0.110982	0.975884
								0.111044	0.734313
								0.111107	0.743912
								0.111169	0.663121
								0.111232	0.823902
								0.111294	0.8399
								0.111357	0.725514
								0.111419	0.815903
								0.111482	0.654322
								0.111544	0.983883
								0.111607	0.911892
								0.11167	0.823902
								0.111732	0.815903
								0.111795	0.779107
								0.111857	0.92789
								0.11192	0.863897
								0.111982	0.76151
								0.112045	0.823902
								0.112107	0.779107
								0.11217	0.911892
								0.112232	0.743912
								0.112295	0.863897
								0.112357	0.779107
								0.11242	0.770309
								0.112482	0.725514
								0.112545	0.919891
								0.112607	0.743912
								0.11267	0.663121
								0.112732	0.951887
								0.112795	0.847899
								0.112857	0.788706
								0.11292	0.743912
								0.112982	0.788706
								0.113045	0.689518
								0.113107	0.725514
								0.11317	0.770309
								0.113232	0.815903
								0.113295	0.734313
								0.113357	0.707916
								0.11342	0.847899
								0.113482	0.823902
								0.113545	0.627126
								0.113607	0.887895
								0.11367	0.823902
								0.113732	0.618327
								0.113795	0.807904
								0.113857	0.689518
								0.11392	0.716715
								0.113982	0.919891
								0.114045	0.573532
								0.114107	0.725514
								0.11417	0.716715
								0.114232	0.871896
								0.114295	0.895894
								0.114357	0.707916
								0.11442	0.847899
								0.114482	0.654322
								0.114545	0.707916
								0.114607	0.743912
								0.11467	0.887895
								0.114732	0.879896
								0.114795	0.879896
								0.114857	0.743912
								0.11492	0.752711
								0.114982	0.689518
								0.115045	0.807904
								0.115107	0.635925
								0.11517	0.797505
								0.115232	0.8399
								0.115295	0.689518
								0.115357	0.887895
								0.11542	0.779107
								0.115482	0.707916
								0.115545	0.510339
								0.115607	0.716715
								0.11567	0.725514
								0.115732	0.699117
								0.115795	0.959886
								0.115858	0.67192
								0.11592	0.50154
								0.115983	0.823902
								0.116045	0.752711
								0.116108	0.716715
								0.11617	0.879896
								0.116233	0.627126
								0.116295	0.779107
								0.116358	0.895894
								0.11642	0.59113
								0.116483	0.752711
								0.116545	0.537536
								0.116608	0.967885
								0.11667	0.92789
								0.116733	0.654322
								0.116795	0.788706
								0.116858	0.716715
								0.11692	0.807904
								0.116983	0.807904
								0.117045	0.743912
								0.117108	0.797505
								0.11717	0.635925
								0.117233	0.76151
								0.117295	0.699117
								0.117358	0.752711
								0.11742	0.654322
								0.117483	0.716715
								0.117545	0.663121
								0.117608	0.871896
								0.11767	0.618327
								0.117733	0.887895
								0.117795	0.475144
								0.117858	0.831901
								0.11792	0.779107
								0.117983	0.967885
								0.118045	0.67192
								0.118108	0.779107
								0.11817	0.618327
								0.118233	0.831901
								0.118295	0.654322
								0.118358	0.752711
								0.11842	0.573532
								0.118483	0.635925
								0.118545	0.663121
								0.118608	0.8399
								0.11867	0.680719
								0.118733	0.609528
								0.118795	0.699117
								0.118858	0.618327
								0.11892	0.752711
								0.118983	0.546335
								0.119045	0.815903
								0.119108	0.537536
								0.11917	0.546335
								0.119233	0.788706
								0.119295	0.627126
								0.119358	0.699117
								0.11942	0.67192
								0.119483	0.752711
								0.119545	0.788706
								0.119608	0.609528
								0.11967	0.564733
								0.119733	0.847899
								0.119795	0.582331
								0.119858	0.67192
								0.11992	0.903893
								0.119983	0.59113
								0.120045	0.555134
								0.120108	0.654322
								0.120171	0.707916
								0.120233	0.627126
								0.120296	0.895894
								0.120358	0.654322
								0.120421	0.59113
								0.120483	0.831901
								0.120546	0.67192
								0.120608	0.752711
								0.120671	0.879896
								0.120733	0.564733
								0.120796	0.699117
								0.120858	0.59113
								0.120921	0.770309
								0.120983	0.582331
								0.121046	0.609528
								0.121108	0.887895
								0.121171	0.411951
								0.121233	0.699117
								0.121296	0.644723
								0.121358	0.863897
								0.121421	0.599929
								0.121483	0.573532
								0.121546	0.609528
								0.121608	0.609528
								0.121671	0.788706
								0.121733	0.663121
								0.121796	0.546335
								0.121858	0.609528
								0.121921	0.770309
								0.121983	0.582331
								0.122046	0.644723
								0.122108	0.492741
								0.122171	0.537536
								0.122233	0.564733
								0.122296	0.609528
								0.122358	0.618327
								0.122421	0.537536
								0.122483	0.59113
								0.122546	0.654322
								0.122608	0.680719
								0.122671	0.627126
								0.122733	0.609528
								0.122796	0.582331
								0.122858	0.725514
								0.122921	0.582331
								0.122983	0.618327
								0.123046	0.770309
								0.123108	0.59113
								0.123171	0.67192
								0.123233	0.67192
								0.123296	0.465545
								0.123358	0.618327
								0.123421	0.555134
								0.123483	0.537536
								0.123546	0.519938
								0.123608	0.654322
								0.123671	0.797505
								0.123733	0.609528
								0.123796	0.654322
								0.123858	0.519938
								0.123921	0.582331
								0.123983	0.528737
								0.124046	0.599929
								0.124108	0.555134
								0.124171	0.475144
								0.124233	0.59113
								0.124296	0.483943
								0.124359	0.555134
								0.124421	0.635925
								0.124484	0.699117
								0.124546	0.689518
								0.124609	0.564733
[truncated: 7 more rows]
