# Supplementary material for: Non-universality of the dynamic exponent in two-dimensional random media
Source: Sci Rep. 2019 Jan 22;9:251. doi: 10.1038/s41598-018-36236-z (PMC6342955; doi:10.1038/s41598-018-36236-z)
Supplement: Supplementary file 2 — Supplementary data for MSD and the transition rate distribution [file 41598_2018_36236_MOESM2_ESM.zip › raw_data_msd/MSD_Delta=0.05.csv]

0.205		0.2		0.195		0.19		0.185		0.18		0.2075
20000000	1403.87	20000000	1861.11	20000000	2337.64	20000000	2917.23	20000000	3561.21	20000000	4263.14	100000	32.0431
40000000	2368.66	40000000	3273.43	40000000	4269.69	40000000	5459.1	40000000	6801.01	40000000	8234.41	200000	51.9223
60000000	3226.54	60000000	4607.45	60000000	6107.86	60000000	7926.93	60000000	9998.29	60000000	12175.9	300000	68.6585
80000000	4044.11	80000000	5873.59	80000000	7911.7	80000000	10383.1	80000000	13175.5	80000000	16115.5	400000	83.642
100000000	4814.52	100000000	7119.54	100000000	9703.4	100000000	12807.7	100000000	16339.6	100000000	20045.9	500000	97.423
120000000	5554.59	120000000	8321.41	120000000	11486.5	120000000	15217.5	120000000	19493.4	120000000	23972.8	600000	110.4
140000000	6287.38	140000000	9512.29	140000000	13224.4	140000000	17632.5	140000000	22643.9	140000000	27888.9	700000	122.724
160000000	6992.08	160000000	10690.8	160000000	14972.2	160000000	20013.6	160000000	25782.1	160000000	31807.9	800000	134.553
180000000	7693	180000000	11854.4	180000000	16700.1	180000000	22422	180000000	28922.1	180000000	35728.2	900000	145.909
200000000	8392.55	200000000	13029	200000000	18428.4	200000000	24796.2	200000000	32065.5	200000000	39646.3	1000000	156.893
220000000	9061.27	220000000	14154.3	220000000	20122.3	220000000	27183.8	220000000	35206.8	220000000	43564.2	1100000	167.478
240000000	9728.14	240000000	15320.1	240000000	21838.6	240000000	29548.3	240000000	38344.7	240000000	47479.2	1200000	177.679
260000000	10394.3	260000000	16463.4	260000000	23544.1	260000000	31950.3	260000000	41479	260000000	51393.8	1300000	187.619
280000000	11024.1	280000000	17580	280000000	25234.6	280000000	34317.6	280000000	44611.3	280000000	55296.6	1400000	197.418
300000000	11689.9	300000000	18703.9	300000000	26944.3	300000000	36679.6	300000000	47742.5	300000000	59202.8	1500000	207.09
320000000	12317.6	320000000	19836	320000000	28634.3	320000000	39032.2	320000000	50868.6	320000000	63111.8	1600000	216.512
340000000	12944.2	340000000	20935.5	340000000	30300.3	340000000	41413.2	340000000	53990.7	340000000	67021.5	1700000	225.804
360000000	13570.5	360000000	22041.2	360000000	31981.4	360000000	43777.3	360000000	57113.5	360000000	70927.7	1800000	234.938
380000000	14196.8	380000000	23153.8	380000000	33678.2	380000000	46143.6	380000000	60236.6	380000000	74833.3	1900000	243.881
400000000	14823.6	400000000	24273.6	400000000	35345	400000000	48505.1	400000000	63367.7	400000000	78737	2000000	252.618
420000000	15451.2	420000000	25401.2	420000000	37025.5	420000000	50861.7	420000000	66506.7	420000000	82634.9	2100000	261.238
440000000	16080	440000000	26487.6	440000000	38720.2	440000000	53216.4	440000000	69651.4	440000000	86533.4	2200000	269.665
460000000	16710.1	460000000	27579.2	460000000	40429.3	460000000	55566.9	460000000	72786.4	460000000	90428.5	2300000	278.008
480000000	17289.6	480000000	28728.9	480000000	42101	480000000	57914.5	480000000	75921.2	480000000	94321.3	2400000	286.306
500000000	17921.8	500000000	29780.2	500000000	43784.9	500000000	60259.5	500000000	79055.9	500000000	98213	2500000	294.566
520000000	18500.9	520000000	30889.9	520000000	45426.3	520000000	62601.8	520000000	82185.3	520000000	102107	2600000	302.682
540000000	19135.9	540000000	32006	540000000	47134.1	540000000	64943.5	540000000	85314.5	540000000	106003	2700000	310.734
560000000	19715.4	560000000	33071.1	560000000	48797.3	560000000	67282.2	560000000	88438.5	560000000	109905	2800000	318.589
580000000	20294.8	580000000	34140.2	580000000	50470.6	580000000	69624.6	580000000	91566.1	580000000	113802	2900000	326.353
600000000	20934.5	600000000	35274.1	600000000	52154.9	600000000	71962.7	600000000	94697.9	600000000	117706	3000000	334.058
620000000	21515.2	620000000	36353.3	620000000	53788	620000000	74303.7	620000000	97835.6	620000000	121610	3100000	341.619
640000000	22096.2	640000000	37437.2	640000000	55492.9	640000000	76643.4	640000000	100978	640000000	125517	3200000	349.204
660000000	22677.4	660000000	38461.4	660000000	57144.7	660000000	78990.3	660000000	104114	660000000	129429	3300000	356.683
680000000	23259.1	680000000	39553.7	680000000	58804.9	680000000	81330.2	680000000	107252	680000000	133344	3400000	364.086
700000000	23841.4	700000000	40651	700000000	60474.3	700000000	83677.4	700000000	110387	700000000	137256	3500000	371.474
720000000	24424.4	720000000	41685.2	720000000	62152.5	720000000	86018.9	720000000	113524	720000000	141176	3600000	378.87
740000000	25008.1	740000000	42791.7	740000000	63840.1	740000000	88360.5	740000000	116661	740000000	145103	3700000	386.225
760000000	25592.7	760000000	43832.7	760000000	65466.4	760000000	90696.9	760000000	119800	760000000	149027	3800000	393.466
780000000	26178.1	780000000	44876.8	780000000	67171.3	780000000	93028.8	780000000	122941	780000000	152962	3900000	400.666
800000000	26764.6	800000000	45997	800000000	68812.8	800000000	95359.5	800000000	126079	800000000	156892	4000000	407.789
820000000	27277.8	820000000	47048.6	820000000	70461.2	820000000	97684.1	820000000	129219	820000000	160823	4100000	414.882
840000000	27865.2	840000000	48103.4	840000000	72117.3	840000000	100007	840000000	132357	840000000	164764	4200000	421.907
860000000	28453.8	860000000	49161.4	860000000	73780.7	860000000	102325	860000000	135496	860000000	168707	4300000	428.882
880000000	29043.7	880000000	50223	880000000	75451.2	880000000	104651	880000000	138628	880000000	172645	4400000	435.763
900000000	29555.8	900000000	51288	900000000	77129.7	900000000	106974	900000000	141765	900000000	176585	4500000	442.572
920000000	30147.1	920000000	52356.6	920000000	78815.4	920000000	109296	920000000	144906	920000000	180520	4600000	449.41
940000000	30739.9	940000000	53428.8	940000000	80509.2	940000000	111618	940000000	148047	940000000	184452	4700000	456.161
960000000	31251.6	960000000	54504.7	960000000	82128	960000000	113944	960000000	151185	960000000	188387	4800000	462.883
980000000	31846.1	980000000	55584.3	980000000	83827	980000000	116262	980000000	154324	980000000	192323	4900000	469.485
1000000000	32442.1	1000000000	56583	1000000000	85493.8	1000000000	118580	1000000000	157465	1000000000	196259	5000000	476.115
1020000000	32953.8	1020000000	57669.1	1020000000	87159.3	1020000000	120895	1020000000	160600	1020000000	200185	5100000	482.628
1040000000	33551.8	1040000000	58759.1	1040000000	88823.7	1040000000	123213	1040000000	163732	1040000000	204110	5200000	489.172
1060000000	34063.4	1060000000	59765.1	1060000000	90488	1060000000	125537	1060000000	166863	1060000000	208034	5300000	495.707
1080000000	34663.6	1080000000	60861.9	1080000000	92154.5	1080000000	127857	1080000000	169994	1080000000	211944	5400000	502.196
1100000000	35265.5	1100000000	61872.4	1100000000	93816.2	1100000000	130175	1100000000	173117	1100000000	215849	5500000	508.572
1120000000	35777.8	1120000000	62976.2	1120000000	95473.7	1120000000	132489	1120000000	176236	1120000000	219749	5600000	514.875
1140000000	36382	1140000000	63991.7	1140000000	97137.2	1140000000	134808	1140000000	179356	1140000000	223652	5700000	521.233
1160000000	36894.6	1160000000	65102.6	1160000000	98802.6	1160000000	137125	1160000000	182471	1160000000	227555	5800000	527.452
1180000000	37406.8	1180000000	66123.1	1180000000	100462	1180000000	139442	1180000000	185588	1180000000	231468	5900000	533.756
1200000000	38014.2	1200000000	67145.7	1200000000	102120	1200000000	141760	1200000000	188703	1200000000	235383	6000000	540.015
1220000000	38526.9	1220000000	68267	1220000000	103782	1220000000	144071	1220000000	191825	1220000000	239297	6100000	546.165
1240000000	39136.9	1240000000	69294.9	1240000000	105448	1240000000	146383	1240000000	194944	1240000000	243205	6200000	552.272
1260000000	39650.1	1260000000	70324.8	1260000000	107112	1260000000	148694	1260000000	198069	1260000000	247111	6300000	558.343
1280000000	40163.2	1280000000	71357.1	1280000000	108784	1280000000	151007	1280000000	201198	1280000000	251012	6400000	564.329
1300000000	40776.8	1300000000	72391.6	1300000000	110451	1300000000	153323	1300000000	204331	1300000000	254919	6500000	570.238
1320000000	41290.7	1320000000	73530.1	1320000000	112121	1320000000	155639	1320000000	207467	1320000000	258812	6600000	576.104
1340000000	41804.4	1340000000	74570.1	1340000000	113790	1340000000	157951	1340000000	210595	1340000000	262711	6700000	582.029
1360000000	42421.7	1360000000	75612.5	1360000000	115461	1360000000	160262	1360000000	213720	1360000000	266619	6800000	587.966
1380000000	42936.3	1380000000	76657.2	1380000000	117128	1380000000	162570	1380000000	216849	1380000000	270524	6900000	593.841
1400000000	43450.9	1400000000	77704.3	1400000000	118798	1400000000	164879	1400000000	219977	1400000000	274428	7000000	599.762
1420000000	44072.2	1420000000	78753.8	1420000000	120468	1420000000	167180	1420000000	223110	1420000000	278334	7100000	605.697
1440000000	44587.8	1440000000	79805.8	1440000000	122138	1440000000	169477	1440000000	226245	1440000000	282230	7200000	611.572
1460000000	45103.4	1460000000	80860.2	1460000000	123808	1460000000	171782	1460000000	229383	1460000000	286121	7300000	617.394
1480000000	45619.1	1480000000	81917.1	1480000000	125478	1480000000	174081	1480000000	232519	1480000000	290009	7400000	623.262
1500000000	46245.4	1500000000	82976.4	1500000000	127146	1500000000	176384	1500000000	235649	1500000000	293896	7500000	629.025
1520000000	46762.3	1520000000	84038.3	1520000000	128812	1520000000	178676	1520000000	238778	1520000000	297775	7600000	634.874
1540000000	47279.2	1540000000	84990.1	1540000000	130482	1540000000	180973	1540000000	241908	1540000000	301656	7700000	640.757
1560000000	47796.2	1560000000	86056.1	1560000000	132146	1560000000	183269	1560000000	245030	1560000000	305544	7800000	646.562
1580000000	48313.5	1580000000	87124.6	1580000000	133810	1580000000	185566	1580000000	248150	1580000000	309428	7900000	652.263
1600000000	48946.3	1600000000	88195.8	1600000000	135473	1600000000	187866	1600000000	251272	1600000000	313318	8000000	658.003
1620000000	49464.8	1620000000	89269.6	1620000000	137138	1620000000	190170	1620000000	254388	1620000000	317209	8100000	663.702
1640000000	49983.5	1640000000	90346	1640000000	138802	1640000000	192475	1640000000	257506	1640000000	321091	8200000	669.445
1660000000	50502.4	1660000000	91306.7	1660000000	140466	1660000000	194779	1660000000	260622	1660000000	324976	8300000	675.128
1680000000	51021.6	1680000000	92387.4	1680000000	142134	1680000000	197078	1680000000	263742	1680000000	328859	8400000	680.779
1700000000	51541	1700000000	93470.8	1700000000	143806	1700000000	199384	1700000000	266853	1700000000	332734	8500000	686.388
1720000000	52060.7	1720000000	94435.8	1720000000	145478	1720000000	201688	1720000000	269966	1720000000	336606	8600000	691.954
1740000000	52580.6	1740000000	95523.7	1740000000	147153	1740000000	203990	1740000000	273086	1740000000	340469	8700000	697.618
1760000000	53223.7	1760000000	96614.1	1760000000	148823	1760000000	206287	1760000000	276206	1760000000	344341	8800000	703.259
1780000000	53745.2	1780000000	97583.6	1780000000	150491	1780000000	208589	1780000000	279329	1780000000	348211	8900000	708.844
1800000000	54266.9	1800000000	98678.6	1800000000	152156	1800000000	210891	1800000000	282445	1800000000	352090	9000000	714.452
1820000000	54789	1820000000	99776.5	1820000000	153824	1820000000	213197	1820000000	285562	1820000000	355969	9100000	720.034
1840000000	55311.4	1840000000	100750	1840000000	155491	1840000000	215497	1840000000	288686	1840000000	359846	9200000	725.594
1860000000	55834.1	1860000000	101853	1860000000	157160	1860000000	217803	1860000000	291805	1860000000	363727	9300000	731.089
1880000000	56357.2	1880000000	102830	1880000000	158833	1880000000	220107	1880000000	294927	1880000000	367606	9400000	736.688
1900000000	56880.6	1900000000	103937	1900000000	160499	1900000000	222406	1900000000	298049	1900000000	371493	9500000	742.155
1920000000	57404.5	1920000000	105047	1920000000	162166	1920000000	224704	1920000000	301175	1920000000	375374	9600000	747.628
1940000000	57928.7	1940000000	106028	1940000000	163830	1940000000	227000	1940000000	304303	1940000000	379249	9700000	753.079
1960000000	58453.3	1960000000	107143	1960000000	165489	1960000000	229288	1960000000	307418	1960000000	383128	9800000	758.493
1980000000	58978.3	1980000000	108127	1980000000	167151	1980000000	231581	1980000000	310538	1980000000	387013	9900000	763.921
2000000000	59503.8	2000000000	109113	2000000000	168817	2000000000	233866	2000000000	313651	2000000000	390901	10000000	769.284
2020000000	60029.6	2020000000	110234	2020000000	170483	2020000000	236149	2020000000	316771	2020000000	394791	10100000	774.636
2040000000	60555.9	2040000000	111222	2040000000	172144	2040000000	238429	2040000000	319884	2040000000	398682	10200000	780.113
2060000000	61082.6	2060000000	112348	2060000000	173805	2060000000	240715	2060000000	322994	2060000000	402572	10300000	785.623
2080000000	61609.8	2080000000	113340	2080000000	175459	2080000000	243002	2080000000	326103	2080000000	406458	10400000	791.182
2100000000	62137.4	2100000000	114471	2100000000	177111	2100000000	245286	2100000000	329205	2100000000	410345	10500000	796.773
2120000000	62665.5	2120000000	115466	2120000000	178761	2120000000	247564	2120000000	332304	2120000000	414233	10600000	802.339
2140000000	63194.1	2140000000	116462	2140000000	180417	2140000000	249843	2140000000	335404	2140000000	418129	10700000	807.887
2160000000	63723.2	2160000000	117599	2160000000	182073	2160000000	252120	2160000000	338499	2160000000	422028	10800000	813.396
2180000000	64252.7	2180000000	118599	2180000000	183728	2180000000	254401	2180000000	341596	2180000000	425928	10900000	818.956
2200000000	64782.7	2200000000	119599	2200000000	185380	2200000000	256676	2200000000	344687	2200000000	429828	11000000	824.491
2220000000	65313.3	2220000000	120744	2220000000	187031	2220000000	258954	2220000000	347780	2220000000	433724	11100000	829.957
2240000000	65844.3	2240000000	121747	2240000000	188682	2240000000	261236	2240000000	350870	2240000000	437619	11200000	835.415
2260000000	66375.9	2260000000	122752	2260000000	190330	2260000000	263530	2260000000	353959	2260000000	441515	11300000	840.738
2280000000	66908	2280000000	123758	2280000000	191980	2280000000	265818	2280000000	357054	2280000000	445405	11400000	846.075
2300000000	67440.6	2300000000	124912	2300000000	193625	2300000000	268110	2300000000	360150	2300000000	449303	11500000	851.416
2320000000	67973.7	2320000000	125921	2320000000	195271	2320000000	270395	2320000000	363244	2320000000	453207	11600000	856.757
2340000000	68507.4	2340000000	126932	2340000000	196919	2340000000	272683	2340000000	366340	2340000000	457099	11700000	862.096
2360000000	69041.6	2360000000	127943	2360000000	198564	2360000000	274972	2360000000	369440	2360000000	460980	11800000	867.342
2380000000	69576.4	2380000000	129106	2380000000	200212	2380000000	277260	2380000000	372543	2380000000	464864	11900000	872.537
2400000000	70111.9	2400000000	130121	2400000000	201857	2400000000	279559	2400000000	375640	2400000000	468753	12000000	877.708
2420000000	70647.8	2420000000	131138	2420000000	203502	2420000000	281855	2420000000	378732	2420000000	472641	12100000	882.938
2440000000	71184.3	2440000000	132156	2440000000	205144	2440000000	284151	2440000000	381827	2440000000	476530	12200000	888.132
2460000000	71568.1	2460000000	133175	2460000000	206788	2460000000	286453	2460000000	384921	2460000000	480425	12300000	893.377
2480000000	72104.8	2480000000	134349	2480000000	208435	2480000000	288757	2480000000	388016	2480000000	484327	12400000	898.601
2500000000	72642.2	2500000000	135371	2500000000	210084	2500000000	291059	2500000000	391112	2500000000	488220	12500000	903.792
2520000000	73180.2	2520000000	136395	2520000000	211738	2520000000	293358	2520000000	394206	2520000000	492108	12600000	909.039
2540000000	73718.7	2540000000	137420	2540000000	213386	2540000000	295659	2540000000	397300	2540000000	495995	12700000	914.228
2560000000	74257.8	2560000000	138447	2560000000	215039	2560000000	297958	2560000000	400391	2560000000	499875	12800000	919.38
2580000000	74797.6	2580000000	139474	2580000000	216695	2580000000	300261	2580000000	403481	2580000000	503749	12900000	924.572
2600000000	75337.9	2600000000	140504	2600000000	218348	2600000000	302560	2600000000	406573	2600000000	507623	13000000	929.735
2620000000	75878.9	2620000000	141694	2620000000	220002	2620000000	304861	2620000000	409669	2620000000	511501	13100000	934.921
2640000000	76420.4	2640000000	142726	2640000000	221656	2640000000	307164	2640000000	412764	2640000000	515376	13200000	940.109
2660000000	76801.3	2660000000	143760	2660000000	223314	2660000000	309467	2660000000	415867	2660000000	519249	13300000	945.176
2680000000	77343.3	2680000000	144796	2680000000	224966	2680000000	311767	2680000000	418977	2680000000	523110	13400000	950.305
2700000000	77885.9	2700000000	145832	2700000000	226617	2700000000	314069	2700000000	422081	2700000000	526967	13500000	955.367
2720000000	78429.1	2720000000	146870	2720000000	228268	2720000000	316368	2720000000	425195	2720000000	530829	13600000	960.581
2740000000	78973	2740000000	147910	2740000000	229918	2740000000	318668	2740000000	428308	2740000000	534686	13700000	965.732
2760000000	79517.5	2760000000	148951	2760000000	231569	2760000000	320965	2760000000	431416	2760000000	538546	13800000	970.792
2780000000	80062.7	2780000000	149993	2780000000	233220	2780000000	323268	2780000000	434519	2780000000	542416	13900000	975.829
2800000000	80608.5	2800000000	151037	2800000000	234874	2800000000	325570	2800000000	437615	2800000000	546285	14000000	980.859
2820000000	81155	2820000000	152082	2820000000	236530	2820000000	327880	2820000000	440709	2820000000	550153	14100000	985.882
2840000000	81533.6	2840000000	153128	2840000000	238186	2840000000	330186	2840000000	443804	2840000000	554009	14200000	990.941
2860000000	82080.6	2860000000	154176	2860000000	239841	2860000000	332498	2860000000	446899	2860000000	557864	14300000	995.986
2880000000	82628.2	2880000000	155225	2880000000	241495	2880000000	334808	2880000000	449993	2880000000	561718	14400000	1000.93
2900000000	83176.5	2900000000	156276	2900000000	243147	2900000000	337114	2900000000	453087	2900000000	565572	14500000	1005.97
2920000000	83725.4	2920000000	157328	2920000000	244801	2920000000	339411	2920000000	456189	2920000000	569418	14600000	1010.94
2940000000	84275.1	2940000000	158382	2940000000	246452	2940000000	341702	2940000000	459287	2940000000	573268	14700000	1015.87
2960000000	84825.3	2960000000	159437	2960000000	248100	2960000000	343996	2960000000	462379	2960000000	577125	14800000	1020.8
2980000000	85202.4	2980000000	160493	2980000000	249756	2980000000	346290	2980000000	465479	2980000000	580972	14900000	1025.71
3000000000	85753.3	3000000000	161551	3000000000	251411	3000000000	348584	3000000000	468581	3000000000	584814	15000000	1030.55
3020000000	86304.8	3020000000	162611	3020000000	253069	3020000000	350875	3020000000	471676	3020000000	588644	15100000	1035.46
3040000000	86857	3040000000	163671	3040000000	254725	3040000000	353168	3040000000	474764	3040000000	592482	15200000	1040.41
3060000000	87409.9	3060000000	164734	3060000000	256382	3060000000	355459	3060000000	477855	3060000000	596324	15300000	1045.33
3080000000	87963.5	3080000000	165798	3080000000	258031	3080000000	357755	3080000000	480950	3080000000	600165	15400000	1050.22
3100000000	88517.8	3100000000	166863	3100000000	259683	3100000000	360051	3100000000	484047	3100000000	604007	15500000	1055.17
3120000000	88893.5	3120000000	167930	3120000000	261334	3120000000	362345	3120000000	487145	3120000000	607853	15600000	1060.16
3140000000	89448.4	3140000000	168998	3140000000	262987	3140000000	364640	3140000000	490241	3140000000	611700	15700000	1065.1
3160000000	90004	3160000000	170068	3160000000	264640	3160000000	366936	3160000000	493334	3160000000	615547	15800000	1069.97
3180000000	90560.2	3180000000	171139	3180000000	266292	3180000000	369232	3180000000	496428	3180000000	619393	15900000	1074.89
3200000000	91117.2	3200000000	172211	3200000000	267952	3200000000	371532	3200000000	499520	3200000000	623247	16000000	1079.68
3220000000	91491.9	3220000000	173103	3220000000	269612	3220000000	373834	3220000000	502614	3220000000	627100	16100000	1084.58
3240000000	92049.5	3240000000	174177	3240000000	271272	3240000000	376137	3240000000	505710	3240000000	630950	16200000	1089.36
3260000000	92607.9	3260000000	175254	3260000000	272929	3260000000	378432	3260000000	508804	3260000000	634801	16300000	1094.1
3280000000	93166.9	3280000000	176332	3280000000	274583	3280000000	380725	3280000000	511902	3280000000	638652	16400000	1098.91
3300000000	93726.7	3300000000	177411	3300000000	276239	3300000000	383018	3300000000	515006	3300000000	642505	16500000	1103.71
3320000000	94100.4	3320000000	178492	3320000000	277893	3320000000	385311	3320000000	518109	3320000000	646357	16600000	1108.48
3340000000	94660.9	3340000000	179387	3340000000	279545	3340000000	387603	3340000000	521212	3340000000	650217	16700000	1113.27
3360000000	95222	3360000000	180470	3360000000	281198	3360000000	389896	3360000000	524311	3360000000	654069	16800000	1118.01
3380000000	95783.9	3380000000	181555	3380000000	282847	3380000000	392188	3380000000	527410	3380000000	657921	16900000	1122.77
3400000000	96346.5	3400000000	182641	3400000000	284491	3400000000	394480	3400000000	530503	3400000000	661771	17000000	1127.61
3420000000	96719.4	3420000000	183538	3420000000	286131	3420000000	396770	3420000000	533597	3420000000	665619	17100000	1132.39
3440000000	97282.7	3440000000	184627	3440000000	287769	3440000000	399065	3440000000	536688	3440000000	669471	17200000	1137.12
3460000000	97846.7	3460000000	185717	3460000000	289409	3460000000	401357	3460000000	539782	3460000000	673321	17300000	1141.82
3480000000	98411.4	3480000000	186808	3480000000	291045	3480000000	403646	3480000000	542880	3480000000	677180	17400000	1146.52
3500000000	98783.6	3500000000	187708	3500000000	292680	3500000000	405937	3500000000	545975	3500000000	681034	17500000	1151.23
3520000000	99349.1	3520000000	188802	3520000000	294312	3520000000	408229	3520000000	549070	3520000000	684886	17600000	1155.89
3540000000	99915.3	3540000000	189898	3540000000	295942	3540000000	410521	3540000000	552163	3540000000	688741	17700000	1160.58
3560000000	100482	3560000000	190995	3560000000	297574	3560000000	412815	3560000000	555254	3560000000	692582	17800000	1165.33
3580000000	100854	3580000000	191897	3580000000	299202	3580000000	415105	3580000000	558354	3580000000	696426	17900000	1170.02
3600000000	101421	3600000000	192996	3600000000	300831	3600000000	417393	3600000000	561458	3600000000	700272	18000000	1174.7
3620000000	101990	3620000000	194097	3620000000	302459	3620000000	419680	3620000000	564563	3620000000	704111	18100000	1179.4
3640000000	102559	3640000000	195001	3640000000	304082	3640000000	421967	3640000000	567665	3640000000	707942	18200000	1184.05
3660000000	102930	3660000000	196104	3660000000	305707	3660000000	424253	3660000000	570776	3660000000	711770	18300000	1188.76
3680000000	103500	3680000000	197208	3680000000	307336	3680000000	426536	3680000000	573887	3680000000	715592	18400000	1193.44
3700000000	104070	3700000000	198114	3700000000	308967	3700000000	428818	3700000000	577015	3700000000	719413	18500000	1198.02
3720000000	104642	3720000000	199221	3720000000	310597	3720000000	431095	3720000000	580138	3720000000	723239	18600000	1202.67
3740000000	105012	3740000000	200330	3740000000	312223	3740000000	433374	3740000000	583258	3740000000	727072	18700000	1207.23
3760000000	105584	3760000000	201238	3760000000	313851	3760000000	435649	3760000000	586387	3760000000	730904	18800000	1211.73
3780000000	106157	3780000000	202349	3780000000	315472	3780000000	437920	3780000000	589516	3780000000	734719	18900000	1216.35
3800000000	106731	3800000000	203462	3800000000	317101	3800000000	440196	3800000000	592642	3800000000	738532	19000000	1220.86
3820000000	107100	3820000000	204371	3820000000	318729	3820000000	442474	3820000000	595775	3820000000	742347	19100000	1225.47
3840000000	107675	3840000000	205486	3840000000	320358	3840000000	444751	3840000000	598906	3840000000	746158	19200000	1229.97
3860000000	108250	3860000000	206486	3860000000	321981	3860000000	447032	3860000000	602042	3860000000	749961	19300000	1234.47
3880000000	108619	3880000000	207521	3880000000	323603	3880000000	449321	3880000000	605175	3880000000	753772	19400000	1239.17
3900000000	109195	3900000000	208555	3900000000	325226	3900000000	451601	3900000000	608305	3900000000	757581	19500000	1243.7
3920000000	109772	3920000000	209588	3920000000	326842	3920000000	453885	3920000000	611432	3920000000	761385	19600000	1248.25
3940000000	110350	3940000000	210626	3940000000	328460	3940000000	456168	3940000000	614571	3940000000	765194	19700000	1252.81
3960000000	110718	3960000000	211661	3960000000	330081	3960000000	458451	3960000000	617703	3960000000	769006	19800000	1257.4
3980000000	111297	3980000000	212701	3980000000	331696	3980000000	460738	3980000000	620842	3980000000	772822	19900000	1261.89
4000000000	111876	4000000000	213738	4000000000	333310	4000000000	463030	4000000000	623978	4000000000	776636	20000000	1266.36
4020000000	112244	4020000000	214769	4020000000	334925	4020000000	465325	4020000000	627105	4020000000	780450	20100000	1270.84
4040000000	112824	4040000000	215804	4040000000	336545	4040000000	467615	4040000000	630242	4040000000	784262	20200000	1275.42
4060000000	113405	4060000000	216840	4060000000	338161	4060000000	469908	4060000000	633373	4060000000	788077	20300000	1279.92
4080000000	113772	4080000000	217874	4080000000	339773	4080000000	472204	4080000000	636507	4080000000	791894	20400000	1284.47
4100000000	114354	4100000000	218907	4100000000	341388	4100000000	474499	4100000000	639642	4100000000	795706	20500000	1288.92
4120000000	114936	4120000000	219946	4120000000	343005	4120000000	476800	4120000000	642773	4120000000	799509	20600000	1293.41
4140000000	115303	4140000000	220985	4140000000	344621	4140000000	479098	4140000000	645906	4140000000	803307	20700000	1297.79
4160000000	115887	4160000000	222024	4160000000	346237	4160000000	481392	4160000000	649044	4160000000	807099	20800000	1302.17
4180000000	116471	4180000000	223063	4180000000	347854	4180000000	483680	4180000000	652181	4180000000	810894	20900000	1306.5
4200000000	116837	4200000000	224101	4200000000	349475	4200000000	485973	4200000000	655322	4200000000	814692	21000000	1310.93
4220000000	117422	4220000000	225136	4220000000	351097	4220000000	488263	4220000000	658458	4220000000	818494	21100000	1315.45
4240000000	118008	4240000000	226169	4240000000	352716	4240000000	490556	4240000000	661587	4240000000	822293	21200000	1319.78
4260000000	118374	4260000000	227201	4260000000	354335	4260000000	492849	4260000000	664721	4260000000	826082	21300000	1324.09
4280000000	118961	4280000000	228235	4280000000	355959	4280000000	495136	4280000000	667854	4280000000	829877	21400000	1328.42
4300000000	119548	4300000000	229266	4300000000	357583	4300000000	497424	4300000000	670986	4300000000	833680	21500000	1332.69
4320000000	119914	4320000000	230301	4320000000	359210	4320000000	499712	4320000000	674113	4320000000	837482	21600000	1337.11
4340000000	120502	4340000000	231335	4340000000	360833	4340000000	501997	4340000000	677245	4340000000	841297	21700000	1341.52
4360000000	121091	4360000000	232369	4360000000	362450	4360000000	504279	4360000000	680378	4360000000	845117	21800000	1345.93
4380000000	121456	4380000000	233398	4380000000	364078	4380000000	506561	4380000000	683512	4380000000	848935	21900000	1350.36
4400000000	122046	4400000000	234421	4400000000	365709	4400000000	508843	4400000000	686641	4400000000	852751	22000000	1354.76
4420000000	122637	4420000000	235440	4420000000	367340	4420000000	511123	4420000000	689768	4420000000	856579	22100000	1359.17
4440000000	123002	4440000000	236460	4440000000	368969	4440000000	513395	4440000000	692891	4440000000	860398	22200000	1363.43
4460000000	123593	4460000000	237480	4460000000	370592	4460000000	515670	4460000000	696023	4460000000	864218	22300000	1367.71
4480000000	123958	4480000000	238504	4480000000	372220	4480000000	517941	4480000000	699153	4480000000	868052	22400000	1372.01
4500000000	124550	4500000000	239527	4500000000	373847	4500000000	520201	4500000000	702286	4500000000	871889	22500000	1376.39
4520000000	125144	4520000000	240550	4520000000	375476	4520000000	522455	4520000000	705418	4520000000	875718	22600000	1380.62
4540000000	125508	4540000000	241569	4540000000	377098	4540000000	524711	4540000000	708550	4540000000	879538	22700000	1384.93
4560000000	126102	4560000000	242590	4560000000	378725	4560000000	526966	4560000000	711687	4560000000	883360	22800000	1389.2
4580000000	126697	4580000000	243613	4580000000	380346	4580000000	529228	4580000000	714821	4580000000	887188	22900000	1393.41
4600000000	127061	4600000000	244635	4600000000	381967	4600000000	531492	4600000000	717949	4600000000	891000	23000000	1397.64
4620000000	127657	4620000000	245657	4620000000	383585	4620000000	533754	4620000000	721091	4620000000	894808	23100000	1401.8
4640000000	128020	4640000000	246679	4640000000	385204	4640000000	536024	4640000000	724230	4640000000	898616	23200000	1406.01
4660000000	128617	4660000000	247698	4660000000	386822	4660000000	538291	4660000000	727372	4660000000	902428	23300000	1410.27
4680000000	129214	4680000000	248716	4680000000	388441	4680000000	540556	4680000000	730517	4680000000	906242	23400000	1414.43
4700000000	129578	4700000000	249735	4700000000	390066	4700000000	542819	4700000000	733669	4700000000	910053	23500000	1418.59
4720000000	130176	4720000000	250755	4720000000	391693	4720000000	545076	4720000000	736811	4720000000	913869	23600000	1422.78
4740000000	130539	4740000000	251770	4740000000	393319	4740000000	547339	4740000000	739947	4740000000	917688	23700000	1427.02
4760000000	131138	4760000000	252789	4760000000	394944	4760000000	549598	4760000000	743083	4760000000	921502	23800000	1431.21
4780000000	131738	4780000000	253809	4780000000	396571	4780000000	551851	4780000000	746226	4780000000	925311	23900000	1435.52
4800000000	132101	4800000000	254824	4800000000	398200	4800000000	554111	4800000000	749366	4800000000	929119	24000000	1439.61
4820000000	132702	4820000000	255853	4820000000	399834	4820000000	556371	4820000000	752505	4820000000	932924	24100000	1443.81
4840000000	133304	4840000000	256882	4840000000	401465	4840000000	558632	4840000000	755644	4840000000	936734	24200000	1448
4860000000	133666	4860000000	257907	4860000000	403101	4860000000	560891	4860000000	758787	4860000000	940534	24300000	1452.2
4880000000	134269	4880000000	258935	4880000000	404737	4880000000	563149	4880000000	761929	4880000000	944331	24400000	1456.37
4900000000	134631	4900000000	259966	4900000000	406367	4900000000	565408	4900000000	765065	4900000000	948123	24500000	1460.58
4920000000	135235	4920000000	260999	4920000000	408006	4920000000	567675	4920000000	768202	4920000000	951921	24600000	1464.68
4940000000	135839	4940000000	262027	4940000000	409653	4940000000	569943	4940000000	771342	4940000000	955722	24700000	1468.78
4960000000	136201	4960000000	263051	4960000000	411299	4960000000	572209	4960000000	774480	4960000000	959524	24800000	1472.84
4980000000	136807	4980000000	264081	4980000000	412946	4980000000	574474	4980000000	777613	4980000000	963341	24900000	1476.81
5000000000	137168	5000000000	265109	5000000000	414593	5000000000	576743	5000000000	780749	5000000000	967152	25000000	1480.86
5020000000	137775	5020000000	266136	5020000000	416244	5020000000	579009	5020000000	783891	5020000000	970960	25100000	1484.96
5040000000	138382	5040000000	267168	5040000000	417893	5040000000	581279	5040000000	787031	5040000000	974772	25200000	1488.99
5060000000	138743	5060000000	268196	5060000000	419539	5060000000	583552	5060000000	790168	5060000000	978583	25300000	1493.02
5080000000	139351	5080000000	269225	5080000000	421189	5080000000	585826	5080000000	793305	5080000000	982383	25400000	1496.94
5100000000	139712	5100000000	270252	5100000000	422843	5100000000	588100	5100000000	796442	5100000000	986187	25500000	1500.84
5120000000	140321	5120000000	271280	5120000000	424493	5120000000	590373	5120000000	799573	5120000000	989969	25600000	1504.76
5140000000	140682	5140000000	272308	5140000000	426147	5140000000	592642	5140000000	802709	5140000000	993752	25700000	1508.79
5160000000	141292	5160000000	273338	5160000000	427795	5160000000	594912	5160000000	805846	5160000000	997531	25800000	1512.84
5180000000	141903	5180000000	274366	5180000000	429445	5180000000	597188	5180000000	808986	5180000000	1001320	25900000	1516.94
5200000000	142263	5200000000	275402	5200000000	431088	5200000000	599463	5200000000	812126	5200000000	1005100	26000000	1520.88
5220000000	142875	5220000000	276436	5220000000	432731	5220000000	601740	5220000000	815255	5220000000	1008890	26100000	1524.85
5240000000	143235	5240000000	277473	5240000000	434370	5240000000	604020	5240000000	818389	5240000000	1012690	26200000	1528.8
5260000000	143848	5260000000	278507	5260000000	436007	5260000000	606293	5260000000	821522	5260000000	1016480	26300000	1532.77
5280000000	144208	5280000000	279538	5280000000	437652	5280000000	608563	5280000000	824652	5280000000	1020280	26400000	1536.71
5300000000	144822	5300000000	280573	5300000000	439298	5300000000	610827	5300000000	827775	5300000000	1024080	26500000	1540.62
5320000000	145181	5320000000	281608	5320000000	440943	5320000000	613101	5320000000	830904	5320000000	1027890	26600000	1544.57
5340000000	145796	5340000000	282647	5340000000	442588	5340000000	615376	5340000000	834027	5340000000	1031700	26700000	1548.42
5360000000	146411	5360000000	283682	5360000000	444230	5360000000	617654	5360000000	837153	5360000000	1035500	26800000	1552.2
5380000000	146771	5380000000	284715	5380000000	445875	5380000000	619941	5380000000	840287	5380000000	1039300	26900000	1556.02
5400000000	147387	5400000000	285751	5400000000	447515	5400000000	622221	5400000000	843414	5400000000	1043100	27000000	1559.84
5420000000	147747	5420000000	286786	5420000000	449154	5420000000	624504	5420000000	846545	5420000000	1046900	27100000	1563.58
5440000000	148364	5440000000	287821	5440000000	450792	5440000000	626781	5440000000	849671	5440000000	1050700	27200000	1567.38
5460000000	148723	5460000000	288852	5460000000	452425	5460000000	629065	5460000000	852797	5460000000	1054500	27300000	1571.09
5480000000	149341	5480000000	289881	5480000000	454066	5480000000	631342	5480000000	855914	5480000000	1058290	27400000	1574.75
5500000000	149960	5500000000	290908	5500000000	455702	5500000000	633632	5500000000	859034	5500000000	1062090	27500000	1578.33
5520000000	150319	5520000000	291935	5520000000	457337	5520000000	635919	5520000000	862153	5520000000	1065890	27600000	1582.04
5540000000	150940	5540000000	292959	5540000000	458971	5540000000	638202	5540000000	865276	5540000000	1069680	27700000	1585.73
5560000000	151298	5560000000	293983	5560000000	460606	5560000000	640489	5560000000	868389	5560000000	1073470	27800000	1589.52
5580000000	151919	5580000000	295013	5580000000	462239	5580000000	642779	5580000000	871499	5580000000	1077260	27900000	1593.27
5600000000	152278	5600000000	296038	5600000000	463877	5600000000	645067	5600000000	874604	5600000000	1081070	28000000	1596.91
5620000000	152900	5620000000	297067	5620000000	465507	5620000000	647355	5620000000	877713	5620000000	1084880	28100000	1600.55
5640000000	153523	5640000000	298088	5640000000	467142	5640000000	649639	5640000000	880840	5640000000	1088710	28200000	1604.21
5660000000	153881	5660000000	299118	5660000000	468767	5660000000	651925	5660000000	883957	5660000000	1092540	28300000	1607.88
5680000000	154505	5680000000	300149	5680000000	470393	5680000000	654207	5680000000	887076	5680000000	1096360	28400000	1611.46
5700000000	154863	5700000000	301183	5700000000	472021	5700000000	656486	5700000000	890193	5700000000	1100190	28500000	1615.2
5720000000	155488	5720000000	302216	5720000000	473644	5720000000	658761	5720000000	893308	5720000000	1104020	28600000	1618.84
5740000000	155846	5740000000	303249	5740000000	475271	5740000000	661029	5740000000	896413	5740000000	1107850	28700000	1622.56
5760000000	156472	5760000000	304285	5760000000	476899	5760000000	663302	5760000000	899526	5760000000	1111670	28800000	1626.19
5780000000	156829	5780000000	305319	5780000000	478532	5780000000	665580	5780000000	902642	5780000000	1115510	28900000	1629.9
5800000000	157456	5800000000	306357	5800000000	480157	5800000000	667848	5800000000	905756	5800000000	1119330	29000000	1633.56
5820000000	158084	5820000000	307391	5820000000	481778	5820000000	670123	5820000000	908868	5820000000	1123160	29100000	1637.19
5840000000	158441	5840000000	308419	5840000000	483400	5840000000	672395	5840000000	911991	5840000000	1127000	29200000	1640.99
5860000000	159070	5860000000	309454	5860000000	485023	5860000000	674668	5860000000	915105	5860000000	1130820	29300000	1644.73
5880000000	159427	5880000000	310492	5880000000	486645	5880000000	676945	5880000000	918236	5880000000	1134660	29400000	1648.42
5900000000	160057	5900000000	311522	5900000000	488262	5900000000	679216	5900000000	921358	5900000000	1138500	29500000	1652.27
5920000000	160414	5920000000	312548	5920000000	489884	5920000000	681492	5920000000	924482	5920000000	1142350	29600000	1656.08
5940000000	161045	5940000000	313572	5940000000	491503	5940000000	683766	5940000000	927602	5940000000	1146200	29700000	1659.97
5960000000	161402	5960000000	314596	5960000000	493121	5960000000	686047	5960000000	930717	5960000000	1150050	29800000	1663.84
5980000000	162033	5980000000	315624	5980000000	494740	5980000000	688327	5980000000	933835	5980000000	1153910	29900000	1667.66
6000000000	162666	6000000000	316653	6000000000	496357	6000000000	690606	6000000000	936963	6000000000	1157760	30000000	1671.45
6020000000	163023	6020000000	317682	6020000000	497970	6020000000	692889	6020000000	940100	6020000000	1161610	30100000	1675.2
6040000000	163656	6040000000	318712	6040000000	499590	6040000000	695171	6040000000	943238	6040000000	1165470	30200000	1679.03
6060000000	164013	6060000000	319739	6060000000	501205	6060000000	697455	6060000000	946368	6060000000	1169350	30300000	1682.82
6080000000	164647	6080000000	320767	6080000000	502835	6080000000	699732	6080000000	949506	6080000000	1173200	30400000	1686.62
6100000000	165004	6100000000	321791	6100000000	504463	6100000000	702014	6100000000	952652	6100000000	1177050	30500000	1690.43
6120000000	165639	6120000000	322815	6120000000	506089	6120000000	704283	6120000000	955792	6120000000	1180890	30600000	1694.19
6140000000	165996	6140000000	323840	6140000000	507711	6140000000	706560	6140000000	958934	6140000000	1184730	30700000	1697.91
6160000000	166632	6160000000	324862	6160000000	509335	6160000000	708835	6160000000	962078	6160000000	1188570	30800000	1701.61
6180000000	166988	6180000000	325885	6180000000	510962	6180000000	711109	6180000000	965229	6180000000	1192400	30900000	1705.27
6200000000	167626	6200000000	326907	6200000000	512587	6200000000	713382	6200000000	968381	6200000000	1196240	31000000	1708.95
6220000000	167982	6220000000	327928	6220000000	514219	6220000000	715653	6220000000	971535	6220000000	1200080	31100000	1712.65
6240000000	168620	6240000000	328951	6240000000	515847	6240000000	717924	6240000000	974686	6240000000	1203920	31200000	1716.31
6260000000	168976	6260000000	329974	6260000000	517472	6260000000	720192	6260000000	977841	6260000000	1207760	31300000	1719.98
6280000000	169615	6280000000	330994	6280000000	519094	6280000000	722466	6280000000	980997	6280000000	1211580	31400000	1723.68
6300000000	169971	6300000000	332019	6300000000	520719	6300000000	724746	6300000000	984152	6300000000	1215410	31500000	1727.3
6320000000	170611	6320000000	333043	6320000000	522336	6320000000	727023	6320000000	987301	6320000000	1219230	31600000	1731.08
6340000000	170967	6340000000	334066	6340000000	523958	6340000000	729292	6340000000	990442	6340000000	1223070	31700000	1734.87
6360000000	171608	6360000000	335095	6360000000	525577	6360000000	731566	6360000000	993582	6360000000	1226900	31800000	1738.71
6380000000	171964	6380000000	336119	6380000000	527207	6380000000	733852	6380000000	996741	6380000000	1230730	31900000	1742.52
6400000000	172606	6400000000	337143	6400000000	528831	6400000000	736135	6400000000	999894	6400000000	1234560	32000000	1746.33
6420000000	172961	6420000000	338174	6420000000	530460	6420000000	738416	6420000000	1003050	6420000000	1238400	32100000	1750.08
6440000000	173605	6440000000	339197	6440000000	532089	6440000000	740699	6440000000	1006210	6440000000	1242250	32200000	1753.93
6460000000	173960	6460000000	340226	6460000000	533720	6460000000	742989	6460000000	1009370	6460000000	1246090	32300000	1757.72
6480000000	174604	6480000000	341253	6480000000	535355	6480000000	745280	6480000000	1012520	6480000000	1249930	32400000	1761.45
6500000000	174959	6500000000	342278	6500000000	536990	6500000000	747579	6500000000	1015670	6500000000	1253760	32500000	1765.16
6520000000	175605	6520000000	343300	6520000000	538630	6520000000	749874	6520000000	1018840	6520000000	1257600	32600000	1768.82
6540000000	175959	6540000000	344320	6540000000	540271	6540000000	752173	6540000000	1022010	6540000000	1261430	32700000	1772.44
6560000000	176606	6560000000	345344	6560000000	541916	6560000000	754468	6560000000	1025180	6560000000	1265260	32800000	1776.09
6580000000	176960	6580000000	346371	6580000000	543547	6580000000	756762	6580000000	1028340	6580000000	1269100	32900000	1779.74
6600000000	177608	6600000000	347393	6600000000	545182	6600000000	759060	6600000000	1031500	6600000000	1272940	33000000	1783.44
6620000000	177962	6620000000	348415	6620000000	546818	6620000000	761350	6620000000	1034670	6620000000	1276760	33100000	1787.09
6640000000	178611	6640000000	349439	6640000000	548456	6640000000	763646	6640000000	1037830	6640000000	1280580	33200000	1790.77
6660000000	178965	6660000000	350462	6660000000	550091	6660000000	765937	6660000000	1041000	6660000000	1284410	33300000	1794.35
6680000000	179615	6680000000	351484	6680000000	551731	6680000000	768226	6680000000	1044150	6680000000	1288240	33400000	1798.01
6700000000	179969	6700000000	352505	6700000000	553371	6700000000	770517	6700000000	1047320	6700000000	1292060	33500000	1801.69
6720000000	180620	6720000000	353531	6720000000	555013	6720000000	772804	6720000000	1050470	6720000000	1295880	33600000	1805.36
6740000000	180974	6740000000	354560	6740000000	556656	6740000000	775098	6740000000	1053620	6740000000	1299710	33700000	1808.99
6760000000	181625	6760000000	355587	6760000000	558299	6760000000	777393	6760000000	1056760	6760000000	1303540	33800000	1812.72
6780000000	181979	6780000000	356611	6780000000	559941	6780000000	779693	6780000000	1059890	6780000000	1307380	33900000	1816.34
6800000000	182632	6800000000	357636	6800000000	561581	6800000000	781989	6800000000	1063030	6800000000	1311220	34000000	1819.89
6820000000	182986	6820000000	358658	6820000000	563225	6820000000	784280	6820000000	1066170	6820000000	1315060	34100000	1823.46
6840000000	183639	6840000000	359678	6840000000	564861	6840000000	786569	6840000000	1069320	6840000000	1318900	34200000	1826.99
6860000000	183993	6860000000	360699	6860000000	566504	6860000000	788854	6860000000	1072460	6860000000	1322720	34300000	1830.42
6880000000	184648	6880000000	361717	6880000000	568145	6880000000	791144	6880000000	1075600	6880000000	1326550	34400000	1833.95
6900000000	185001	6900000000	362735	6900000000	569793	6900000000	793432	6900000000	1078740	6900000000	1330370	34500000	1837.6
6920000000	185657	6920000000	363754	6920000000	571443	6920000000	795715	6920000000	1081880	6920000000	1334200	34600000	1841.12
6940000000	186010	6940000000	364771	6940000000	573093	6940000000	797994	6940000000	1085020	6940000000	1338030	34700000	1844.69
6960000000	186667	6960000000	365789	6960000000	574750	6960000000	800277	6960000000	1088170	6960000000	1341850	34800000	1848.19
6980000000	187020	6980000000	366803	6980000000	576415	6980000000	802552	6980000000	1091320	6980000000	1345670	34900000	1851.64
7000000000	187678	7000000000	367816	7000000000	578078	7000000000	804829	7000000000	1094470	7000000000	1349500	35000000	1855.1
7020000000	188031	7020000000	368829	7020000000	579735	7020000000	807101	7020000000	1097610	7020000000	1353320	35100000	1858.69
7040000000	188690	7040000000	369845	7040000000	581394	7040000000	809359	7040000000	1100760	7040000000	1357150	35200000	1862.27
7060000000	189043	7060000000	370868	7060000000	583051	7060000000	811618	7060000000	1103910	7060000000	1360960	35300000	1865.85
7080000000	189703	7080000000	371892	7080000000	584708	7080000000	813873	7080000000	1107040	7080000000	1364770	35400000	1869.41
7100000000	190056	7100000000	372910	7100000000	586364	7100000000	816123	7100000000	1110170	7100000000	1368560	35500000	1873.04
7120000000	190717	7120000000	373929	7120000000	588021	7120000000	818368	7120000000	1113310	7120000000	1372360	35600000	1876.64
7140000000	191070	7140000000	374948	7140000000	589673	7140000000	820614	7140000000	1116460	7140000000	1376180	35700000	1880.17
7160000000	191732	7160000000	375971	7160000000	591329	7160000000	822864	7160000000	1119600	7160000000	1379980	35800000	1883.78
7180000000	192085	7180000000	376991	7180000000	592989	7180000000	825119	7180000000	1122740	7180000000	1383790	35900000	1887.37
7200000000	192748	7200000000	378009	7200000000	594647	7200000000	827378	7200000000	1125890	7200000000	1387590	36000000	1891.02
7220000000	193100	7220000000	379027	7220000000	596303	7220000000	829626	7220000000	1129030	7220000000	1391400	36100000	1894.77
7240000000	193764	7240000000	380049	7240000000	597957	7240000000	831885	7240000000	1132180	7240000000	1395200	36200000	1898.41
7260000000	194117	7260000000	381072	7260000000	599615	7260000000	834142	7260000000	1135330	7260000000	1399010	36300000	1902.09
7280000000	194782	7280000000	382095	7280000000	601271	7280000000	836403	7280000000	1138460	7280000000	1402820	36400000	1905.76
7300000000	195134	7300000000	383112	7300000000	602934	7300000000	838675	7300000000	1141600	7300000000	1406640	36500000	1909.48
7320000000	195801	7320000000	384127	7320000000	604586	7320000000	840936	7320000000	1144740	7320000000	1410470	36600000	1913.14
7340000000	196153	7340000000	385146	7340000000	606239	7340000000	843198	7340000000	1147890	7340000000	1414290	36700000	1916.78
7360000000	196505	7360000000	386161	7360000000	607896	7360000000	845461	7360000000	1151030	7360000000	1418120	36800000	1920.43
7380000000	197172	7380000000	387184	7380000000	609548	7380000000	847735	7380000000	1154160	7380000000	1421940	36900000	1924.08
7400000000	197524	7400000000	388207	7400000000	611203	7400000000	850001	7400000000	1157290	7400000000	1425770	37000000	1927.79
7420000000	198192	7420000000	389234	7420000000	612851	7420000000	852268	7420000000	1160420	7420000000	1429580	37100000	1931.52
7440000000	198544	7440000000	390258	7440000000	614496	7440000000	854533	7440000000	1163560	7440000000	1433390	37200000	1935.23
7460000000	199214	7460000000	391290	7460000000	616142	7460000000	856797	7460000000	1166700	7460000000	1437200	37300000	1938.93
7480000000	199565	7480000000	392318	7480000000	617783	7480000000	859061	7480000000	1169840	7480000000	1441010	37400000	1942.62
7500000000	200236	7500000000	393350	7500000000	619421	7500000000	861321	7500000000	1172970	7500000000	1444830	37500000	1946.32
7520000000	200588	7520000000	394380	7520000000	621074	7520000000	863578	7520000000	1176100	7520000000	1448640	37600000	1949.98
7540000000	201259	7540000000	395410	7540000000	622717	7540000000	865824	7540000000	1179230	7540000000	1452450	37700000	1953.52
7560000000	201611	7560000000	396441	7560000000	624362	7560000000	868081	7560000000	1182380	7560000000	1456260	37800000	1957.17
7580000000	202284	7580000000	397473	7580000000	626001	7580000000	870345	7580000000	1185520	7580000000	1460070	37900000	1960.85
7600000000	202635	7600000000	398508	7600000000	627647	7600000000	872608	7600000000	1188670	7600000000	1463890	38000000	1964.57
7620000000	203309	7620000000	399537	7620000000	629298	7620000000	874875	7620000000	1191830	7620000000	1467700	38100000	1968.27
7640000000	203660	7640000000	400573	7640000000	630947	7640000000	877130	7640000000	1194980	7640000000	1471510	38200000	1971.91
7660000000	204335	7660000000	401604	7660000000	632593	7660000000	879383	7660000000	1198130	7660000000	1475310	38300000	1975.53
7680000000	204686	7680000000	402638	7680000000	634240	7680000000	881628	7680000000	1201280	7680000000	1479110	38400000	1979.21
7700000000	205362	7700000000	403669	7700000000	635888	7700000000	883871	7700000000	1204440	7700000000	1482910	38500000	1982.86
7720000000	205713	7720000000	404704	7720000000	637534	7720000000	886111	7720000000	1207600	7720000000	1486710	38600000	1986.43
7740000000	206390	7740000000	405747	7740000000	639183	7740000000	888351	7740000000	1210780	7740000000	1490510	38700000	1990.11
7760000000	206741	7760000000	406783	7760000000	640828	7760000000	890584	7760000000	1213950	7760000000	1494310	38800000	1993.83
7780000000	207419	7780000000	407827	7780000000	642480	7780000000	892818	7780000000	1217110	7780000000	1498110	38900000	1997.41
7800000000	207770	7800000000	408868	7800000000	644129	7800000000	895050	7800000000	1220270	7800000000	1501920	39000000	2001
7820000000	208121	7820000000	409919	7820000000	645796	7820000000	897293	7820000000	1223440	7820000000	1505730	39100000	2004.59
7840000000	208800	7840000000	410964	7840000000	647448	7840000000	899528	7840000000	1226590	7840000000	1509540	39200000	2008.28
7860000000	209151	7860000000	412014	7860000000	649097	7860000000	901770	7860000000	1229740	7860000000	1513350	39300000	2011.9
7880000000	209831	7880000000	413060	7880000000	650744	7880000000	904003	7880000000	1232900	7880000000	1517160	39400000	2015.47
7900000000	210182	7900000000	414104	7900000000	652388	7900000000	906234	7900000000	1236070	7900000000	1520960	39500000	2019.09
7920000000	210863	7920000000	415148	7920000000	654043	7920000000	908463	7920000000	1239230	7920000000	1524760	39600000	2022.68
7940000000	211214	7940000000	416187	7940000000	655699	7940000000	910686	7940000000	1242400	7940000000	1528560	39700000	2026.3
7960000000	211896	7960000000	417222	7960000000	657350	7960000000	912914	7960000000	1245560	7960000000	1532370	39800000	2030.07
7980000000	212247	7980000000	418255	7980000000	659001	7980000000	915139	7980000000	1248730	7980000000	1536180	39900000	2033.68
8000000000	212930	8000000000	419289	8000000000	660650	8000000000	917365	8000000000	1251900	8000000000	1540010	40000000	2037.37
8020000000	213280	8020000000	420323	8020000000	662304	8020000000	919593	8020000000	1255080	8020000000	1543830	40100000	2040.91
8040000000	213631	8040000000	421354	8040000000	663954	8040000000	921815	8040000000	1258240	8040000000	1547630	40200000	2044.4
8060000000	214315	8060000000	422382	8060000000	665603	8060000000	924038	8060000000	1261400	8060000000	1551440	40300000	2048.01
8080000000	214666	8080000000	423414	8080000000	667252	8080000000	926272	8080000000	1264570	8080000000	1555270	40400000	2051.51
8100000000	215351	8100000000	424447	8100000000	668896	8100000000	928514	8100000000	1267730	8100000000	1559100	40500000	2055.01
8120000000	215701	8120000000	425483	8120000000	670547	8120000000	930757	8120000000	1270900	8120000000	1562920	40600000	2058.45
8140000000	216388	8140000000	426514	8140000000	672199	8140000000	933004	8140000000	1274060	8140000000	1566750	40700000	2061.92
8160000000	216738	8160000000	427552	8160000000	673842	8160000000	935249	8160000000	1277220	8160000000	1570580	40800000	2065.32
8180000000	217426	8180000000	428590	8180000000	675496	8180000000	937492	8180000000	1280380	8180000000	1574400	40900000	2068.74
8200000000	217776	8200000000	429625	8200000000	677147	8200000000	939736	8200000000	1283550	8200000000	1578230	41000000	2072.13
8220000000	218126	8220000000	430658	8220000000	678803	8220000000	941975	8220000000	1286720	8220000000	1582050	41100000	2075.55
8240000000	218815	8240000000	431698	8240000000	680456	8240000000	944221	8240000000	1289880	8240000000	1585870	41200000	2078.84
8260000000	219165	8260000000	432731	8260000000	682110	8260000000	946472	8260000000	1293040	8260000000	1589680	41300000	2082.12
8280000000	219855	8280000000	433769	8280000000	683765	8280000000	948724	8280000000	1296210	8280000000	1593510	41400000	2085.36
8300000000	220205	8300000000	434800	8300000000	685428	8300000000	950977	8300000000	1299380	8300000000	1597320	41500000	2088.59
8320000000	220896	8320000000	435832	8320000000	687085	8320000000	953234	8320000000	1302540	8320000000	1601140	41600000	2091.85
8340000000	221245	8340000000	436864	8340000000	688746	8340000000	955493	8340000000	1305700	8340000000	1604960	41700000	2095.1
8360000000	221938	8360000000	437897	8360000000	690395	8360000000	957753	8360000000	1308880	8360000000	1608760	41800000	2098.32
8380000000	222287	8380000000	438934	8380000000	692048	8380000000	960010	8380000000	1312050	8380000000	1612590	41900000	2101.51
8400000000	222637	8400000000	439967	8400000000	693701	8400000000	962265	8400000000	1315230	8400000000	1616400	42000000	2104.79
8420000000	223330	8420000000	440998	8420000000	695356	8420000000	964518	8420000000	1318410	8420000000	1620220	42100000	2107.97
8440000000	223680	8440000000	442030	8440000000	697018	8440000000	966765	8440000000	1321610	8440000000	1624040	42200000	2111.14
8460000000	224374	8460000000	443065	8460000000	698664	8460000000	969013	8460000000	1324790	8460000000	1627860	42300000	2114.31
8480000000	224724	8480000000	444104	8480000000	700317	8480000000	971259	8480000000	1327980	8480000000	1631690	42400000	2117.52
8500000000	225419	8500000000	445144	8500000000	701962	8500000000	973503	8500000000	1331170	8500000000	1635500	42500000	2120.68
8520000000	225768	8520000000	446188	8520000000	703600	8520000000	975740	8520000000	1334350	8520000000	1639320	42600000	2123.96
8540000000	226117	8540000000	447225	8540000000	705242	8540000000	977972	8540000000	1337540	8540000000	1643140	42700000	2127.26
8560000000	226814	8560000000	448270	8560000000	706892	8560000000	980201	8560000000	1340720	8560000000	1646970	42800000	2130.59
8580000000	227163	8580000000	449309	8580000000	708540	8580000000	982431	8580000000	1343910	8580000000	1650780	42900000	2133.8
8600000000	227862	8600000000	450351	8600000000	710199	8600000000	984652	8600000000	1347100	8600000000	1654590	43000000	2137.12
8620000000	228210	8620000000	451391	8620000000	711852	8620000000	986880	8620000000	1350270	8620000000	1658410	43100000	2140.51
8640000000	228910	8640000000	452424	8640000000	713506	8640000000	989103	8640000000	1353450	8640000000	1662200	43200000	2143.86
8660000000	229258	8660000000	453454	8660000000	715157	8660000000	991334	8660000000	1356620	8660000000	1666000	43300000	2147.11
8680000000	229607	8680000000	454485	8680000000	716809	8680000000	993565	8680000000	1359790	8680000000	1669780	43400000	2150.39
8700000000	230308	8700000000	455526	8700000000	718461	8700000000	995798	8700000000	1362960	8700000000	1673570	43500000	2153.6
8720000000	230656	8720000000	456561	8720000000	720112	8720000000	998028	8720000000	1366130	8720000000	1677340	43600000	2156.93
8740000000	231358	8740000000	457593	8740000000	721769	8740000000	1000260	8740000000	1369300	8740000000	1681140	43700000	2160.27
8760000000	231706	8760000000	458633	8760000000	723425	8760000000	1002480	8760000000	1372470	8760000000	1684930	43800000	2163.6
8780000000	232054	8780000000	459666	8780000000	725084	8780000000	1004700	8780000000	1375650	8780000000	1688710	43900000	2166.97
8800000000	232757	8800000000	460700	8800000000	726745	8800000000	1006930	8800000000	1378830	8800000000	1692490	44000000	2170.28
8820000000	233106	8820000000	461734	8820000000	728399	8820000000	1009150	8820000000	1381990	8820000000	1696280	44100000	2173.5
8840000000	233810	8840000000	462768	8840000000	730044	8840000000	1011380	8840000000	1385150	8840000000	1700080	44200000	2176.71
8860000000	234158	8860000000	463803	8860000000	731686	8860000000	1013600	8860000000	1388310	8860000000	1703870	44300000	2179.94
8880000000	234506	8880000000	464835	8880000000	733329	8880000000	1015830	8880000000	1391480	8880000000	1707660	44400000	2183.12
8900000000	235211	8900000000	465868	8900000000	734972	8900000000	1018060	8900000000	1394640	8900000000	1711450	44500000	2186.27
8920000000	235559	8920000000	466901	8920000000	736620	8920000000	1020280	8920000000	1397820	8920000000	1715230	44600000	2189.47
8940000000	236265	8940000000	467934	8940000000	738262	8940000000	1022490	8940000000	1400990	8940000000	1719020	44700000	2192.7
8960000000	236613	8960000000	468968	8960000000	739911	8960000000	1024710	8960000000	1404160	8960000000	1722810	44800000	2196
8980000000	237321	8980000000	470006	8980000000	741554	8980000000	1026930	8980000000	1407330	8980000000	1726590	44900000	2199.37
9000000000	237669	9000000000	471041	9000000000	743198	9000000000	1029140	9000000000	1410490	9000000000	1730380	45000000	2202.58
9020000000	238016	9020000000	472073	9020000000	744839	9020000000	1031360	9020000000	1413650	9020000000	1734170	45100000	2205.92
9040000000	238725	9040000000	473112	9040000000	746491	9040000000	1033580	9040000000	1416810	9040000000	1737960	45200000	2209.28
9060000000	239073	9060000000	474149	9060000000	748135	9060000000	1035800	9060000000	1419970	9060000000	1741770	45300000	2212.58
9080000000	239420	9080000000	475186	9080000000	749788	9080000000	1038010	9080000000	1423120	9080000000	1745570	45400000	2215.93
9100000000	240130	9100000000	476216	9100000000	751437	9100000000	1040230	9100000000	1426270	9100000000	1749380	45500000	2219.25
9120000000	240478	9120000000	477250	9120000000	753090	9120000000	1042430	9120000000	1429410	9120000000	1753180	45600000	2222.56
9140000000	241189	9140000000	478278	9140000000	754753	9140000000	1044650	9140000000	1432570	9140000000	1756970	45700000	2225.89
9160000000	241536	9160000000	479309	9160000000	756408	9160000000	1046860	9160000000	1435720	9160000000	1760760	45800000	2229.06
9180000000	241883	9180000000	480341	9180000000	758073	9180000000	1049060	9180000000	1438860	9180000000	1764550	45900000	2232.37
9200000000	242596	9200000000	481374	9200000000	759736	9200000000	1051270	9200000000	1441990	9200000000	1768330	46000000	2235.61
9220000000	242943	9220000000	482399	9220000000	761400	9220000000	1053480	9220000000	1445120	9220000000	1772110	46100000	2238.9
9240000000	243656	9240000000	483425	9240000000	763054	9240000000	1055680	9240000000	1448250	9240000000	1775880	46200000	2242.21
9260000000	244004	9260000000	484448	9260000000	764719	9260000000	1057880	9260000000	1451370	9260000000	1779670	46300000	2245.38
9280000000	244350	9280000000	485468	9280000000	766378	9280000000	1060080	9280000000	1454500	9280000000	1783460	46400000	2248.62
9300000000	245065	9300000000	486491	9300000000	768038	9300000000	1062290	9300000000	1457620	9300000000	1787250	46500000	2251.79
9320000000	245412	9320000000	487522	9320000000	769706	9320000000	1064500	9320000000	1460740	9320000000	1791030	46600000	2254.97
9340000000	245759	9340000000	488547	9340000000	771371	9340000000	1066710	9340000000	1463870	9340000000	1794820	46700000	2258.3
9360000000	246475	9360000000	489580	9360000000	773037	9360000000	1068920	9360000000	1467010	9360000000	1798600	46800000	2261.49
9380000000	246822	9380000000	490612	9380000000	774704	9380000000	1071130	9380000000	1470140	9380000000	1802360	46900000	2264.77
9400000000	247539	9400000000	491646	9400000000	776372	9400000000	1073330	9400000000	1473270	9400000000	1806130	47000000	2267.98
9420000000	247886	9420000000	492680	9420000000	778037	9420000000	1075540	9420000000	1476430	9420000000	1809900	47100000	2271.23
9440000000	248232	9440000000	493710	9440000000	779709	9440000000	1077750	9440000000	1479580	9440000000	1813680	47200000	2274.49
9460000000	248950	9460000000	494741	9460000000	781376	9460000000	1079970	9460000000	1482720	9460000000	1817440	47300000	2277.81
9480000000	249297	9480000000	495762	9480000000	783047	9480000000	1082180	9480000000	1485880	9480000000	1821200	47400000	2281.13
9500000000	249643	9500000000	496783	9500000000	784708	9500000000	1084390	9500000000	1489030	9500000000	1824970	47500000	2284.37
9520000000	250363	9520000000	497800	9520000000	786373	9520000000	1086590	9520000000	1492170	9520000000	1828740	47600000	2287.61
9540000000	250709	9540000000	498829	9540000000	788032	9540000000	1088790	9540000000	1495320	9540000000	1832530	47700000	2290.81
9560000000	251055	9560000000	499862	9560000000	789694	9560000000	1090990	9560000000	1498480	9560000000	1836320	47800000	2294.05
9580000000	251776	9580000000	500896	9580000000	791355	9580000000	1093190	9580000000	1501620	9580000000	1840120	47900000	2297.27
9600000000	252123	9600000000	501930	9600000000	793016	9600000000	1095380	9600000000	1504750	9600000000	1843890	48000000	2300.55
9620000000	252468	9620000000	502969	9620000000	794677	9620000000	1097570	9620000000	1507900	9620000000	1847670	48100000	2303.93
9640000000	253191	9640000000	504000	9640000000	796336	9640000000	1099770	9640000000	1511060	9640000000	1851440	48200000	2307.35
9660000000	253537	9660000000	505028	9660000000	797992	9660000000	1101970	9660000000	1514220	9660000000	1855220	48300000	2310.71
9680000000	253882	9680000000	506057	9680000000	799649	9680000000	1104160	9680000000	1517380	9680000000	1859000	48400000	2314.03
9700000000	254606	9700000000	507089	9700000000	801313	9700000000	1106340	9700000000	1520530	9700000000	1862760	48500000	2317.33
9720000000	254952	9720000000	508123	9720000000	802972	9720000000	1108530	9720000000	1523680	9720000000	1866530	48600000	2320.62
9740000000	255297	9740000000	509149	9740000000	804630	9740000000	1110720	9740000000	1526830	9740000000	1870300	48700000	2323.91
9760000000	256022	9760000000	510186	9760000000	806290	9760000000	1112900	9760000000	1529990	9760000000	1874070	48800000	2327.16
9780000000	256367	9780000000	511221	9780000000	807958	9780000000	1115080	9780000000	1533150	9780000000	1877840	48900000	2330.45
9800000000	256713	9800000000	512256	9800000000	809616	9800000000	1117250	9800000000	1536310	9800000000	1881590	49000000	2333.79
9820000000	257439	9820000000	513291	9820000000	811277	9820000000	1119430	9820000000	1539460	9820000000	1885340	49100000	2337.1
9840000000	257784	9840000000	514331	9840000000	812937	9840000000	1121620	9840000000	1542630	9840000000	1889080	49200000	2340.33
9860000000	258129	9860000000	515371	9860000000	814601	9860000000	1123800	9860000000	1545790	9860000000	1892800	49300000	2343.51
9880000000	258857	9880000000	516404	9880000000	816269	9880000000	1126000	9880000000	1548960	9880000000	1896530	49400000	2346.7
9900000000	259202	9900000000	517438	9900000000	817930	9900000000	1128200	9900000000	1552120	9900000000	1900240	49500000	2349.9
9920000000	259547	9920000000	518471	9920000000	819596	9920000000	1130400	9920000000	1555290	9920000000	1903960	49600000	2353.16
9940000000	260276	9940000000	519498	9940000000	821251	9940000000	1132590	9940000000	1558450	9940000000	1907660	49700000	2356.43
9960000000	260620	9960000000	520521	9960000000	822907	9960000000	1134790	9960000000	1561610	9960000000	1911350	49800000	2359.62
9980000000	260965	9980000000	521549	9980000000	824560	9980000000	1136980	9980000000	1564780	9980000000	1915020	49900000	2362.77
10000000000	261695	10000000000	522584	10000000000	826221	10000000000	1139180	10000000000	1567950	10000000000	1918700	50000000	2365.76
