# Supplementary material for: Non-universality of the dynamic exponent in two-dimensional random media
Source: Sci Rep. 2019 Jan 22;9:251. doi: 10.1038/s41598-018-36236-z (PMC6342955; doi:10.1038/s41598-018-36236-z)
Supplement: Supplementary file 2 — Supplementary data for MSD and the transition rate distribution [file 41598_2018_36236_MOESM2_ESM.zip › raw_data_msd/MSD_Delta=0.01.csv]

0.205		0.2		0.195		0.19		0.185		0.18		0.16
100000000	468.44	100000000	566.961	100000000	672.918	100000000	778.874	100000000	905.279	100000000	1040.98	100000	3.12319
200000000	780.565	200000000	977.179	200000000	1191.39	200000000	1411.48	200000000	1669.71	200000000	1957.28	200000	5.2809
300000000	1054.01	300000000	1352.96	300000000	1674.92	300000000	2016.04	300000000	2406.98	300000000	2843.91	300000	7.13815
400000000	1306.33	400000000	1709.35	400000000	2140.16	400000000	2603.39	400000000	3131.49	400000000	3724.43	400000	8.82511
500000000	1545.35	500000000	2049.74	500000000	2597.05	500000000	3181.92	500000000	3852.64	500000000	4598.49	500000	10.3892
600000000	1778.83	600000000	2383.88	600000000	3043.38	600000000	3757.32	600000000	4568.09	600000000	5469.6	600000	11.8729
700000000	1995.71	700000000	2712.3	700000000	3482.46	700000000	4326.28	700000000	5277.26	700000000	6335.41	700000	13.2865
800000000	2215.76	800000000	3027.47	800000000	3919.63	800000000	4899.53	800000000	5981.81	800000000	7203.04	800000	14.6372
900000000	2418.2	900000000	3342.81	900000000	4354.35	900000000	5468.61	900000000	6693.52	900000000	8060.66	900000	15.9387
1000000000	2625.86	1000000000	3650.79	1000000000	4777.37	1000000000	6031.01	1000000000	7394.76	1000000000	8894.05	1000000	17.2052
1100000000	2832.06	1100000000	3959.47	1100000000	5204.15	1100000000	6593.11	1100000000	8099.33	1100000000	9831.04	1100000	18.4333
1200000000	3027.77	1200000000	4259.88	1200000000	5625.73	1200000000	7153.93	1200000000	8796.74	1200000000	10697.5	1200000	19.6296
1300000000	3221.87	1300000000	4560.97	1300000000	6051.1	1300000000	7712.38	1300000000	9504.55	1300000000	11477.9	1300000	20.8006
1400000000	3414.76	1400000000	4863.13	1400000000	6459.51	1400000000	8267.32	1400000000	10202	1400000000	12369.3	1400000	21.9366
1500000000	3606.7	1500000000	5155.6	1500000000	6881.5	1500000000	8817.63	1500000000	10908.6	1500000000	13276.2	1500000	23.0422
1600000000	3786.41	1600000000	5448.75	1600000000	7295.77	1600000000	9373.69	1600000000	11659.4	1600000000	14083.6	1600000	24.1149
1700000000	3976.71	1700000000	5742.81	1700000000	7701.12	1700000000	9935.78	1700000000	12254.5	1700000000	15017.8	1700000	25.1666
1800000000	4154.23	1800000000	6037.98	1800000000	8108.86	1800000000	10491.6	1800000000	12974.2	1800000000	15843.5	1800000	26.2
1900000000	4343.61	1900000000	6321.53	1900000000	8519.18	1900000000	11040	1900000000	13703.1	1900000000	16676.4	1900000	27.2173
2000000000	4519.61	2000000000	6618.99	2000000000	8932.26	2000000000	11593.2	2000000000	14441.4	2000000000	17516.9	2000000	28.2293
2100000000	4694.83	2100000000	6904.15	2100000000	9334.43	2100000000	12137.5	2100000000	15051.1	2100000000	18365.1	2100000	29.2238
2200000000	4869.38	2200000000	7175.93	2200000000	9738.78	2200000000	12686	2200000000	15804.2	2200000000	19221.3	2200000	30.2051
2300000000	5043.38	2300000000	7462.45	2300000000	10145.4	2300000000	13238.9	2300000000	16420.4	2300000000	20085.6	2300000	31.1705
2400000000	5216.93	2400000000	7749.99	2400000000	10554.5	2400000000	13796.2	2400000000	17188.7	2400000000	20958.2	2400000	32.1165
2500000000	5390.08	2500000000	8023.16	2500000000	10966	2500000000	14342.5	2500000000	17812	2500000000	21839.1	2500000	33.0528
2600000000	5562.93	2600000000	8312.6	2600000000	11364.2	2600000000	14892.8	2600000000	18596	2600000000	22728.5	2600000	33.9729
2700000000	5735.53	2700000000	8587	2700000000	11764.3	2700000000	15430.5	2700000000	19227	2700000000	23463.5	2700000	34.8829
2800000000	5891.26	2800000000	8861.94	2800000000	12166.4	2800000000	15988.2	2800000000	20026.9	2800000000	24366.1	2800000	35.7879
2900000000	6063.17	2900000000	9137.43	2900000000	12570.4	2900000000	16532.8	2900000000	20666	2900000000	25277.4	2900000	36.678
3000000000	6217.55	3000000000	9413.63	3000000000	12976.5	3000000000	17080.8	3000000000	21307.3	3000000000	26022.9	3000000	37.5625
3100000000	6388.98	3100000000	9690.54	3100000000	13384.7	3100000000	17632.2	3100000000	22129.4	3100000000	26947.9	3100000	38.4382
3200000000	6560.44	3200000000	9968.21	3200000000	13776.9	3200000000	18168.8	3200000000	22779.3	3200000000	27881.8	3200000	39.3071
3300000000	6713.36	3300000000	10246.7	3300000000	14170.6	3300000000	18782.5	3300000000	23431.7	3300000000	28638.7	3300000	40.1564
3400000000	6884.6	3400000000	10507.1	3400000000	14584.7	3400000000	19345.1	3400000000	24086.6	3400000000	29586.7	3400000	40.997
3500000000	7036.64	3500000000	10786.9	3500000000	14981.9	3500000000	19718	3500000000	24937.5	3500000000	30350.3	3500000	41.8324
3600000000	7207.81	3600000000	11048	3600000000	15380.6	3600000000	20284.3	3600000000	25601.5	3600000000	31312.6	3600000	42.6542
3700000000	7359.12	3700000000	11329.4	3700000000	15760.9	3700000000	20854.2	3700000000	26268.2	3700000000	32083.3	3700000	43.4759
3800000000	7530.34	3800000000	11591.4	3800000000	16162.7	3800000000	21427.8	3800000000	26937.8	3800000000	32855.9	3800000	44.2873
3900000000	7681.04	3900000000	11853.7	3900000000	16566.1	3900000000	22005.1	3900000000	27610.2	3900000000	33838.1	3900000	45.0875
4000000000	7852.42	4000000000	12116.4	4000000000	16950.3	4000000000	22586.2	4000000000	28285.6	4000000000	34618.2	4000000	45.8791
4100000000	8002.63	4100000000	12400.9	4100000000	17335.5	4100000000	23171.1	4100000000	28963.9	4100000000	35400.4	4100000	46.657
4200000000	8174.26	4200000000	12664.7	4200000000	17721.8	4200000000	23541.8	4200000000	29863.3	4200000000	36402.7	4200000	47.438
4300000000	8324.07	4300000000	12928.9	4300000000	18131.4	4300000000	24131	4300000000	30551.1	4300000000	37192.7	4300000	48.2096
4400000000	8496.03	4400000000	13193.6	4400000000	18520.4	4400000000	24723.9	4400000000	31242	4400000000	37984.9	4400000	48.9803
4500000000	8645.53	4500000000	13458.7	4500000000	18910.7	4500000000	25320.7	4500000000	31936	4500000000	38779.4	4500000	49.7435
4600000000	8817.89	4600000000	13724.4	4600000000	19302.1	4600000000	25921.4	4600000000	32633.1	4600000000	39807.8	4600000	50.5014
4700000000	8967.16	4700000000	13990.6	4700000000	19694.9	4700000000	26291.2	4700000000	33333.4	4700000000	40610.4	4700000	51.2566
4800000000	9139.97	4800000000	14233.6	4800000000	20065.1	4800000000	26896.3	4800000000	34036.9	4800000000	41415.5	4800000	52.0168
4900000000	9289.08	4900000000	14500.6	4900000000	20460.1	4900000000	27505.3	4900000000	34743.6	4900000000	42223.1	4900000	52.7697
5000000000	9437.96	5000000000	14768.2	5000000000	20856.4	5000000000	28118.3	5000000000	35453.5	5000000000	43033.2	5000000	53.5181
5100000000	9611.41	5100000000	15036.4	5100000000	21229.3	5100000000	28487.4	5100000000	36166.7	5100000000	43846	5100000	54.2603
5200000000	9760.22	5200000000	15280.2	5200000000	21628	5200000000	29105	5200000000	36883.1	5200000000	44912.2	5200000	54.9972
5300000000	9908.85	5300000000	15549.3	5300000000	22002.8	5300000000	29726.6	5300000000	37602.8	5300000000	45733.1	5300000	55.7283
5400000000	10057.3	5400000000	15819.1	5400000000	22403.9	5400000000	30094.8	5400000000	38325.9	5400000000	46556.9	5400000	56.4581
5500000000	10231.7	5500000000	16063.5	5500000000	22780.4	5500000000	30721.1	5500000000	38791.9	5500000000	47383.3	5500000	57.1842
5600000000	10380.2	5600000000	16334.3	5600000000	23184.2	5600000000	31351.3	5600000000	39518.4	5600000000	48212.5	5600000	57.9006
5700000000	10528.6	5700000000	16605.8	5700000000	23562.7	5700000000	31985.5	5700000000	40248.4	5700000000	49044.5	5700000	58.6117
5800000000	10676.8	5800000000	16851	5800000000	23941.9	5800000000	32354	5800000000	40981.7	5800000000	49879.2	5800000	59.312
5900000000	10825	5900000000	17123.7	5900000000	24322	5900000000	32993	5900000000	41718.4	5900000000	50716.4	5900000	60.013
6000000000	11000.6	6000000000	17397	6000000000	24703.2	6000000000	33635.9	6000000000	42458.5	6000000000	51556.7	6000000	60.7157
6100000000	11148.9	6100000000	17643.1	6100000000	25085	6100000000	34004.2	6100000000	43202	6100000000	52399.9	6100000	61.4201
6200000000	11297.1	6200000000	17917.6	6200000000	25467.8	6200000000	34652.1	6200000000	43948.9	6200000000	53245.8	6200000	62.1205
6300000000	11445.3	6300000000	18192.9	6300000000	25851.6	6300000000	35019.2	6300000000	44414.5	6300000000	54094.7	6300000	62.8084
6400000000	11593.4	6400000000	18440.1	6400000000	26236.2	6400000000	35672	6400000000	45165.3	6400000000	54946.5	6400000	63.4915
6500000000	11741.4	6500000000	18716.6	6500000000	26621.7	6500000000	36328.8	6500000000	45919.6	6500000000	55800.8	6500000	64.1731
6600000000	11889.5	6600000000	18964.5	6600000000	27008.3	6600000000	36695.9	6600000000	46677.2	6600000000	56658.4	6600000	64.8561
6700000000	12067.1	6700000000	19242.2	6700000000	27366	6700000000	37357.7	6700000000	47438.3	6700000000	57518.9	6700000	65.5396
6800000000	12215.4	6800000000	19490.7	6800000000	27754.1	6800000000	38023.4	6800000000	47903.5	6800000000	58382.4	6800000	66.2258
6900000000	12363.6	6900000000	19769.7	6900000000	28143.1	6900000000	38390.8	6900000000	48668.6	6900000000	59248.8	6900000	66.9125
7000000000	12511.9	7000000000	20019	7000000000	28502.7	7000000000	39061.5	7000000000	49437.2	7000000000	60118.2	7000000	67.5892
7100000000	12660.1	7100000000	20299.3	7100000000	28893.4	7100000000	39428.2	7100000000	50209.3	7100000000	60990.3	7100000	68.2639
7200000000	12808.4	7200000000	20549.4	7200000000	29285.2	7200000000	40103.9	7200000000	50674	7200000000	61865.7	7200000	68.9417
7300000000	12956.7	7300000000	20831	7300000000	29646.6	7300000000	40469.9	7300000000	51450.2	7300000000	62744.1	7300000	69.6178
7400000000	13105	7400000000	21081.9	7400000000	30040.1	7400000000	41150.8	7400000000	52229.8	7400000000	63625.5	7400000	70.2896
7500000000	13253.3	7500000000	21364.9	7500000000	30402.6	7500000000	41835.6	7500000000	52693.7	7500000000	64509.9	7500000	70.9602
7600000000	13401.6	7600000000	21616.5	7600000000	30798	7600000000	42202.1	7600000000	53477.6	7600000000	65397.3	7600000	71.6283
7700000000	13550	7700000000	21900.9	7700000000	31161.7	7700000000	42892	7700000000	54264.9	7700000000	66287.6	7700000	72.2963
7800000000	13698.4	7800000000	22153.4	7800000000	31558.7	7800000000	43258.2	7800000000	55055.8	7800000000	66853.4	7800000	72.9594
7900000000	13846.9	7900000000	22406.2	7900000000	31923.8	7900000000	43953.1	7900000000	55519.7	7900000000	67747.2	7900000	73.6309
8000000000	13995.4	8000000000	22659.2	8000000000	32322.7	8000000000	44318.8	8000000000	56314.8	8000000000	68644.1	8000000	74.2966
8100000000	14144	8100000000	22912.6	8100000000	32689	8100000000	45018.8	8100000000	57113.4	8100000000	69544.1	8100000	74.9631
8200000000	14292.6	8200000000	23166.2	8200000000	33055.9	8200000000	45722.8	8200000000	57576.9	8200000000	70447.1	8200000	75.621
8300000000	14441.3	8300000000	23454.4	8300000000	33457.5	8300000000	46089.3	8300000000	58379.8	8300000000	71353	8300000	76.2808
8400000000	14590.1	8400000000	23708.9	8400000000	33825.6	8400000000	46798.4	8400000000	59186.2	8400000000	72262.2	8400000	76.9296
8500000000	14739	8500000000	23963.8	8500000000	34194.3	8500000000	47164.6	8500000000	59649.4	8500000000	72827.7	8500000	77.5737
8600000000	14887.9	8600000000	24219	8600000000	34563.7	8600000000	47878.9	8600000000	60460.2	8600000000	73740.4	8600000	78.2233
8700000000	15001.7	8700000000	24474.6	8700000000	34933.5	8700000000	48244.8	8700000000	61274.5	8700000000	74656.3	8700000	78.8625
8800000000	15150.5	8800000000	24730.5	8800000000	35339.4	8800000000	48964.2	8800000000	61737.4	8800000000	75575.2	8800000	79.507
8900000000	15299.4	8900000000	24986.7	8900000000	35710.5	8900000000	49329.9	8900000000	62556.1	8900000000	76497.3	8900000	80.1462
9000000000	15448.5	9000000000	25243.3	9000000000	36010.4	9000000000	50054.4	9000000000	63378.3	9000000000	77062.1	9000000	80.7853
9100000000	15597.6	9100000000	25464	9100000000	36636.2	9100000000	50420	9100000000	63841.2	9100000000	77987.8	9100000	81.4255
9200000000	15746.8	9200000000	25721	9200000000	36900.8	9200000000	51149.7	9200000000	64667.8	9200000000	78916.6	9200000	82.0685
9300000000	15896.1	9300000000	25978.4	9300000000	37164.6	9300000000	51515.2	9300000000	65497.9	9300000000	79848.6	9300000	82.7051
9400000000	16045.6	9400000000	26236.1	9400000000	37427.3	9400000000	52249.9	9400000000	65960.9	9400000000	80783.7	9400000	83.3366
9500000000	16195.1	9500000000	26494.3	9500000000	38062.2	9500000000	52615.4	9500000000	66795.6	9500000000	81348.8	9500000	83.9667
9600000000	16344.8	9600000000	26752.8	9600000000	38325.6	9600000000	53355.3	9600000000	67257.6	9600000000	82287.3	9600000	84.5958
9700000000	16494.5	9700000000	27011.7	9700000000	38588.1	9700000000	53720.7	9700000000	68096.7	9700000000	83229.2	9700000	85.2203
9800000000	16606.3	9800000000	27232.9	9800000000	39230.6	9800000000	54465.8	9800000000	68939.3	9800000000	84174.3	9800000	85.8425
9900000000	16756.1	9900000000	27492.3	9900000000	39493.7	9900000000	54831.2	9900000000	69401.6	9900000000	84739.1	9900000	86.4686
10000000000	16906	10000000000	27752.1	10000000000	39756.1	10000000000	55581.3	10000000000	70248.7	10000000000	85687.9	10000000	87.0918
10100000000	17056	10100000000	28012.3	10100000000	40406	10100000000	55946.8	10100000000	71099.2	10100000000	86639.9	10100000	87.7091
10200000000	17206.1	10200000000	28233.7	10200000000	40669	10200000000	56702.1	10200000000	71561.9	10200000000	87594.8	10200000	88.3325
10300000000	17356.4	10300000000	28494.4	10300000000	40931.3	10300000000	57067.6	10300000000	72416.9	10300000000	88159.5	10300000	88.9534
10400000000	17506.8	10400000000	28755.6	10400000000	41192.6	10400000000	57828	10400000000	72879	10400000000	89118.5	10400000	89.5681
10500000000	17657.4	10500000000	29017.1	10500000000	41851.6	10500000000	58193.6	10500000000	73738.5	10500000000	90080.6	10500000	90.1861
10600000000	17768	10600000000	29238.9	10600000000	42113.6	10600000000	58558.1	10600000000	74601.6	10600000000	90644.8	10600000	90.7992
10700000000	17918.6	10700000000	29501.1	10700000000	42375	10700000000	59324.9	10700000000	75064.1	10700000000	91610.8	10700000	91.414
10800000000	18069.3	10800000000	29763.6	10800000000	43041.4	10800000000	59689.5	10800000000	75931.7	10800000000	92579.6	10800000	92.0315
10900000000	18220.2	10900000000	29985.7	10900000000	43303.5	10900000000	60461.5	10900000000	76394.2	10900000000	93551.9	10900000	92.6479
11000000000	18371.2	11000000000	30248.8	11000000000	43564.9	11000000000	60826.3	11000000000	77265.8	11000000000	94116.4	11000000	93.2558
11100000000	18481	11100000000	30512.3	11100000000	43825.3	11100000000	61603.4	11100000000	78141.3	11100000000	95092.6	11100000	93.8618
11200000000	18632.1	11200000000	30734.7	11200000000	44500.8	11200000000	61968.4	11200000000	78604	11200000000	96071.9	11200000	94.4618
11300000000	18783.3	11300000000	30998.8	11300000000	44762.2	11300000000	62750.7	11300000000	79484.1	11300000000	96636.1	11300000	95.0707
11400000000	18934.7	11400000000	31263.4	11400000000	45022.7	11400000000	63115.9	11400000000	79946.9	11400000000	97619	11400000	95.6764
11500000000	19044	11500000000	31486.1	11500000000	45705.6	11500000000	63480	11500000000	80831	11500000000	98605.5	11500000	96.2761
11600000000	19195.5	11600000000	31751.3	11600000000	45966.9	11600000000	64268.6	11600000000	81293.4	11600000000	99169.4	11600000	96.8738
11700000000	19347.1	11700000000	32016.9	11700000000	46227.6	11700000000	64633	11700000000	82182.5	11700000000	100160	11700000	97.4695
11800000000	19498.9	11800000000	32239.9	11800000000	46487.4	11800000000	65426.8	11800000000	83074.7	11800000000	101153	11800000	98.0656
11900000000	19607.6	11900000000	32506.2	11900000000	47179.3	11900000000	65791.4	11900000000	83537.9	11900000000	101717	11900000	98.6541
12000000000	19759.5	12000000000	32729.3	12000000000	47440.2	12000000000	66590.3	12000000000	84434.6	12000000000	102714	12000000	99.2403
12100000000	19911.5	12100000000	32996.3	12100000000	47700.2	12100000000	66955.3	12100000000	84897.5	12100000000	103715	12100000	99.8321
12200000000	20063.8	12200000000	33219.6	12200000000	48399.4	12200000000	67319.2	12200000000	85799.2	12200000000	104279	12200000	100.417
12300000000	20171.9	12300000000	33487.2	12300000000	48660.3	12300000000	68124.5	12300000000	86261.4	12300000000	105283	12300000	101.005
12400000000	20324.3	12400000000	33710.8	12400000000	48920.6	12400000000	68488.8	12400000000	87167.6	12400000000	106291	12400000	101.586
12500000000	20476.8	12500000000	33979	12500000000	49180.1	12500000000	69299.2	12500000000	87630.2	12500000000	106855	12500000	102.165
12600000000	20584.5	12600000000	34202.7	12600000000	49888.3	12600000000	69663.9	12600000000	88540.5	12600000000	107867	12600000	102.747
12700000000	20737.2	12700000000	34471.6	12700000000	50148.8	12700000000	70027.5	12700000000	89002.8	12700000000	108430	12700000	103.322
12800000000	20890	12800000000	34695.6	12800000000	50408.5	12800000000	70844.4	12800000000	89917.7	12800000000	109445	12800000	103.896
12900000000	20997.4	12900000000	34965.2	12900000000	50667.5	12900000000	71208.5	12900000000	90836.4	12900000000	110464	12900000	104.466
13000000000	21150.3	13000000000	35189.3	13000000000	51384.8	13000000000	72030.4	13000000000	91299.7	13000000000	111028	13000000	105.03
13100000000	21303.5	13100000000	35459.6	13100000000	51644.7	13100000000	72394.8	13100000000	92222.5	13100000000	112051	13100000	105.589
13200000000	21456.7	13200000000	35684	13200000000	51904	13200000000	72758.4	13200000000	92685.8	13200000000	113077	13200000	106.145
13300000000	21563.7	13300000000	35955	13300000000	52162.6	13300000000	73586.7	13300000000	93613.6	13300000000	113640	13300000	106.696
13400000000	21717.1	13400000000	36179.6	13400000000	52888.8	13400000000	73950.6	13400000000	94076.3	13400000000	114670	13400000	107.252
13500000000	21870.8	13500000000	36404.3	13500000000	53148.4	13500000000	74313.7	13500000000	95008.6	13500000000	115233	13500000	107.805
13600000000	21977.3	13600000000	36676.2	13600000000	53407.3	13600000000	75148.4	13600000000	95471.8	13600000000	116267	13600000	108.358
13700000000	22131.2	13700000000	36901.1	13700000000	53665.7	13700000000	75511.9	13700000000	96408.2	13700000000	116830	13700000	108.92
13800000000	22285.1	13800000000	37173.7	13800000000	54400.6	13800000000	76351.7	13800000000	96871.3	13800000000	117868	13800000	109.469
13900000000	22439.4	13900000000	37398.9	13900000000	54659.9	13900000000	76715.6	13900000000	97812.3	13900000000	118909	13900000	110.031
14000000000	22545.5	14000000000	37672.2	14000000000	54918.7	14000000000	77078.7	14000000000	98275.4	14000000000	119472	14000000	110.591
14100000000	22699.9	14100000000	37897.7	14100000000	55176.7	14100000000	77924.9	14100000000	99221.3	14100000000	120517	14100000	111.154
14200000000	22854.4	14200000000	38123.1	14200000000	55434.1	14200000000	78288.5	14200000000	99684	14200000000	121080	14200000	111.718
14300000000	22960.3	14300000000	38397.4	14300000000	56179.4	14300000000	79139.7	14300000000	100146	14300000000	122129	14300000	112.272
14400000000	23115	14400000000	38623.1	14400000000	56437.9	14400000000	79503.8	14400000000	101098	14400000000	123182	14400000	112.822
14500000000	23220.6	14500000000	38898.2	14500000000	56695.7	14500000000	79867	14500000000	101559	14500000000	123744	14500000	113.367
14600000000	23375.4	14600000000	39124.2	14600000000	56952.9	14600000000	80724.6	14600000000	102515	14600000000	124801	14600000	113.91
14700000000	23530.6	14700000000	39400	14700000000	57707.1	14700000000	81088.4	14700000000	102977	14700000000	125364	14700000	114.45
14800000000	23635.8	14800000000	39626.3	14800000000	57965.3	14800000000	81451.3	14800000000	103938	14800000000	126424	14800000	114.991
14900000000	23791.1	14900000000	39852.7	14900000000	58223	14900000000	82315.3	14900000000	104400	14900000000	126986	14900000	115.529
15000000000	23946.5	15000000000	40129.4	15000000000	58480	15000000000	82678.8	15000000000	105365	15000000000	128051	15000000	116.07
15100000000	24051.6	15100000000	40356.1	15100000000	59243	15100000000	83547.7	15100000000	105827	15100000000	128613	15100000	116.595
15200000000	24207.2	15200000000	40582.8	15200000000	59501	15200000000	83911.8	15200000000	106797	15200000000	129682	15200000	117.124
15300000000	24363.1	15300000000	40860.6	15300000000	59758.5	15300000000	84275	15300000000	107259	15300000000	130754	15300000	117.654
15400000000	24467.8	15400000000	41087.6	15400000000	60015.6	15400000000	85150.3	15400000000	108233	15400000000	131316	15400000	118.187
15500000000	24624	15500000000	41366.2	15500000000	60272	15500000000	85514.1	15500000000	108695	15500000000	132392	15500000	118.717
15600000000	24728.4	15600000000	41593.5	15600000000	61045.1	15600000000	85877.1	15600000000	109674	15600000000	132954	15600000	119.245
15700000000	24884.7	15700000000	41872.8	15700000000	61302.7	15700000000	86758.8	15700000000	110137	15700000000	134034	15700000	119.779
15800000000	25041.1	15800000000	42100.4	15800000000	61559.5	15800000000	87122.3	15800000000	110598	15800000000	134596	15800000	120.317
15900000000	25145.5	15900000000	42328.1	15900000000	61815.8	15900000000	87485.1	15900000000	111583	15900000000	135681	15900000	120.856
16000000000	25302	16000000000	42608.5	16000000000	62597.6	16000000000	88373.2	16000000000	112045	16000000000	136242	16000000	121.386
16100000000	25459	16100000000	42836.5	16100000000	62855.1	16100000000	88736.6	16100000000	113033	16100000000	137331	16100000	121.916
16200000000	25563	16200000000	43064.6	16200000000	63112	16200000000	89099.2	16200000000	113496	16200000000	137892	16200000	122.446
16300000000	25720.1	16300000000	43346	16300000000	63368.2	16300000000	89993.6	16300000000	114489	16300000000	138984	16300000	122.98
16400000000	25823.9	16400000000	43574.5	16400000000	63624.1	16400000000	90356.9	16400000000	114951	16400000000	139545	16400000	123.512
16500000000	25981.2	16500000000	43803	16500000000	64416.2	16500000000	90719.4	16500000000	115949	16500000000	140642	16500000	124.052
16600000000	26138.6	16600000000	44085.5	16600000000	64673	16600000000	91620.1	16600000000	116411	16600000000	141203	16600000	124.586
16700000000	26242.3	16700000000	44314.3	16700000000	64929.4	16700000000	91983.3	16700000000	116873	16700000000	142304	16700000	125.114
16800000000	26400	16800000000	44543.2	16800000000	65185.2	16800000000	92888.9	16800000000	117877	16800000000	142864	16800000	125.643
16900000000	26503.4	16900000000	44826.7	16900000000	65985.8	16900000000	93252.7	16900000000	118338	16900000000	143969	16900000	126.182
17000000000	26661.3	17000000000	45056	17000000000	66242.7	17000000000	93615.8	17000000000	119346	17000000000	144530	17000000	126.724
17100000000	26819.5	17100000000	45285.4	17100000000	66499.2	17100000000	94527.7	17100000000	119809	17100000000	145639	17100000	127.261
17200000000	26922.6	17200000000	45570	17200000000	66755	17200000000	94891.5	17200000000	120821	17200000000	146199	17200000	127.791
17300000000	27081.1	17300000000	45799.7	17300000000	67010.4	17300000000	95254.5	17300000000	121283	17300000000	147312	17300000	128.317
17400000000	27184	17400000000	46029.5	17400000000	67821.3	17400000000	96172.7	17400000000	122300	17400000000	147873	17400000	128.842
17500000000	27342.7	17500000000	46259.3	17500000000	68077.7	17500000000	96536.4	17500000000	122763	17500000000	148990	17500000	129.372
17600000000	27501.5	17600000000	46545.3	17600000000	68333.6	17600000000	96899.4	17600000000	123225	17600000000	149550	17600000	129.906
17700000000	27604.3	17700000000	46775.5	17700000000	68589.2	17700000000	97261.6	17700000000	124247	17700000000	150671	17700000	130.432
17800000000	27763.3	17800000000	47005.9	17800000000	68844.2	17800000000	98187.5	17800000000	124709	17800000000	151231	17800000	130.958
17900000000	27866	17900000000	47292.9	17900000000	69665	17900000000	98550.5	17900000000	125737	17900000000	152357	17900000	131.489
18000000000	28025.2	18000000000	47523.6	18000000000	69921.1	18000000000	98912.8	18000000000	126199	18000000000	152917	18000000	132.018
18100000000	28184.8	18100000000	47754.4	18100000000	70176.8	18100000000	99845	18100000000	127231	18100000000	154047	18100000	132.553
18200000000	28287.2	18200000000	47985.3	18200000000	70431.9	18200000000	100208	18200000000	127693	18200000000	154606	18200000	133.092
18300000000	28447	18300000000	48273.7	18300000000	70686.5	18300000000	100570	18300000000	128155	18300000000	155740	18300000	133.63
18400000000	28606.9	18400000000	48505	18400000000	71517.5	18400000000	101509	18400000000	129193	18400000000	156300	18400000	134.168
18500000000	28709.3	18500000000	48736.3	18500000000	71773.2	18500000000	101872	18500000000	129655	18500000000	157438	18500000	134.702
18600000000	28869.4	18600000000	49026	18600000000	72028.5	18600000000	102234	18600000000	130697	18600000000	157998	18600000	135.249
18700000000	29029.9	18700000000	49257.5	18700000000	72283.3	18700000000	103179	18700000000	131159	18700000000	159140	18700000	135.791
18800000000	29132	18800000000	49489.5	18800000000	73122.7	18800000000	103542	18800000000	132206	18800000000	159700	18800000	136.325
18900000000	29292.8	18900000000	49780	18900000000	73378.6	18900000000	103904	18900000000	132669	18900000000	160846	18900000	136.865
19000000000	29453.6	19000000000	50012.4	19000000000	73634.1	19000000000	104855	19000000000	133130	19000000000	161406	19000000	137.392
19100000000	29555.7	19100000000	50244.6	19100000000	73889.2	19100000000	105218	19100000000	134183	19100000000	162556	19100000	137.92
19200000000	29716.8	19200000000	50477.2	19200000000	74143.8	19200000000	105581	19200000000	134645	19200000000	163116	19200000	138.448
19300000000	29878.2	19300000000	50769.1	19300000000	74993	19300000000	106538	19300000000	135702	19300000000	164271	19300000	138.973
19400000000	29980	19400000000	51002.1	19400000000	75248.8	19400000000	106901	19400000000	136164	19400000000	164831	19400000	139.485
19500000000	30141.7	19500000000	51234.8	19500000000	75504	19500000000	107264	19500000000	136626	19500000000	165989	19500000	139.998
19600000000	30243.4	19600000000	51468	19600000000	75758.8	19600000000	107626	19600000000	137689	19600000000	166549	19600000	140.508
19700000000	30405.3	19700000000	51761.3	19700000000	76013.1	19700000000	108590	19700000000	138151	19700000000	167108	19700000	141.017
19800000000	30567.3	19800000000	51994.9	19800000000	76872.4	19800000000	108953	19800000000	139218	19800000000	168272	19800000	141.524
19900000000	30669	19900000000	52228.3	19900000000	77127.9	19900000000	109315	19900000000	139680	19900000000	168831	19900000	142.022
20000000000	30831.3	20000000000	52462.2	20000000000	77382.9	20000000000	110286	20000000000	140142	20000000000	169999	20000000	142.531
20100000000	30932.8	20100000000	52756.9	20100000000	77637.7	20100000000	110649	20100000000	141215	20100000000	170558	20100000	143.038
20200000000	31095.3	20200000000	52991.1	20200000000	77891.8	20200000000	111011	20200000000	141677	20200000000	171730	20200000	143.545
20300000000	31196.7	20300000000	53225.1	20300000000	78760.9	20300000000	111988	20300000000	142754	20300000000	172289	20300000	144.057
20400000000	31359.5	20400000000	53459.3	20400000000	79016.3	20400000000	112351	20400000000	143217	20400000000	173465	20400000	144.573
20500000000	31522.7	20500000000	53755.7	20500000000	79271.1	20500000000	112714	20500000000	143679	20500000000	174025	20500000	145.085
20600000000	31623.8	20600000000	53990.3	20600000000	79525.6	20600000000	113697	20600000000	144762	20600000000	174583	20600000	145.594
20700000000	31787.2	20700000000	54225.3	20700000000	79779.6	20700000000	114060	20700000000	145224	20700000000	175765	20700000	146.111
20800000000	31950.7	20800000000	54460	20800000000	80658.6	20800000000	114422	20800000000	146311	20800000000	176323	20800000	146.621
20900000000	32051.9	20900000000	54758	20900000000	80913.8	20900000000	114785	20900000000	146774	20900000000	177509	20900000	147.118
21000000000	32215.7	21000000000	54993.1	21000000000	81168.5	21000000000	115775	21000000000	147236	21000000000	178068	21000000	147.615
21100000000	32379.8	21100000000	55228.8	21100000000	81423	21100000000	116138	21100000000	148329	21100000000	179257	21100000	148.115
21200000000	32480.8	21200000000	55464.2	21200000000	81676.9	21200000000	116500	21200000000	148791	21200000000	179816	21200000	148.616
21300000000	32645.2	21300000000	55700.1	21300000000	82565.6	21300000000	117497	21300000000	149888	21300000000	181009	21300000	149.12
21400000000	32746	21400000000	55999.4	21400000000	82820.6	21400000000	117860	21400000000	150352	21400000000	181568	21400000	149.619
21500000000	32910.6	21500000000	56235.7	21500000000	83075.4	21500000000	118223	21500000000	150814	21500000000	182127	21500000	150.105
21600000000	33075.4	21600000000	56471.8	21600000000	83329.7	21600000000	118584	21600000000	151917	21600000000	183325	21600000	150.596
21700000000	33176.3	21700000000	56708.3	21700000000	83583.6	21700000000	119589	21700000000	152379	21700000000	183884	21700000	151.078
21800000000	33341.3	21800000000	56944.6	21800000000	84482	21800000000	119951	21800000000	153486	21800000000	185086	21800000	151.558
21900000000	33506.7	21900000000	57246.1	21900000000	84737.1	21900000000	120314	21900000000	153950	21900000000	185645	21900000	152.036
22000000000	33607.4	22000000000	57482.9	22000000000	84991.7	22000000000	121324	22000000000	154412	22000000000	186852	22000000	152.524
22100000000	33773	22100000000	57720.1	22100000000	85246	22100000000	121687	22100000000	155525	22100000000	187411	22100000	153.005
22200000000	33873.5	22200000000	57957.1	22200000000	85499.9	22200000000	122049	22200000000	155988	22200000000	188622	22200000	153.494
22300000000	34039.5	22300000000	58260	22300000000	85753.3	22300000000	122411	22300000000	156451	22300000000	189181	22300000	153.973
22400000000	34205.5	22400000000	58497.4	22400000000	86662.9	22400000000	123429	22400000000	157569	22400000000	189739	22400000	154.461
22500000000	34306.1	22500000000	58735.3	22500000000	86917.6	22500000000	123792	22500000000	158032	22500000000	190955	22500000	154.958
22600000000	34472.4	22600000000	58973	22600000000	87171.8	22600000000	124154	22600000000	159155	22600000000	191514	22600000	155.443
22700000000	34572.9	22700000000	59211.1	22700000000	87425.6	22700000000	125178	22700000000	159618	22700000000	192734	22700000	155.925
22800000000	34739.5	22800000000	59515.5	22800000000	87679.2	22800000000	125540	22800000000	160081	22800000000	193293	22800000	156.408
22900000000	34906.4	22900000000	59754.1	22900000000	88598.4	22900000000	125903	22900000000	161209	22900000000	194517	22900000	156.895
23000000000	35006.7	23000000000	59992.5	23000000000	88853	23000000000	126265	23000000000	161673	23000000000	195076	23000000	157.374
23100000000	35173.9	23100000000	60231.3	23100000000	89107.4	23100000000	127296	23100000000	162135	23100000000	195634	23100000	157.864
23200000000	35274.1	23200000000	60469.9	23200000000	89361.2	23200000000	127659	23200000000	163269	23200000000	196863	23200000	158.353
23300000000	35441.6	23300000000	60776.4	23300000000	89614.7	23300000000	128021	23300000000	163732	23300000000	197422	23300000	158.836
23400000000	35609.2	23400000000	61015.5	23400000000	89867.8	23400000000	128382	23400000000	164870	23400000000	198655	23400000	159.302
23500000000	35709.5	23500000000	61255.1	23500000000	90798.3	23500000000	129421	23500000000	165334	23500000000	199214	23500000	159.764
23600000000	35877.4	23600000000	61494.4	23600000000	91052.5	23600000000	129784	23600000000	165797	23600000000	199772	23600000	160.225
23700000000	35977.5	23700000000	61734.2	23700000000	91306.4	23700000000	130146	23700000000	166941	23700000000	201010	23700000	160.694
23800000000	36145.7	23800000000	61973.8	23800000000	91560.1	23800000000	130507	23800000000	167405	23800000000	201569	23800000	161.157
23900000000	36245.7	23900000000	62213.9	23900000000	91813.3	23900000000	131553	23900000000	167867	23900000000	202811	23900000	161.622
24000000000	36414.3	24000000000	62522.5	24000000000	92066.1	24000000000	131915	24000000000	169017	24000000000	203370	24000000	162.087
24100000000	36583	24100000000	62763	24100000000	93007.5	24100000000	132277	24100000000	169481	24100000000	203928	24100000	162.553
24200000000	36682.9	24200000000	63003.4	24200000000	93261.6	24200000000	132638	24200000000	169943	24200000000	205176	24200000	163.022
24300000000	36851.9	24300000000	63243.8	24300000000	93515.2	24300000000	133692	24300000000	171098	24300000000	205733	24300000	163.49
24400000000	36951.8	24400000000	63484.7	24400000000	93768.4	24400000000	134054	24400000000	171561	24400000000	206291	24400000	163.957
24500000000	37121.1	24500000000	63725.5	24500000000	94021.5	24500000000	134416	24500000000	172024	24500000000	207544	24500000	164.418
24600000000	37220.8	24600000000	63966.7	24600000000	94274	24600000000	134777	24600000000	173185	24600000000	208101	24600000	164.876
24700000000	37390.4	24700000000	64207.7	24700000000	95226.4	24700000000	135838	24700000000	173648	24700000000	209358	24700000	165.331
24800000000	37490.1	24800000000	64519.4	24800000000	95480.3	24800000000	136199	24800000000	174813	24800000000	209916	24800000	165.79
24900000000	37659.9	24900000000	64760.9	24900000000	95733.7	24900000000	136561	24900000000	175277	24900000000	210473	24900000	166.247
25000000000	37759.5	25000000000	65002.8	25000000000	95986.7	25000000000	137628	25000000000	175740	25000000000	211735	25000000	166.694
25100000000	37929.6	25100000000	65244.5	25100000000	96239.4	25100000000	137990	25100000000	176911	25100000000	212293	25100000	167.143
25200000000	38029.2	25200000000	65486.7	25200000000	96491.8	25200000000	138352	25200000000	177374	25200000000	213559	25200000	167.588
25300000000	38199.6	25300000000	65728.8	25300000000	97455.2	25300000000	138714	25300000000	177838	25300000000	214117	25300000	168.033
25400000000	38299	25400000000	65971.3	25400000000	97708.7	25400000000	139787	25400000000	179014	25400000000	214674	25400000	168.478
25500000000	38469.7	25500000000	66285.1	25500000000	97962	25500000000	140150	25500000000	179478	25500000000	215945	25500000	168.928
25600000000	38640.8	25600000000	66528	25600000000	98214.8	25600000000	140511	25600000000	179941	25600000000	216503	25600000	169.375
25700000000	38740.1	25700000000	66770.8	25700000000	98467.3	25700000000	140873	25700000000	181123	25700000000	217059	25700000	169.814
25800000000	38911.4	25800000000	67014	25800000000	98719.6	25800000000	141234	25800000000	181586	25800000000	218336	25800000	170.26
25900000000	39010.6	25900000000	67257.1	25900000000	98971.4	25900000000	142316	25900000000	182050	25900000000	218893	25900000	170.709
26000000000	39182.2	26000000000	67500.6	26000000000	99947.1	26000000000	142679	26000000000	183236	26000000000	219449	26000000	171.16
26100000000	39281.4	26100000000	67743.9	26100000000	100200	26100000000	143039	26100000000	183700	26100000000	220731	26100000	171.609
26200000000	39453.3	26200000000	67987.7	26200000000	100453	26200000000	143400	26200000000	184164	26200000000	221287	26200000	172.055
26300000000	39552.3	26300000000	68231.4	26300000000	100705	26300000000	144490	26300000000	185356	26300000000	222573	26300000	172.503
26400000000	39724.5	26400000000	68475.4	26400000000	100957	26400000000	144852	26400000000	185820	26400000000	223130	26400000	172.946
26500000000	39823.5	26500000000	68792.7	26500000000	101209	26500000000	145213	26500000000	186283	26500000000	223687	26500000	173.39
26600000000	39996	26600000000	69037.3	26600000000	102196	26600000000	145574	26600000000	187481	26600000000	224977	26600000	173.836
26700000000	40094.9	26700000000	69281.6	26700000000	102448	26700000000	146671	26700000000	187945	26700000000	225534	26700000	174.271
26800000000	40267.7	26800000000	69526.5	26800000000	102701	26800000000	147033	26800000000	188409	26800000000	226090	26800000	174.71
26900000000	40366.6	26900000000	69771.2	26900000000	102953	26900000000	147394	26900000000	189612	26900000000	227386	26900000	175.136
27000000000	40539.7	27000000000	70016.3	27000000000	103205	27000000000	147755	27000000000	190076	27000000000	227942	27000000	175.57
27100000000	40638.4	27100000000	70261.3	27100000000	103457	27100000000	148114	27100000000	190539	27100000000	228498	27100000	176
27200000000	40811.8	27200000000	70506.7	27200000000	104454	27200000000	149221	27200000000	191748	27200000000	229799	27200000	176.425
27300000000	40910.5	27300000000	70752	27300000000	104707	27300000000	149581	27300000000	192212	27300000000	230356	27300000	176.845
27400000000	41084.2	27400000000	70997.7	27400000000	104959	27400000000	149942	27400000000	192675	27400000000	230911	27400000	177.263
27500000000	41182.8	27500000000	71243.3	27500000000	105212	27500000000	150302	27500000000	193890	27500000000	232217	27500000	177.694
27600000000	41356.8	27600000000	71489.3	27600000000	105463	27600000000	150662	27600000000	194354	27600000000	232773	27600000	178.12
27700000000	41455.4	27700000000	71735.1	27700000000	105715	27700000000	151776	27700000000	194818	27700000000	233328	27700000	178.555
27800000000	41629.6	27800000000	72057.2	27800000000	105966	27800000000	152137	27800000000	196038	27800000000	234640	27800000	178.982
27900000000	41728.1	27900000000	72303.5	27900000000	106976	27900000000	152497	27900000000	196501	27900000000	235195	27900000	179.421
28000000000	41902.7	28000000000	72550.3	28000000000	107228	28000000000	152857	28000000000	196965	28000000000	236510	28000000	179.852
28100000000	42001.1	28100000000	72796.9	28100000000	107480	28100000000	153979	28100000000	198191	28100000000	237066	28100000	180.288
28200000000	42176	28200000000	73044	28200000000	107732	28200000000	154340	28200000000	198655	28200000000	237622	28200000	180.713
28300000000	42274.4	28300000000	73291	28300000000	107984	28300000000	154700	28300000000	199119	28300000000	238942	28300000	181.137
28400000000	42449.5	28400000000	73538	28400000000	108235	28400000000	155060	28400000000	200350	28400000000	239498	28400000	181.563
28500000000	42547.9	28500000000	73785.6	28500000000	109255	28500000000	155419	28500000000	200814	28500000000	240053	28500000	182
28600000000	42723.3	28600000000	74033	28600000000	109507	28600000000	156549	28600000000	201278	28600000000	241379	28600000	182.44
28700000000	42821.6	28700000000	74280.8	28700000000	109759	28700000000	156909	28700000000	201741	28700000000	241934	28700000	182.878
28800000000	42997.3	28800000000	74528.5	28800000000	110011	28800000000	157270	28800000000	202978	28800000000	242489	28800000	183.311
28900000000	43095.6	28900000000	74776.7	28900000000	110263	28900000000	157629	28900000000	203442	28900000000	243820	28900000	183.747
29000000000	43271.6	29000000000	75024.7	29000000000	110514	29000000000	157988	29000000000	203905	29000000000	244375	29000000	184.185
29100000000	43369.8	29100000000	75273.1	29100000000	110765	29100000000	159126	29100000000	205148	29100000000	244930	29100000	184.62
29200000000	43546.1	29200000000	75521.4	29200000000	111797	29200000000	159487	29200000000	205613	29200000000	246266	29200000	185.062
29300000000	43722.6	29300000000	75770.2	29300000000	112049	29300000000	159846	29300000000	206076	29300000000	246821	29300000	185.499
29400000000	43820.9	29400000000	76018.8	29400000000	112301	29400000000	160205	29400000000	207324	29400000000	247376	29400000	185.942
29500000000	43997.6	29500000000	76267.9	29500000000	112552	29500000000	161351	29500000000	207789	29500000000	248717	29500000	186.377
29600000000	44095.9	29600000000	76516.8	29600000000	112803	29600000000	161711	29600000000	208252	29600000000	249272	29600000	186.807
29700000000	44272.9	29700000000	76766.2	29700000000	113054	29700000000	162070	29700000000	208715	29700000000	249826	29700000	187.236
29800000000	44371.1	29800000000	77015.4	29800000000	114097	29800000000	162430	29800000000	209970	29800000000	251172	29800000	187.663
29900000000	44548.5	29900000000	77265.1	29900000000	114349	29900000000	162788	29900000000	210434	29900000000	251727	29900000	188.085
30000000000	44646.6	30000000000	77514.7	30000000000	114601	30000000000	163943	30000000000	210898	30000000000	252281	30000000	188.511
30100000000	44824.3	30100000000	77764.7	30100000000	114852	30100000000	164302	30100000000	212158	30100000000	253632	30100000	188.938
30200000000	44922.4	30200000000	78014.5	30200000000	115104	30200000000	164662	30200000000	212622	30200000000	254187	30200000	189.367
30300000000	45100.3	30300000000	78264.8	30300000000	115354	30300000000	165021	30300000000	213085	30300000000	254741	30300000	189.789
30400000000	45198.4	30400000000	78515	30400000000	115605	30400000000	165380	30400000000	213548	30400000000	256097	30400000	190.22
30500000000	45376.7	30500000000	78765.6	30500000000	116660	30500000000	166542	30500000000	214815	30500000000	256652	30500000	190.64
30600000000	45474.7	30600000000	79016.1	30600000000	116912	30600000000	166902	30600000000	215279	30600000000	257206	30600000	191.059
30700000000	45653.2	30700000000	79267.1	30700000000	117163	30700000000	167260	30700000000	215742	30700000000	258567	30700000	191.465
30800000000	45751.2	30800000000	79517.8	30800000000	117414	30800000000	167619	30800000000	217014	30800000000	259122	30800000	191.882
30900000000	45930.1	30900000000	79769.1	30900000000	117665	30900000000	167977	30900000000	217478	30900000000	259675	30900000	192.304
31000000000	46028	31000000000	80101.5	31000000000	117916	31000000000	169149	31000000000	217941	31000000000	261042	31000000	192.727
31100000000	46207.1	31100000000	80353.3	31100000000	118166	31100000000	169508	31100000000	218404	31100000000	261596	31100000	193.155
31200000000	46305	31200000000	80604.9	31200000000	119233	31200000000	169867	31200000000	219683	31200000000	262150	31200000	193.588
31300000000	46484.5	31300000000	80857	31300000000	119485	31300000000	170225	31300000000	220147	31300000000	263521	31300000	194.006
31400000000	46582.3	31400000000	81108.9	31400000000	119736	31400000000	170583	31400000000	220610	31400000000	264076	31400000	194.421
31500000000	46762.1	31500000000	81361.3	31500000000	119987	31500000000	170940	31500000000	221894	31500000000	264629	31500000	194.839
31600000000	46859.9	31600000000	81613.5	31600000000	120238	31600000000	172121	31600000000	222358	31600000000	266006	31600000	195.269
31700000000	47040	31700000000	81866.2	31700000000	120488	31700000000	172480	31700000000	222821	31700000000	266560	31700000	195.699
31800000000	47137.7	31800000000	82118.8	31800000000	120739	31800000000	172838	31800000000	223284	31800000000	267113	31800000	196.123
31900000000	47318.1	31900000000	82371.8	31900000000	121817	31900000000	173196	31900000000	224575	31900000000	268495	31900000	196.549
32000000000	47415.8	32000000000	82624.7	32000000000	122069	32000000000	173553	32000000000	225038	32000000000	269049	32000000	196.978
32100000000	47596.5	32100000000	82878	32100000000	122320	32100000000	174742	32100000000	225501	32100000000	269603	32100000	197.391
32200000000	47694.2	32200000000	83131.2	32200000000	122571	32200000000	175101	32200000000	226797	32200000000	270156	32200000	197.808
32300000000	47875.2	32300000000	83384.9	32300000000	122821	32300000000	175459	32300000000	227261	32300000000	271543	32300000	198.219
32400000000	47972.8	32400000000	83638.4	32400000000	123071	32400000000	175817	32400000000	227724	32400000000	272097	32400000	198.626
32500000000	48154.1	32500000000	83892.1	32500000000	124160	32500000000	176173	32500000000	228187	32500000000	272650	32500000	199.039
32600000000	48251.7	32600000000	84062.2	32600000000	124412	32600000000	177371	32600000000	229490	32600000000	274043	32600000	199.454
32700000000	48433.3	32700000000	84231.8	32700000000	124663	32700000000	177729	32700000000	229953	32700000000	274596	32700000	199.868
32800000000	48530.9	32800000000	84401.5	32800000000	124914	32800000000	178087	32800000000	230416	32800000000	275149	32800000	200.28
32900000000	48712.8	32900000000	84570.7	32900000000	125165	32900000000	178444	32900000000	230879	32900000000	276547	32900000	200.686
33000000000	48895.1	33000000000	85587.5	33000000000	125415	33000000000	178802	33000000000	232188	33000000000	277100	33000000	201.088
33100000000	48992.6	33100000000	85758.1	33100000000	125666	33100000000	179158	33100000000	232651	33100000000	277653	33100000	201.498
33200000000	49090.1	33200000000	85928.8	33200000000	126766	33200000000	180365	33200000000	233114	33200000000	279056	33200000	201.908
33300000000	49272.6	33300000000	86099.1	33300000000	127018	33300000000	180723	33300000000	234428	33300000000	279609	33300000	202.32
33400000000	49370	33400000000	86269.4	33400000000	127269	33400000000	181080	33400000000	234892	33400000000	280162	33400000	202.734
33500000000	49552.9	33500000000	86439.3	33500000000	127520	33500000000	181437	33500000000	235355	33500000000	281570	33500000	203.143
33600000000	49650.3	33600000000	86609.3	33600000000	127770	33600000000	181794	33600000000	235817	33600000000	282123	33600000	203.555
33700000000	49833.5	33700000000	86778.9	33700000000	128020	33700000000	183009	33700000000	237139	33700000000	282676	33700000	203.964
33800000000	49930.9	33800000000	86948.6	33800000000	128271	33800000000	183367	33800000000	237602	33800000000	284089	33800000	204.371
33900000000	50114.3	33900000000	87117.8	33900000000	129383	33900000000	183723	33900000000	238065	33900000000	284643	33900000	204.772
34000000000	50211.7	34000000000	88151.3	34000000000	129634	34000000000	184081	34000000000	238527	34000000000	285195	34000000	205.165
34100000000	50395.4	34100000000	88321.9	34100000000	129885	34100000000	184437	34100000000	239855	34100000000	286613	34100000	205.557
34200000000	50492.8	34200000000	88492.5	34200000000	130136	34200000000	184793	34200000000	240318	34200000000	287167	34200000	205.958
34300000000	50676.9	34300000000	88662.7	34300000000	130387	34300000000	186018	34300000000	240781	34300000000	287719	34300000	206.352
34400000000	50774.2	34400000000	88833.1	34400000000	130637	34400000000	186375	34400000000	242113	34400000000	289143	34400000	206.758
34500000000	50958.5	34500000000	89002.9	34500000000	130887	34500000000	186732	34500000000	242577	34500000000	289696	34500000	207.153
34600000000	51055.8	34600000000	89172.9	34600000000	132011	34600000000	187088	34600000000	243040	34600000000	290249	34600000	207.546
34700000000	51240.5	34700000000	89342.4	34700000000	132262	34700000000	187444	34700000000	243502	34700000000	291677	34700000	207.944
34800000000	51337.8	34800000000	89512.1	34800000000	132513	34800000000	188677	34800000000	244842	34800000000	292230	34800000	208.343
34900000000	51522.8	34900000000	89681.3	34900000000	132764	34900000000	189035	34900000000	245305	34900000000	292783	34900000	208.747
35000000000	51620	35000000000	90731.5	35000000000	133014	35000000000	189391	35000000000	245768	35000000000	293335	35000000	209.151
35100000000	51717.1	35100000000	90902	35100000000	133264	35100000000	189747	35100000000	247112	35100000000	294770	35100000	209.553
35200000000	51902.5	35200000000	91072.7	35200000000	133514	35200000000	190103	35200000000	247576	35200000000	295323	35200000	209.954
35300000000	51999.6	35300000000	91242.8	35300000000	134650	35300000000	191345	35300000000	248039	35300000000	295875	35300000	210.352
35400000000	52185.3	35400000000	91413.2	35400000000	134901	35400000000	191701	35400000000	248502	35400000000	297314	35400000	210.746
35500000000	52282.3	35500000000	91583	35500000000	135152	35500000000	192058	35500000000	249853	35500000000	297867	35500000	211.136
35600000000	52468.4	35600000000	91753	35600000000	135402	35600000000	192414	35600000000	250316	35600000000	298420	35600000	211.527
35700000000	52565.4	35700000000	91922.5	35700000000	135653	35700000000	192770	35700000000	250779	35700000000	299864	35700000	211.922
35800000000	52751.8	35800000000	92092.2	35800000000	135903	35800000000	194019	35800000000	252136	35800000000	300417	35800000	212.328
35900000000	52848.7	35900000000	92261.4	35900000000	136153	35900000000	194376	35900000000	252599	35900000000	300969	35900000	212.738
36000000000	53035.5	36000000000	93328.1	36000000000	136402	36000000000	194732	36000000000	253062	36000000000	301521	36000000	213.14
36100000000	53132.4	36100000000	93498.7	36100000000	137551	36100000000	195089	36100000000	253525	36100000000	302972	36100000	213.541
36200000000	53319.4	36200000000	93669.3	36200000000	137802	36200000000	195444	36200000000	254888	36200000000	303524	36200000	213.93
36300000000	53416.3	36300000000	93839.5	36300000000	138052	36300000000	195800	36300000000	255352	36300000000	304076	36300000	214.327
36400000000	53603.7	36400000000	94009.9	36400000000	138303	36400000000	197059	36400000000	255815	36400000000	305532	36400000	214.726
36500000000	53700.5	36500000000	94179.8	36500000000	138553	36500000000	197416	36500000000	256278	36500000000	306084	36500000	215.135
36600000000	53797.5	36600000000	94349.5	36600000000	138803	36600000000	197771	36600000000	257647	36600000000	306636	36600000	215.539
36700000000	53985.1	36700000000	94519.4	36700000000	139053	36700000000	198127	36700000000	258111	36700000000	308097	36700000	215.941
36800000000	54082	36800000000	94688.8	36800000000	140212	36800000000	198482	36800000000	258573	36800000000	308649	36800000	216.353
36900000000	54269.9	36900000000	95770.4	36900000000	140463	36900000000	199750	36900000000	259036	36900000000	309202	36900000	216.763
37000000000	54366.7	37000000000	95941.1	37000000000	140714	37000000000	200106	37000000000	260412	37000000000	310667	37000000	217.174
37100000000	54555	37100000000	96112	37100000000	140964	37100000000	200462	37100000000	260875	37100000000	311220	37100000	217.581
37200000000	54651.8	37200000000	96282.4	37200000000	141214	37200000000	200818	37200000000	261338	37200000000	311772	37200000	217.986
37300000000	54840.3	37300000000	96453	37300000000	141464	37300000000	201173	37300000000	262720	37300000000	312324	37300000	218.405
37400000000	54937.2	37400000000	96623	37400000000	141714	37400000000	202448	37400000000	263183	37400000000	313795	37400000	218.815
37500000000	55126	37500000000	96793.3	37500000000	141963	37500000000	202805	37500000000	263646	37500000000	314348	37500000	219.215
37600000000	55222.9	37600000000	96963.1	37600000000	143136	37600000000	203161	37600000000	264109	37600000000	314900	37600000	219.607
37700000000	55412	37700000000	97133	37700000000	143387	37700000000	203517	37700000000	265497	37700000000	316376	37700000	219.999
37800000000	55508.8	37800000000	97302.5	37800000000	143637	37800000000	203872	37800000000	265961	37800000000	316928	37800000	220.389
37900000000	55605.5	37900000000	98400.4	37900000000	143887	37900000000	204227	37900000000	266423	37900000000	317480	37900000	220.786
38000000000	55795.1	38000000000	98571.2	38000000000	144137	38000000000	205512	38000000000	266886	38000000000	318032	38000000	221.178
38100000000	55891.7	38100000000	98742.1	38100000000	144387	38100000000	205868	38100000000	268281	38100000000	319514	38100000	221.58
38200000000	56081.7	38200000000	98912.6	38200000000	144636	38200000000	206223	38200000000	268744	38200000000	320067	38200000	221.969
38300000000	56178.3	38300000000	99083.2	38300000000	145821	38300000000	206579	38300000000	269207	38300000000	320618	38300000	222.364
38400000000	56368.5	38400000000	99253.4	38400000000	146071	38400000000	206934	38400000000	269670	38400000000	322106	38400000	222.765
38500000000	56465.1	38500000000	99423.7	38500000000	146322	38500000000	208227	38500000000	271070	38500000000	322658	38500000	223.152
38600000000	56655.7	38600000000	99593.6	38600000000	146572	38600000000	208583	38600000000	271534	38600000000	323210	38600000	223.545
38700000000	56752.2	38700000000	99763.6	38700000000	146822	38700000000	208939	38700000000	271997	38700000000	323761	38700000	223.937
38800000000	56943.1	38800000000	99933.2	38800000000	147072	38800000000	209294	38800000000	272460	38800000000	325255	38800000	224.329
38900000000	57039.7	38900000000	101047	38900000000	147321	38900000000	209650	38900000000	273866	38900000000	325806	38900000	224.726
39000000000	57136.3	39000000000	101218	39000000000	148516	39000000000	210004	39000000000	274330	39000000000	326358	39000000	225.12
39100000000	57327.4	39100000000	101389	39100000000	148767	39100000000	211306	39100000000	274793	39100000000	327856	39100000	225.515
39200000000	57424	39200000000	101560	39200000000	149018	39200000000	211662	39200000000	275255	39200000000	328408	39200000	225.919
39300000000	57615.5	39300000000	101730	39300000000	149268	39300000000	212018	39300000000	276669	39300000000	328960	39300000	226.322
39400000000	57712.1	39400000000	101901	39400000000	149518	39400000000	212372	39400000000	277132	39400000000	329511	39400000	226.714
39500000000	57903.8	39500000000	102071	39500000000	149768	39500000000	212728	39500000000	277595	39500000000	331016	39500000	227.109
39600000000	58000.4	39600000000	102241	39600000000	150017	39600000000	214037	39600000000	278058	39600000000	331567	39600000	227.501
39700000000	58192.5	39700000000	102411	39700000000	151224	39700000000	214394	39700000000	279477	39700000000	332118	39700000	227.885
39800000000	58289.1	39800000000	102581	39800000000	151475	39800000000	214749	39800000000	279941	39800000000	333628	39800000	228.262
39900000000	58385.4	39900000000	102751	39900000000	151725	39900000000	215104	39900000000	280404	39900000000	334180	39900000	228.647
40000000000	58578	40000000000	103882	40000000000	151976	40000000000	215459	40000000000	280867	40000000000	334731	40000000	229.041
40100000000	58674.4	40100000000	104053	40100000000	152226	40100000000	215814	40100000000	282292	40100000000	335282	40100000	229.419
40200000000	58867.3	40200000000	104224	40200000000	152476	40200000000	217133	40200000000	282756	40200000000	336798	40200000	229.796
40300000000	58963.6	40300000000	104395	40300000000	152726	40300000000	217489	40300000000	283219	40300000000	337349	40300000	230.172
40400000000	59156.8	40400000000	104565	40400000000	153943	40400000000	217844	40400000000	283681	40400000000	337900	40400000	230.566
40500000000	59253.2	40500000000	104736	40500000000	154194	40500000000	218199	40500000000	285114	40500000000	339421	40500000	230.953
40600000000	59349.5	40600000000	104906	40600000000	154445	40600000000	218554	40600000000	285577	40600000000	339973	40600000	231.331
40700000000	59543	40700000000	105076	40700000000	154695	40700000000	219881	40700000000	286040	40700000000	340524	40700000	231.715
40800000000	59639.4	40800000000	105246	40800000000	154945	40800000000	220237	40800000000	286503	40800000000	341075	40800000	232.105
40900000000	59833.2	40900000000	105416	40900000000	155195	40900000000	220592	40900000000	287941	40900000000	342601	40900000	232.487
41000000000	59929.6	41000000000	105586	41000000000	155445	41000000000	220947	41000000000	288405	41000000000	343153	41000000	232.875
41100000000	60123.7	41100000000	106734	41100000000	155695	41100000000	221302	41100000000	288868	41100000000	343704	41100000	233.269
41200000000	60220	41200000000	106905	41200000000	156925	41200000000	221656	41200000000	289331	41200000000	345235	41200000	233.665
41300000000	60316.2	41300000000	107076	41300000000	157176	41300000000	222993	41300000000	289793	41300000000	345787	41300000	234.06
41400000000	60510.8	41400000000	107247	41400000000	157426	41400000000	223348	41400000000	291239	41400000000	346338	41400000	234.441
41500000000	60607	41500000000	107417	41500000000	157677	41500000000	223704	41500000000	291702	41500000000	346889	41500000	234.828
41600000000	60801.9	41600000000	107588	41600000000	157927	41600000000	224059	41600000000	292165	41600000000	348426	41600000	235.202
41700000000	60898.1	41700000000	107758	41700000000	158177	41700000000	224414	41700000000	292627	41700000000	348978	41700000	235.585
41800000000	61093.3	41800000000	107928	41800000000	158427	41800000000	224767	41800000000	294079	41800000000	349529	41800000	235.977
41900000000	61189.4	41900000000	108098	41900000000	159668	41900000000	226114	41900000000	294542	41900000000	351071	41900000	236.367
42000000000	61285.7	42000000000	108268	42000000000	159919	42000000000	226469	42000000000	295005	42000000000	351623	42000000	236.75
42100000000	61481.2	42100000000	108438	42100000000	160169	42100000000	226824	42100000000	295468	42100000000	352174	42100000	237.131
42200000000	61577.4	42200000000	109604	42200000000	160420	42200000000	227178	42200000000	296926	42200000000	353721	42200000	237.519
42300000000	61773.2	42300000000	109775	42300000000	160670	42300000000	227533	42300000000	297390	42300000000	354273	42300000	237.912
42400000000	61869.4	42400000000	109946	42400000000	160920	42400000000	228886	42400000000	297853	42400000000	354824	42400000	238.312
42500000000	62065.5	42500000000	110116	42500000000	161170	42500000000	229242	42500000000	298315	42500000000	355375	42500000	238.712
42600000000	62161.7	42600000000	110287	42600000000	161420	42600000000	229597	42600000000	299780	42600000000	356929	42600000	239.113
42700000000	62257.7	42700000000	110457	42700000000	162674	42700000000	229952	42700000000	300243	42700000000	357480	42700000	239.507
42800000000	62454.3	42800000000	110628	42800000000	162924	42800000000	230306	42800000000	300706	42800000000	358031	42800000	239.915
42900000000	62550.4	42900000000	110798	42900000000	163175	42900000000	230661	42900000000	301169	42900000000	359589	42900000	240.314
43000000000	62747.3	43000000000	110968	43000000000	163425	43000000000	232024	43000000000	302639	43000000000	360141	43000000	240.722
43100000000	62843.3	43100000000	111138	43100000000	163676	43100000000	232379	43100000000	303103	43100000000	360693	43100000	241.135
43200000000	62939.4	43200000000	111308	43200000000	163926	43200000000	232734	43200000000	303566	43200000000	362256	43200000	241.547
43300000000	63136.6	43300000000	111477	43300000000	164175	43300000000	233089	43300000000	304029	43300000000	362807	43300000	241.956
43400000000	63232.6	43400000000	112662	43400000000	165440	43400000000	233443	43400000000	305506	43400000000	363359	43400000	242.37
43500000000	63430.1	43500000000	112833	43500000000	165691	43500000000	233797	43500000000	305970	43500000000	364927	43500000	242.778
43600000000	63526.2	43600000000	113003	43600000000	165942	43600000000	235169	43600000000	306432	43600000000	365479	43600000	243.175
43700000000	63724	43700000000	113174	43700000000	166192	43700000000	235524	43700000000	306895	43700000000	366031	43700000	243.575
43800000000	63820.1	43800000000	113345	43800000000	166443	43800000000	235879	43800000000	307357	43800000000	366583	43800000	243.971
43900000000	63916	43900000000	113515	43900000000	166693	43900000000	236234	43900000000	308842	43900000000	368156	43900000	244.379
44000000000	64114.3	44000000000	113685	44000000000	166943	44000000000	236588	44000000000	309306	44000000000	368708	44000000	244.778
44100000000	64210.2	44100000000	113855	44100000000	167193	44100000000	236942	44100000000	309768	44100000000	369260	44100000	245.189
44200000000	64408.9	44200000000	114025	44200000000	168470	44200000000	238323	44200000000	310231	44200000000	370839	44200000	245.6
44300000000	64504.7	44300000000	114195	44300000000	168721	44300000000	238678	44300000000	311722	44300000000	371391	44300000	246.004
44400000000	64600.7	44400000000	114365	44400000000	168971	44400000000	239033	44400000000	312185	44400000000	371943	44400000	246.418
44500000000	64799.6	44500000000	114534	44500000000	169222	44500000000	239387	44500000000	312648	44500000000	373527	44500000	246.832
44600000000	64895.5	44600000000	115737	44600000000	169472	44600000000	239742	44600000000	313110	44600000000	374079	44600000	247.244
44700000000	65094.7	44700000000	115908	44700000000	169723	44700000000	241130	44700000000	314608	44700000000	374631	44700000	247.652
44800000000	65190.7	44800000000	116079	44800000000	169973	44800000000	241486	44800000000	315071	44800000000	376220	44800000	248.043
44900000000	65286.4	44900000000	116249	44900000000	170222	44900000000	241840	44900000000	315534	44900000000	376773	44900000	248.437
45000000000	65486.2	45000000000	116420	45000000000	170472	45000000000	242195	45000000000	315997	45000000000	377325	45000000	248.838
45100000000	65581.9	45100000000	116590	45100000000	171762	45100000000	242549	45100000000	317500	45100000000	377877	45100000	249.236
45200000000	65782	45200000000	116760	45200000000	172013	45200000000	242904	45200000000	317964	45200000000	379471	45200000	249.645
45300000000	65877.7	45300000000	116931	45300000000	172264	45300000000	244301	45300000000	318427	45300000000	380024	45300000	250.042
45400000000	65973.6	45400000000	117100	45400000000	172514	45400000000	244657	45400000000	318889	45400000000	380576	45400000	250.451
45500000000	66173.9	45500000000	117270	45500000000	172764	45500000000	245011	45500000000	319352	45500000000	382175	45500000	250.849
45600000000	66269.7	45600000000	117440	45600000000	173014	45600000000	245366	45600000000	320863	45600000000	382729	45600000	251.235
45700000000	66470.3	45700000000	117610	45700000000	173264	45700000000	245720	45700000000	321326	45700000000	383281	45700000	251.622
45800000000	66566.2	45800000000	118830	45800000000	173514	45800000000	246074	45800000000	321789	45800000000	384885	45800000	252.017
45900000000	66767.1	45900000000	119001	45900000000	174816	45900000000	247481	45900000000	322252	45900000000	385438	45900000	252.411
46000000000	66862.9	46000000000	119172	46000000000	175067	46000000000	247836	46000000000	323768	46000000000	385991	46000000	252.813
46100000000	67064.2	46100000000	119343	46100000000	175318	46100000000	248190	46100000000	324232	46100000000	387600	46100000	253.217
46200000000	67160	46200000000	119513	46200000000	175568	46200000000	248545	46200000000	324695	46200000000	388153	46200000	253.606
46300000000	67255.7	46300000000	119684	46300000000	175818	46300000000	248899	46300000000	325158	46300000000	388707	46300000	253.997
46400000000	67457.4	46400000000	119854	46400000000	176068	46400000000	249253	46400000000	326681	46400000000	389259	46400000	254.386
46500000000	67553.1	46500000000	120024	46500000000	176318	46500000000	250669	46500000000	327144	46500000000	390874	46500000	254.772
46600000000	67755.2	46600000000	120194	46600000000	176568	46600000000	251024	46600000000	327607	46600000000	391427	46600000	255.16
46700000000	67850.9	46700000000	120364	46700000000	177882	46700000000	251378	46700000000	328071	46700000000	391980	46700000	255.539
46800000000	68053.2	46800000000	120533	46800000000	178133	46800000000	251733	46800000000	328533	46800000000	393600	46800000	255.919
46900000000	68148.9	46900000000	120703	46900000000	178384	46900000000	252087	46900000000	330063	46900000000	394153	46900000	256.297
47000000000	68244.7	47000000000	121942	47000000000	178634	47000000000	252441	47000000000	330527	47000000000	394706	47000000	256.675
47100000000	68447.3	47100000000	122113	47100000000	178884	47100000000	253866	47100000000	330990	47100000000	396331	47100000	257.052
47200000000	68543.1	47200000000	122283	47200000000	179134	47200000000	254221	47200000000	331452	47200000000	396885	47200000	257.421
47300000000	68746	47300000000	122454	47300000000	179384	47300000000	254575	47300000000	332989	47300000000	397438	47300000	257.804
47400000000	68841.8	47400000000	122624	47400000000	179634	47400000000	254930	47400000000	333452	47400000000	397992	47400000	258.182
47500000000	69045.1	47500000000	122795	47500000000	179884	47500000000	255284	47500000000	333916	47500000000	399622	47500000	258.565
47600000000	69140.8	47600000000	122965	47600000000	181212	47600000000	255638	47600000000	334378	47600000000	400175	47600000	258.951
47700000000	69344.5	47700000000	123135	47700000000	181462	47700000000	257071	47700000000	334841	47700000000	400729	47700000	259.333
47800000000	69440.2	47800000000	123305	47800000000	181713	47800000000	257426	47800000000	336385	47800000000	402364	47800000	259.724
47900000000	69535.9	47900000000	123475	47900000000	181963	47900000000	257781	47900000000	336848	47900000000	402918	47900000	260.111
48000000000	69739.9	48000000000	123645	48000000000	182213	48000000000	258135	48000000000	337311	48000000000	403472	48000000	260.5
48100000000	69835.6	48100000000	123814	48100000000	182463	48100000000	258489	48100000000	337774	48100000000	405112	48100000	260.88
48200000000	70039.9	48200000000	123984	48200000000	182713	48200000000	258843	48200000000	339324	48200000000	405666	48200000	261.258
48300000000	70135.7	48300000000	125242	48300000000	182962	48300000000	259197	48300000000	339787	48300000000	406220	48300000	261.633
48400000000	70340.3	48400000000	125413	48400000000	183212	48400000000	260641	48400000000	340250	48400000000	406774	48400000	262.014
48500000000	70436	48500000000	125584	48500000000	184553	48500000000	260995	48500000000	340713	48500000000	408419	48500000	262.38
48600000000	70531.6	48600000000	125754	48600000000	184804	48600000000	261350	48600000000	341176	48600000000	408974	48600000	262.743
48700000000	70736.7	48700000000	125924	48700000000	185054	48700000000	261703	48700000000	342733	48700000000	409528	48700000	263.102
48800000000	70832.3	48800000000	126095	48800000000	185304	48800000000	262058	48800000000	343197	48800000000	411178	48800000	263.474
48900000000	71037.7	48900000000	126265	48900000000	185554	48900000000	262411	48900000000	343659	48900000000	411733	48900000	263.846
49000000000	71133.3	49000000000	126435	49000000000	185804	49000000000	263864	49000000000	344122	49000000000	412287	49000000	264.227
49100000000	71339	49100000000	126604	49100000000	186054	49100000000	264218	49100000000	344585	49100000000	412841	49100000	264.593
49200000000	71434.6	49200000000	126774	49200000000	186303	49200000000	264573	49200000000	346149	49200000000	414497	49200000	264.949
49300000000	71530.3	49300000000	126944	49300000000	187656	49300000000	264926	49300000000	346612	49300000000	415052	49300000	265.325
49400000000	71736.3	49400000000	127114	49400000000	187907	49400000000	265281	49400000000	347076	49400000000	415606	49400000	265.706
49500000000	71831.9	49500000000	128390	49500000000	188158	49500000000	265634	49500000000	347538	49500000000	417267	49500000	266.083
49600000000	72038.3	49600000000	128561	49600000000	188408	49600000000	265988	49600000000	349109	49600000000	417822	49600000	266.445
49700000000	72134	49700000000	128731	49700000000	188658	49700000000	267450	49700000000	349572	49700000000	418377	49700000	266.804
49800000000	72340.6	49800000000	128902	49800000000	188908	49800000000	267805	49800000000	350035	49800000000	418931	49800000	267.16
49900000000	72436.3	49900000000	129072	49900000000	189158	49900000000	268158	49900000000	350498	49900000000	420597	49900000	267.514
50000000000	72643.2	50000000000	129243	50000000000	189407	50000000000	268513	50000000000	350960	50000000000	421153	50000000	267.866
