# Supplementary material for: Non-universality of the dynamic exponent in two-dimensional random media
Source: Sci Rep. 2019 Jan 22;9:251. doi: 10.1038/s41598-018-36236-z (PMC6342955; doi:10.1038/s41598-018-36236-z)
Supplement: Supplementary file 2 — Supplementary data for MSD and the transition rate distribution [file 41598_2018_36236_MOESM2_ESM.zip › raw_data_msd/MSD_Delta=2.0.csv]

0.205		0.2		0.195		0.19		0.185		0.18		0.16		0.14		0.12		0.1		0.2075
100000	1353.98	100000	1885.75	100000	2657.5	100000	3621.83	100000	4892.35	100000	6412.56	100000	15896	100000	30570.7	100000	50611.2	100000	75528.5	1000	67.3728
200000	2173.24	200000	3180.08	200000	4683.6	200000	6605.19	200000	9177.03	200000	12272.6	200000	31463.9	200000	60951.5	200000	101153	200000	151022	2000	101.233
300000	2884.5	300000	4356.74	300000	6591.57	300000	9480	300000	13369.8	300000	18061.4	300000	46976.4	300000	91297.7	300000	151632	300000	226629	3000	128.688
400000	3540.69	400000	5472.13	400000	8440.52	400000	12296.3	400000	17517.7	400000	23822.4	400000	62511.6	400000	121663	400000	202105	400000	302239	4000	152.69
500000	4158.93	500000	6547.51	500000	10250	500000	15083.5	500000	21649.9	500000	29575.9	500000	78056.1	500000	152033	500000	252592	500000	377831	5000	174.556
600000	4747.87	600000	7591.24	600000	12035.3	600000	17852.3	600000	25775.5	600000	35317.5	600000	93571.3	600000	182371	600000	303130	600000	453377	6000	194.55
700000	5316.27	700000	8614.36	700000	13807	700000	20605.7	700000	29894.2	700000	41040.3	700000	109081	700000	212664	700000	353702	700000	528974	7000	213.246
800000	5865.88	800000	9618.96	800000	15563.1	800000	23343.9	800000	33997.1	800000	46756.5	800000	124580	800000	242922	800000	404203	800000	604549	8000	230.559
900000	6400.96	900000	10609.5	900000	17299.8	900000	26076.7	900000	38094.5	900000	52452.5	900000	140098	900000	273234	900000	454754	900000	679953	9000	247.095
1000000	6921.97	1000000	11583.1	1000000	19026.8	1000000	28807.5	1000000	42189.3	1000000	58157.8	1000000	155579	1000000	303557	1000000	505371	1000000	755367	10000	263.097
1100000	7430.36	1100000	12545	1100000	20750.6	1100000	31535.8	1100000	46277.5	1100000	63867.7	1100000	171045	1100000	333902	1100000	556066	1100000	830834	11000	278.728
1200000	7931.43	1200000	13498.1	1200000	22469.4	1200000	34258.3	1200000	50360.5	1200000	69567.1	1200000	186501	1200000	364204	1200000	606804	1200000	906225	12000	293.759
1300000	8426.04	1300000	14445	1300000	24178.6	1300000	36970.4	1300000	54444.4	1300000	75269.2	1300000	201971	1300000	394464	1300000	657530	1300000	981725	13000	308.343
1400000	8912.44	1400000	15383.2	1400000	25883	1400000	39685.4	1400000	58523.8	1400000	80967.1	1400000	217468	1400000	424789	1400000	708332	1400000	1057220	14000	322.354
1500000	9390.95	1500000	16318.4	1500000	27588.1	1500000	42387.9	1500000	62603.4	1500000	86671.6	1500000	232979	1500000	455163	1500000	759153	1500000	1132800	15000	335.967
1600000	9860.68	1600000	17246.8	1600000	29282.8	1600000	45090.8	1600000	66694.4	1600000	92361.9	1600000	248474	1600000	485543	1600000	809969	1600000	1208440	16000	349.093
1700000	10326.2	1700000	18170.5	1700000	30975.2	1700000	47789.1	1700000	70777.8	1700000	98072	1700000	263981	1700000	515896	1700000	860764	1700000	1284120	17000	362.097
1800000	10788.2	1800000	19090	1800000	32667.2	1800000	50483	1800000	74859.5	1800000	103775	1800000	279479	1800000	546233	1800000	911511	1800000	1359880	18000	374.755
1900000	11246	1900000	20003.8	1900000	34352.4	1900000	53176.4	1900000	78934.9	1900000	109474	1900000	294983	1900000	576514	1900000	962255	1900000	1435560	19000	387.071
2000000	11698.3	2000000	20914.6	2000000	36035.6	2000000	55866.6	2000000	83006.7	2000000	115183	2000000	310480	2000000	606814	2000000	1013040	2000000	1511270	20000	399.307
2100000	12144.3	2100000	21820.2	2100000	37716.6	2100000	58561	2100000	87076.4	2100000	120884	2100000	325999	2100000	637164	2100000	1063860	2100000	1586890	21000	411.284
2200000	12587.5	2200000	22723.6	2200000	39391.2	2200000	61255	2200000	91145.5	2200000	126593	2200000	341521	2200000	667500	2200000	1114720	2200000	1662670	22000	423.011
2300000	13027.3	2300000	23628.3	2300000	41068.4	2300000	63941.7	2300000	95212.6	2300000	132308	2300000	357012	2300000	697790	2300000	1165570	2300000	1738380	23000	434.45
2400000	13463.1	2400000	24526.9	2400000	42743.3	2400000	66627.1	2400000	99273.4	2400000	138014	2400000	372493	2400000	728037	2400000	1216430	2400000	1814170	24000	445.728
2500000	13898.1	2500000	25423.7	2500000	44416.7	2500000	69313.4	2500000	103343	2500000	143719	2500000	387971	2500000	758213	2500000	1267340	2500000	1889970	25000	456.769
2600000	14332	2600000	26315.9	2600000	46094.1	2600000	72004.5	2600000	107413	2600000	149403	2600000	403455	2600000	788407	2600000	1318220	2600000	1965640	26000	467.585
2700000	14762.3	2700000	27202.5	2700000	47766.8	2700000	74694.6	2700000	111472	2700000	155103	2700000	418889	2700000	818627	2700000	1369100	2700000	2041400	27000	478.376
2800000	15189.7	2800000	28092.5	2800000	49433	2800000	77382.3	2800000	115523	2800000	160802	2800000	434307	2800000	848880	2800000	1419930	2800000	2117310	28000	488.814
2900000	15614.7	2900000	28983.2	2900000	51099.8	2900000	80074.1	2900000	119573	2900000	166510	2900000	449668	2900000	879100	2900000	1470830	2900000	2193150	29000	499.399
3000000	16035.3	3000000	29875.7	3000000	52772.7	3000000	82761.4	3000000	123627	3000000	172210	3000000	465043	3000000	909304	3000000	1521760	3000000	2268910	30000	509.84
3100000	16452.3	3100000	30762.8	3100000	54439.7	3100000	85453.7	3100000	127677	3100000	177919	3100000	480403	3100000	939544	3100000	1572760	3100000	2344600	31000	520.236
3200000	16870.6	3200000	31650.8	3200000	56109.6	3200000	88142.9	3200000	131737	3200000	183626	3200000	495764	3200000	969772	3200000	1623630	3200000	2420270	32000	530.458
3300000	17287.7	3300000	32536.1	3300000	57777.5	3300000	90837.1	3300000	135795	3300000	189321	3300000	511098	3300000	999963	3300000	1674440	3300000	2495840	33000	540.659
3400000	17701.8	3400000	33419.9	3400000	59443.9	3400000	93539.4	3400000	139852	3400000	195017	3400000	526449	3400000	1030170	3400000	1725200	3400000	2571310	34000	550.636
3500000	18116.2	3500000	34302.5	3500000	61116.2	3500000	96240.7	3500000	143903	3500000	200709	3500000	541808	3500000	1060450	3500000	1775920	3500000	2646710	35000	560.473
3600000	18528.3	3600000	35184.2	3600000	62781.3	3600000	98934.8	3600000	147954	3600000	206415	3600000	557160	3600000	1090690	3600000	1826550	3600000	2722210	36000	570.114
3700000	18939.4	3700000	36065.5	3700000	64439.8	3700000	101626	3700000	152006	3700000	212123	3700000	572545	3700000	1120960	3700000	1877130	3700000	2797590	37000	579.758
3800000	19348.8	3800000	36951.4	3800000	66104.3	3800000	104316	3800000	156062	3800000	217832	3800000	587910	3800000	1151220	3800000	1927720	3800000	2872760	38000	589.306
3900000	19756.7	3900000	37829.9	3900000	67770.3	3900000	107006	3900000	160121	3900000	223533	3900000	603265	3900000	1181530	3900000	1978290	3900000	2948070	39000	598.842
4000000	20162.4	4000000	38710.7	4000000	69432.3	4000000	109691	4000000	164169	4000000	229233	4000000	618622	4000000	1211840	4000000	2028960	4000000	3023480	40000	608.066
4100000	20566.3	4100000	39590.9	4100000	71099.2	4100000	112381	4100000	168220	4100000	234934	4100000	633979	4100000	1242160	4100000	2079510	4100000	3098690	41000	617.319
4200000	20968.9	4200000	40470.2	4200000	72764.6	4200000	115064	4200000	172280	4200000	240631	4200000	649357	4200000	1272420	4200000	2130060	4200000	3173950	42000	626.512
4300000	21366.7	4300000	41345.3	4300000	74430.3	4300000	117750	4300000	176331	4300000	246330	4300000	664720	4300000	1302690	4300000	2180560	4300000	3249190	43000	635.342
4400000	21764.8	4400000	42221.4	4400000	76089.8	4400000	120438	4400000	180383	4400000	252025	4400000	680093	4400000	1332920	4400000	2231040	4400000	3324230	44000	644.24
4500000	22161	4500000	43092.3	4500000	77755.4	4500000	123129	4500000	184427	4500000	257718	4500000	695463	4500000	1363180	4500000	2281500	4500000	3399220	45000	653.069
4600000	22555.2	4600000	43966.1	4600000	79415.9	4600000	125819	4600000	188477	4600000	263396	4600000	710847	4600000	1393420	4600000	2331950	4600000	3474290	46000	661.827
4700000	22947.3	4700000	44836.6	4700000	81071.9	4700000	128506	4700000	192537	4700000	269078	4700000	726246	4700000	1423670	4700000	2382400	4700000	3549370	47000	670.579
4800000	23338.8	4800000	45706.6	4800000	82727.7	4800000	131197	4800000	196597	4800000	274763	4800000	741649	4800000	1453900	4800000	2432770	4800000	3624390	48000	679.26
4900000	23727.9	4900000	46577.3	4900000	84385.6	4900000	133884	4900000	200662	4900000	280460	4900000	757054	4900000	1484100	4900000	2483160	4900000	3699510	49000	688.069
5000000	24118.9	5000000	47443.9	5000000	86038.4	5000000	136574	5000000	204722	5000000	286151	5000000	772404	5000000	1514250	5000000	2533460	5000000	3774650	50000	696.822
5100000	24507.1	5100000	48309.7	5100000	87683.9	5100000	139266	5100000	208791	5100000	291840	5100000	787783	5100000	1544410	5100000	2583750	5100000	3849810	51000	705.353
5200000	24894.8	5200000	49170.9	5200000	89325.7	5200000	141955	5200000	212860	5200000	297538	5200000	803177	5200000	1574580	5200000	2633840	5200000	3924750	52000	713.756
5300000	25281	5300000	50032.5	5300000	90972	5300000	144648	5300000	216931	5300000	303239	5300000	818598	5300000	1604690	5300000	2683850	5300000	3999720	53000	722.014
5400000	25664.2	5400000	50893.7	5400000	92619.8	5400000	147342	5400000	221008	5400000	308943	5400000	834018	5400000	1634770	5400000	2733810	5400000	4074790	54000	729.996
5500000	26049	5500000	51754.1	5500000	94268.5	5500000	150031	5500000	225085	5500000	314645	5500000	849433	5500000	1664850	5500000	2783670	5500000	4149860	55000	738.263
5600000	26432.5	5600000	52611.1	5600000	95915.2	5600000	152721	5600000	229155	5600000	320331	5600000	864875	5600000	1695000	5600000	2833660	5600000	4224870	56000	746.341
5700000	26815.5	5700000	53472.9	5700000	97562.3	5700000	155409	5700000	233227	5700000	326020	5700000	880300	5700000	1725130	5700000	2883640	5700000	4299940	57000	754.524
5800000	27198.2	5800000	54331.5	5800000	99207.3	5800000	158092	5800000	237291	5800000	331719	5800000	895730	5800000	1755290	5800000	2933570	5800000	4375070	58000	762.604
5900000	27573.6	5900000	55192	5900000	100851	5900000	160775	5900000	241360	5900000	337426	5900000	911144	5900000	1785420	5900000	2983580	5900000	4450350	59000	770.626
6000000	27953.9	6000000	56051.3	6000000	102491	6000000	163464	6000000	245418	6000000	343139	6000000	926552	6000000	1815530	6000000	3033490	6000000	4525740	60000	778.389
6100000	28332.6	6100000	56911.9	6100000	104130	6100000	166155	6100000	249476	6100000	348846	6100000	941958	6100000	1845590	6100000	3083400	6100000	4601160	61000	786.547
6200000	28711	6200000	57771.2	6200000	105777	6200000	168842	6200000	253529	6200000	354542	6200000	957360	6200000	1875620	6200000	3133290	6200000	4676550	62000	794.554
6300000	29089.7	6300000	58628.5	6300000	107419	6300000	171528	6300000	257591	6300000	360249	6300000	972783	6300000	1905640	6300000	3183130	6300000	4752080	63000	802.474
6400000	29470.4	6400000	59484.2	6400000	109061	6400000	174217	6400000	261658	6400000	365941	6400000	988240	6400000	1935720	6400000	3232910	6400000	4827580	64000	810.167
6500000	29849	6500000	60341.1	6500000	110704	6500000	176907	6500000	265720	6500000	371632	6500000	1003720	6500000	1965870	6500000	3282790	6500000	4903000	65000	818.034
6600000	30225.9	6600000	61194.6	6600000	112347	6600000	179599	6600000	269778	6600000	377328	6600000	1019180	6600000	1996000	6600000	3332670	6600000	4978360	66000	826.117
6700000	30606.2	6700000	62048.6	6700000	113989	6700000	182298	6700000	273848	6700000	383030	6700000	1034700	6700000	2026140	6700000	3382540	6700000	5053610	67000	833.968
6800000	30986.5	6800000	62907.8	6800000	115631	6800000	184994	6800000	277922	6800000	388713	6800000	1050210	6800000	2056260	6800000	3432420	6800000	5128820	68000	841.844
6900000	31366.3	6900000	63762.8	6900000	117275	6900000	187694	6900000	281996	6900000	394402	6900000	1065730	6900000	2086400	6900000	3482330	6900000	5203990	69000	849.667
7000000	31746.3	7000000	64621.2	7000000	118914	7000000	190388	7000000	286071	7000000	400079	7000000	1081240	7000000	2116520	7000000	3532280	7000000	5279180	70000	857.538
7100000	32127.9	7100000	65477.2	7100000	120555	7100000	193083	7100000	290148	7100000	405766	7100000	1096760	7100000	2146650	7100000	3582220	7100000	5354500	71000	865.375
7200000	32506.6	7200000	66329.9	7200000	122191	7200000	195778	7200000	294221	7200000	411454	7200000	1112320	7200000	2176800	7200000	3632150	7200000	5429900	72000	873.119
7300000	32884.8	7300000	67179.8	7300000	123824	7300000	198468	7300000	298292	7300000	417141	7300000	1127850	7300000	2206960	7300000	3682110	7300000	5505380	73000	880.899
7400000	33264.6	7400000	68028.8	7400000	125461	7400000	201150	7400000	302359	7400000	422816	7400000	1143410	7400000	2237100	7400000	3732070	7400000	5580820	74000	888.376
7500000	33644.4	7500000	68877.4	7500000	127093	7500000	203834	7500000	306425	7500000	428493	7500000	1159010	7500000	2267340	7500000	3782100	7500000	5656240	75000	895.962
7600000	34023.5	7600000	69726.1	7600000	128724	7600000	206521	7600000	310493	7600000	434181	7600000	1174600	7600000	2297580	7600000	3832200	7600000	5731700	76000	903.591
7700000	34402.7	7700000	70571.2	7700000	130350	7700000	209207	7700000	314560	7700000	439861	7700000	1190190	7700000	2327830	7700000	3882320	7700000	5807210	77000	911.013
7800000	34780.1	7800000	71418.2	7800000	131978	7800000	211888	7800000	318630	7800000	445543	7800000	1205830	7800000	2358110	7800000	3932360	7800000	5882580	78000	918.376
7900000	35155.2	7900000	72264.6	7900000	133603	7900000	214576	7900000	322700	7900000	451228	7900000	1221480	7900000	2388430	7900000	3982350	7900000	5957980	79000	925.538
8000000	35532.8	8000000	73109.2	8000000	135233	8000000	217262	8000000	326770	8000000	456914	8000000	1237150	8000000	2418710	8000000	4032330	8000000	6033340	80000	932.617
8100000	35906.4	8100000	73952.4	8100000	136858	8100000	219943	8100000	330851	8100000	462604	8100000	1252830	8100000	2449000	8100000	4082220	8100000	6108510	81000	939.977
8200000	36277.4	8200000	74797.4	8200000	138481	8200000	222618	8200000	334931	8200000	468282	8200000	1268510	8200000	2479290	8200000	4132010	8200000	6183770	82000	947.209
8300000	36645.6	8300000	75643.7	8300000	140109	8300000	225296	8300000	339018	8300000	473962	8300000	1284180	8300000	2509630	8300000	4181780	8300000	6259040	83000	954.489
8400000	37016.2	8400000	76489.8	8400000	141735	8400000	227974	8400000	343100	8400000	479643	8400000	1299880	8400000	2539950	8400000	4231630	8400000	6334450	84000	961.505
8500000	37387.6	8500000	77331.9	8500000	143358	8500000	230650	8500000	347176	8500000	485321	8500000	1315570	8500000	2570230	8500000	4281540	8500000	6409890	85000	968.532
8600000	37755.4	8600000	78174.4	8600000	144982	8600000	233321	8600000	351245	8600000	490991	8600000	1331300	8600000	2600610	8600000	4331500	8600000	6485220	86000	975.545
8700000	38125.9	8700000	79019.3	8700000	146609	8700000	235989	8700000	355314	8700000	496670	8700000	1347070	8700000	2631010	8700000	4381490	8700000	6560520	87000	982.45
8800000	38494.8	8800000	79864.7	8800000	148232	8800000	238665	8800000	359377	8800000	502349	8800000	1362820	8800000	2661430	8800000	4431540	8800000	6635810	88000	989.493
8900000	38863	8900000	80707.8	8900000	149857	8900000	241339	8900000	363439	8900000	508036	8900000	1378600	8900000	2691780	8900000	4481590	8900000	6711020	89000	996.433
9000000	39229.1	9000000	81550	9000000	151479	9000000	244020	9000000	367500	9000000	513724	9000000	1394350	9000000	2722120	9000000	4531610	9000000	6786100	90000	1003.35
9100000	39597	9100000	82387.6	9100000	153099	9100000	246695	9100000	371549	9100000	519416	9100000	1410120	9100000	2752440	9100000	4581490	9100000	6861250	91000	1010.43
9200000	39961.4	9200000	83228.3	9200000	154720	9200000	249373	9200000	375600	9200000	525107	9200000	1425860	9200000	2782810	9200000	4631360	9200000	6936650	92000	1017.41
9300000	40323.8	9300000	84069.3	9300000	156337	9300000	252057	9300000	379653	9300000	530797	9300000	1441600	9300000	2813130	9300000	4681310	9300000	7011840	93000	1024.24
9400000	40686.1	9400000	84908.5	9400000	157957	9400000	254735	9400000	383705	9400000	536490	9400000	1457350	9400000	2843520	9400000	4731250	9400000	7087150	94000	1031.15
9500000	41048.4	9500000	85753.5	9500000	159577	9500000	257413	9500000	387751	9500000	542187	9500000	1473100	9500000	2873920	9500000	4781150	9500000	7162610	95000	1038.03
9600000	41408.9	9600000	86593.2	9600000	161197	9600000	260093	9600000	391794	9600000	547896	9600000	1488820	9600000	2904330	9600000	4831050	9600000	7237960	96000	1044.92
9700000	41769.1	9700000	87433.7	9700000	162815	9700000	262780	9700000	395837	9700000	553601	9700000	1504510	9700000	2934770	9700000	4880970	9700000	7313390	97000	1051.65
9800000	42128.8	9800000	88273	9800000	164437	9800000	265457	9800000	399875	9800000	559321	9800000	1520230	9800000	2965210	9800000	4930920	9800000	7388920	98000	1058.32
9900000	42492.2	9900000	89116.1	9900000	166063	9900000	268139	9900000	403921	9900000	565041	9900000	1535940	9900000	2995670	9900000	4980850	9900000	7464510	99000	1064.94
10000000	42853.6	10000000	89959.3	10000000	167686	10000000	270816	10000000	407956	10000000	570765	10000000	1551650	10000000	3026070	10000000	5030840	10000000	7540000	100000	1071.66
10100000	43214.2	10100000	90802.7	10100000	169306	10100000	273494	10100000	411992	10100000	576492	10100000	1567350	10100000	3056500	10100000	5080780	10100000	7615530	101000	1078.56
10200000	43572.2	10200000	91647	10200000	170925	10200000	276169	10200000	416026	10200000	582208	10200000	1583040	10200000	3086960	10200000	5130670	10200000	7691110	102000	1085.31
10300000	43927.9	10300000	92485.5	10300000	172543	10300000	278842	10300000	420055	10300000	587922	10300000	1598720	10300000	3117470	10300000	5180590	10300000	7766640	103000	1091.9
10400000	44282.5	10400000	93327.8	10400000	174161	10400000	281507	10400000	424075	10400000	593633	10400000	1614390	10400000	3147940	10400000	5230420	10400000	7842220	104000	1098.75
10500000	44638.1	10500000	94163.5	10500000	175779	10500000	284168	10500000	428096	10500000	599325	10500000	1630070	10500000	3178440	10500000	5280310	10500000	7917830	105000	1105.09
10600000	44995.6	10600000	95000.6	10600000	177397	10600000	286827	10600000	432121	10600000	605013	10600000	1645730	10600000	3208920	10600000	5330080	10600000	7993390	106000	1111.75
10700000	45348.1	10700000	95837	10700000	179010	10700000	289480	10700000	436145	10700000	610698	10700000	1661410	10700000	3239410	10700000	5379880	10700000	8069070	107000	1118.31
10800000	45702.3	10800000	96672.6	10800000	180627	10800000	292137	10800000	440158	10800000	616380	10800000	1677130	10800000	3269940	10800000	5429720	10800000	8144680	108000	1124.96
10900000	46054.3	10900000	97508.1	10900000	182244	10900000	294797	10900000	444169	10900000	622070	10900000	1692840	10900000	3300510	10900000	5479550	10900000	8220340	109000	1131.52
11000000	46407.9	11000000	98347.4	11000000	183867	11000000	297459	11000000	448188	11000000	627753	11000000	1708530	11000000	3331060	11000000	5529380	11000000	8295920	110000	1138.02
11100000	46762.8	11100000	99181.2	11100000	185493	11100000	300128	11100000	452208	11100000	633440	11100000	1724240	11100000	3361540	11100000	5579120	11100000	8371540	111000	1144.35
11200000	47118.8	11200000	100017	11200000	187118	11200000	302800	11200000	456226	11200000	639132	11200000	1739900	11200000	3392040	11200000	5628770	11200000	8447160	112000	1150.72
11300000	47471.9	11300000	100848	11300000	188743	11300000	305464	11300000	460245	11300000	644835	11300000	1755560	11300000	3422550	11300000	5678490	11300000	8522800	113000	1157.13
11400000	47826.3	11400000	101677	11400000	190369	11400000	308138	11400000	464261	11400000	650542	11400000	1771200	11400000	3453060	11400000	5728230	11400000	8598390	114000	1163.59
11500000	48181.5	11500000	102506	11500000	191995	11500000	310810	11500000	468269	11500000	656250	11500000	1786860	11500000	3483570	11500000	5777890	11500000	8673970	115000	1169.89
11600000	48535.5	11600000	103336	11600000	193621	11600000	313489	11600000	472284	11600000	661945	11600000	1802500	11600000	3514060	11600000	5827480	11600000	8749570	116000	1176.34
11700000	48890.6	11700000	104168	11700000	195252	11700000	316167	11700000	476308	11700000	667647	11700000	1818130	11700000	3544540	11700000	5876830	11700000	8825170	117000	1182.61
11800000	49242.4	11800000	104998	11800000	196882	11800000	318846	11800000	480328	11800000	673331	11800000	1833760	11800000	3574980	11800000	5926170	11800000	8900700	118000	1189.08
11900000	49595.4	11900000	105830	11900000	198508	11900000	321529	11900000	484350	11900000	679001	11900000	1849370	11900000	3605430	11900000	5975530	11900000	8976150	119000	1195.63
12000000	49949	12000000	106663	12000000	200129	12000000	324214	12000000	488367	12000000	684678	12000000	1864980	12000000	3635820	12000000	6024950	12000000	9051590	120000	1202.04
12100000	50303	12100000	107495	12100000	201754	12100000	326898	12100000	492389	12100000	690347	12100000	1880570	12100000	3666210	12100000	6074350	12100000	9127040	121000	1208.36
12200000	50654.5	12200000	108326	12200000	203380	12200000	329584	12200000	496412	12200000	696025	12200000	1896120	12200000	3696580	12200000	6123610	12200000	9202470	122000	1214.87
12300000	51003.1	12300000	109158	12300000	205011	12300000	332270	12300000	500438	12300000	701700	12300000	1911680	12300000	3726980	12300000	6172810	12300000	9277980	123000	1221.02
12400000	51349.7	12400000	109991	12400000	206636	12400000	334956	12400000	504456	12400000	707385	12400000	1927230	12400000	3757430	12400000	6222010	12400000	9353470	124000	1227.28
12500000	51699.4	12500000	110819	12500000	208263	12500000	337643	12500000	508472	12500000	713067	12500000	1942800	12500000	3787870	12500000	6271110	12500000	9428960	125000	1233.32
12600000	52051.8	12600000	111645	12600000	209891	12600000	340323	12600000	512492	12600000	718752	12600000	1958380	12600000	3818320	12600000	6320290	12600000	9504680	126000	1239.35
12700000	52402.4	12700000	112470	12700000	211514	12700000	343000	12700000	516516	12700000	724436	12700000	1974000	12700000	3848730	12700000	6369440	12700000	9580300	127000	1245.24
12800000	52755.2	12800000	113298	12800000	213136	12800000	345673	12800000	520530	12800000	730130	12800000	1989590	12800000	3879190	12800000	6418550	12800000	9655910	128000	1251.47
12900000	53106.6	12900000	114124	12900000	214754	12900000	348361	12900000	524544	12900000	735824	12900000	2005220	12900000	3909690	12900000	6467750	12900000	9731500	129000	1257.59
13000000	53456.2	13000000	114952	13000000	216374	13000000	351047	13000000	528553	13000000	741525	13000000	2020830	13000000	3940110	13000000	6516950	13000000	9807070	130000	1263.86
13100000	53803.3	13100000	115777	13100000	217992	13100000	353731	13100000	532568	13100000	747242	13100000	2036410	13100000	3970570	13100000	6566180	13100000	9882870	131000	1270.1
13200000	54149	13200000	116606	13200000	219613	13200000	356414	13200000	536575	13200000	752958	13200000	2052010	13200000	4001020	13200000	6615340	13200000	9958470	132000	1276.15
13300000	54497.2	13300000	117433	13300000	221233	13300000	359099	13300000	540570	13300000	758666	13300000	2067580	13300000	4031420	13300000	6664500	13300000	10034100	133000	1282.47
13400000	54843.7	13400000	118264	13400000	222849	13400000	361776	13400000	544577	13400000	764359	13400000	2083180	13400000	4061850	13400000	6713680	13400000	10109900	134000	1288.65
13500000	55190.3	13500000	119094	13500000	224462	13500000	364458	13500000	548575	13500000	770057	13500000	2098800	13500000	4092270	13500000	6762870	13500000	10185700	135000	1294.69
13600000	55540.5	13600000	119921	13600000	226073	13600000	367140	13600000	552570	13600000	775743	13600000	2114410	13600000	4122660	13600000	6812070	13600000	10261600	136000	1300.67
13700000	55885.9	13700000	120747	13700000	227683	13700000	369823	13700000	556559	13700000	781431	13700000	2129980	13700000	4153110	13700000	6861170	13700000	10337600	137000	1306.81
13800000	56232	13800000	121576	13800000	229295	13800000	372505	13800000	560549	13800000	787123	13800000	2145610	13800000	4183550	13800000	6910260	13800000	10413500	138000	1312.81
13900000	56579.2	13900000	122402	13900000	230907	13900000	375184	13900000	564539	13900000	792825	13900000	2161230	13900000	4214030	13900000	6959350	13900000	10489300	139000	1318.95
14000000	56925.3	14000000	123228	14000000	232520	14000000	377868	14000000	568526	14000000	798526	14000000	2176870	14000000	4244530	14000000	7008470	14000000	10565000	140000	1324.97
14100000	57268.4	14100000	124051	14100000	234141	14100000	380553	14100000	572525	14100000	804216	14100000	2192540	14100000	4274970	14100000	7057710	14100000	10640900	141000	1331.12
14200000	57609.1	14200000	124876	14200000	235757	14200000	383240	14200000	576515	14200000	809911	14200000	2208180	14200000	4305410	14200000	7106800	14200000	10716700	142000	1337.18
14300000	57948.5	14300000	125701	14300000	237368	14300000	385924	14300000	580507	14300000	815602	14300000	2223830	14300000	4335920	14300000	7155770	14300000	10792700	143000	1343.1
14400000	58289.7	14400000	126529	14400000	238979	14400000	388608	14400000	584502	14400000	821299	14400000	2239470	14400000	4366440	14400000	7204750	14400000	10868500	144000	1349
14500000	58629.3	14500000	127356	14500000	240587	14500000	391296	14500000	588498	14500000	826999	14500000	2255090	14500000	4397010	14500000	7253570	14500000	10944300	145000	1354.98
14600000	58969.8	14600000	128181	14600000	242192	14600000	393982	14600000	592485	14600000	832700	14600000	2270710	14600000	4427570	14600000	7302370	14600000	11020200	146000	1360.89
14700000	59310.9	14700000	129007	14700000	243800	14700000	396672	14700000	596470	14700000	838409	14700000	2286330	14700000	4458070	14700000	7351170	14700000	11096000	147000	1366.73
14800000	59652.9	14800000	129830	14800000	245403	14800000	399367	14800000	600452	14800000	844128	14800000	2301920	14800000	4488600	14800000	7400000	14800000	11171800	148000	1372.61
14900000	59994.3	14900000	130654	14900000	247011	14900000	402056	14900000	604419	14900000	849850	14900000	2317490	14900000	4519200	14900000	7448840	14900000	11247500	149000	1378.3
15000000	60338.6	15000000	131475	15000000	248613	15000000	404749	15000000	608384	15000000	855572	15000000	2333020	15000000	4549830	15000000	7497700	15000000	11323200	150000	1384.06
15100000	60682.2	15100000	132294	15100000	250217	15100000	407440	15100000	612357	15100000	861291	15100000	2348540	15100000	4580560	15100000	7546560	15100000	11398700	151000	1389.87
15200000	61023.9	15200000	133116	15200000	251815	15200000	410132	15200000	616325	15200000	867018	15200000	2364040	15200000	4611270	15200000	7595570	15200000	11474500	152000	1395.65
15300000	61364.5	15300000	133939	15300000	253411	15300000	412819	15300000	620291	15300000	872752	15300000	2379560	15300000	4641960	15300000	7644550	15300000	11550300	153000	1401.42
15400000	61703.5	15400000	134765	15400000	255018	15400000	415502	15400000	624253	15400000	878492	15400000	2395100	15400000	4672640	15400000	7693490	15400000	11626100	154000	1407.21
15500000	62042.6	15500000	135595	15500000	256621	15500000	418193	15500000	628205	15500000	884223	15500000	2410640	15500000	4703260	15500000	7742470	15500000	11702300	155000	1412.99
15600000	62386.2	15600000	136417	15600000	258228	15600000	420891	15600000	632164	15600000	889938	15600000	2426160	15600000	4733880	15600000	7791390	15600000	11778400	156000	1418.64
15700000	62726.8	15700000	137240	15700000	259841	15700000	423594	15700000	636110	15700000	895656	15700000	2441670	15700000	4764420	15700000	7840360	15700000	11854800	157000	1424.38
15800000	63070.3	15800000	138066	15800000	261458	15800000	426300	15800000	640058	15800000	901379	15800000	2457200	15800000	4795030	15800000	7889400	15800000	11931100	158000	1430.25
15900000	63412.6	15900000	138883	15900000	263076	15900000	428998	15900000	644005	15900000	907101	15900000	2472780	15900000	4825690	15900000	7938380	15900000	12007500	159000	1435.86
16000000	63757.2	16000000	139707	16000000	264694	16000000	431692	16000000	647946	16000000	912813	16000000	2488390	16000000	4856370	16000000	7987360	16000000	12083700	160000	1441.69
16100000	64101.3	16100000	140528	16100000	266309	16100000	434390	16100000	651896	16100000	918536	16100000	2504030	16100000	4887020	16100000	8036300	16100000	12159900	161000	1447.53
16200000	64446.6	16200000	141347	16200000	267919	16200000	437091	16200000	655847	16200000	924253	16200000	2519700	16200000	4917660	16200000	8085410	16200000	12236100	162000	1453.61
16300000	64792.2	16300000	142166	16300000	269528	16300000	439785	16300000	659800	16300000	929956	16300000	2535390	16300000	4948280	16300000	8134530	16300000	12312200	163000	1459.64
16400000	65137.5	16400000	142989	16400000	271137	16400000	442487	16400000	663763	16400000	935640	16400000	2551080	16400000	4978910	16400000	8183650	16400000	12388400	164000	1465.55
16500000	65479.5	16500000	143811	16500000	272743	16500000	445194	16500000	667716	16500000	941318	16500000	2566760	16500000	5009570	16500000	8232590	16500000	12464500	165000	1471.26
16600000	65825	16600000	144637	16600000	274345	16600000	447906	16600000	671671	16600000	946993	16600000	2582500	16600000	5040170	16600000	8281580	16600000	12540700	166000	1477.04
16700000	66170.5	16700000	145458	16700000	275952	16700000	450619	16700000	675629	16700000	952664	16700000	2598260	16700000	5070780	16700000	8330510	16700000	12617000	167000	1482.83
16800000	66517.4	16800000	146273	16800000	277556	16800000	453330	16800000	679587	16800000	958339	16800000	2614020	16800000	5101420	16800000	8379500	16800000	12693100	168000	1488.56
16900000	66863.2	16900000	147088	16900000	279160	16900000	456035	16900000	683548	16900000	964009	16900000	2629760	16900000	5132010	16900000	8428370	16900000	12769400	169000	1494.21
17000000	67207	17000000	147902	17000000	280763	17000000	458744	17000000	687523	17000000	969676	17000000	2645520	17000000	5162690	17000000	8477270	17000000	12845800	170000	1499.84
17100000	67551.3	17100000	148713	17100000	282366	17100000	461453	17100000	691493	17100000	975350	17100000	2661320	17100000	5193300	17100000	8526160	17100000	12922200	171000	1505.25
17200000	67897.6	17200000	149529	17200000	283972	17200000	464155	17200000	695464	17200000	981042	17200000	2677060	17200000	5223870	17200000	8574970	17200000	12998300	172000	1510.91
17300000	68241.7	17300000	150347	17300000	285581	17300000	466853	17300000	699428	17300000	986732	17300000	2692790	17300000	5254500	17300000	8623870	17300000	13074700	173000	1516.71
17400000	68585.1	17400000	151164	17400000	287190	17400000	469556	17400000	703394	17400000	992422	17400000	2708530	17400000	5285100	17400000	8672770	17400000	13151100	174000	1522.53
17500000	68926.9	17500000	151981	17500000	288803	17500000	472261	17500000	707359	17500000	998109	17500000	2724290	17500000	5315730	17500000	8721670	17500000	13227700	175000	1528.2
17600000	69271.2	17600000	152805	17600000	290417	17600000	474959	17600000	711319	17600000	1003790	17600000	2740080	17600000	5346310	17600000	8770550	17600000	13304300	176000	1533.99
17700000	69616.8	17700000	153624	17700000	292031	17700000	477664	17700000	715290	17700000	1009480	17700000	2755860	17700000	5376910	17700000	8819510	17700000	13381000	177000	1539.57
17800000	69959.3	17800000	154443	17800000	293641	17800000	480369	17800000	719261	17800000	1015140	17800000	2771650	17800000	5407450	17800000	8868560	17800000	13457800	178000	1545.15
17900000	70301.7	17900000	155261	17900000	295249	17900000	483078	17900000	723227	17900000	1020810	17900000	2787460	17900000	5437960	17900000	8917580	17900000	13534500	179000	1550.64
18000000	70646	18000000	156080	18000000	296857	18000000	485785	18000000	727207	18000000	1026470	18000000	2803290	18000000	5468530	18000000	8966510	18000000	13611200	180000	1556.43
18100000	70989.2	18100000	156898	18100000	298466	18100000	488496	18100000	731183	18100000	1032160	18100000	2819110	18100000	5499150	18100000	9015310	18100000	13687900	181000	1562.19
18200000	71330.6	18200000	157714	18200000	300081	18200000	491204	18200000	735159	18200000	1037810	18200000	2834960	18200000	5529640	18200000	9064190	18200000	13764700	182000	1567.89
18300000	71672.9	18300000	158532	18300000	301694	18300000	493920	18300000	739137	18300000	1043480	18300000	2850840	18300000	5560190	18300000	9113130	18300000	13841500	183000	1573.57
18400000	72012.9	18400000	159348	18400000	303310	18400000	496633	18400000	743117	18400000	1049120	18400000	2866720	18400000	5590720	18400000	9162020	18400000	13918200	184000	1579.31
18500000	72354.5	18500000	160160	18500000	304924	18500000	499343	18500000	747106	18500000	1054770	18500000	2882580	18500000	5621130	18500000	9210950	18500000	13995100	185000	1585
18600000	72696.4	18600000	160972	18600000	306538	18600000	502051	18600000	751098	18600000	1060420	18600000	2898450	18600000	5651530	18600000	9259930	18600000	14072000	186000	1591.04
18700000	73039.9	18700000	161789	18700000	308158	18700000	504761	18700000	755092	18700000	1066080	18700000	2914300	18700000	5681870	18700000	9308920	18700000	14148700	187000	1596.94
18800000	73385.9	18800000	162607	18800000	309773	18800000	507472	18800000	759072	18800000	1071740	18800000	2930130	18800000	5712220	18800000	9357890	18800000	14225500	188000	1602.61
18900000	73729.7	18900000	163421	18900000	311388	18900000	510180	18900000	763060	18900000	1077390	18900000	2945960	18900000	5742510	18900000	9406910	18900000	14302500	189000	1608.14
19000000	74071.5	19000000	164240	19000000	313000	19000000	512893	19000000	767056	19000000	1083050	19000000	2961770	19000000	5772800	19000000	9455880	19000000	14379500	190000	1614.01
19100000	74413.1	19100000	165055	19100000	314617	19100000	515604	19100000	771042	19100000	1088710	19100000	2977550	19100000	5803130	19100000	9504810	19100000	14456300	191000	1619.66
19200000	74758	19200000	165870	19200000	316234	19200000	518320	19200000	775042	19200000	1094370	19200000	2993330	19200000	5833370	19200000	9553730	19200000	14533100	192000	1625.41
19300000	75100.3	19300000	166686	19300000	317856	19300000	521035	19300000	779050	19300000	1100030	19300000	3009150	19300000	5863660	19300000	9602620	19300000	14609800	193000	1630.96
19400000	75440.9	19400000	167498	19400000	319476	19400000	523761	19400000	783044	19400000	1105700	19400000	3025000	19400000	5894060	19400000	9651690	19400000	14686400	194000	1636.49
19500000	75782	19500000	168313	19500000	321092	19500000	526487	19500000	787032	19500000	1111350	19500000	3040830	19500000	5924510	19500000	9700650	19500000	14763100	195000	1641.92
19600000	76121.2	19600000	169131	19600000	322709	19600000	529206	19600000	791030	19600000	1117000	19600000	3056620	19600000	5954970	19600000	9749620	19600000	14839800	196000	1647.29
19700000	76458.1	19700000	169949	19700000	324320	19700000	531931	19700000	795024	19700000	1122670	19700000	3072390	19700000	5985370	19700000	9798510	19700000	14916500	197000	1652.6
19800000	76798.5	19800000	170763	19800000	325932	19800000	534656	19800000	799024	19800000	1128340	19800000	3088190	19800000	6015810	19800000	9847480	19800000	14993000	198000	1657.94
19900000	77140.6	19900000	171572	19900000	327550	19900000	537383	19900000	803025	19900000	1134000	19900000	3104000	19900000	6046290	19900000	9896380	19900000	15069600	199000	1663.06
20000000	77482.1	20000000	172386	20000000	329163	20000000	540106	20000000	807025	20000000	1139680	20000000	3119770	20000000	6076740	20000000	9945190	20000000	15146300	200000	1668.48
20100000	77822.6	20100000	173203	20100000	330774	20100000	542834	20100000	811027	20100000	1145350	20100000	3135540	20100000	6107190	20100000	9994210	20100000	15223100	201000	1673.79
20200000	78162.7	20200000	174019	20200000	332383	20200000	545561	20200000	815032	20200000	1151020	20200000	3151270	20200000	6137640	20200000	10043200	20200000	15300200	202000	1679.19
20300000	78503.3	20300000	174836	20300000	333987	20300000	548281	20300000	819025	20300000	1156690	20300000	3167010	20300000	6168020	20300000	10092300	20300000	15377300	203000	1684.44
20400000	78842.5	20400000	175650	20400000	335593	20400000	551002	20400000	823028	20400000	1162340	20400000	3182750	20400000	6198400	20400000	10141300	20400000	15454300	204000	1689.8
20500000	79184.8	20500000	176462	20500000	337200	20500000	553717	20500000	827032	20500000	1167990	20500000	3198450	20500000	6228810	20500000	10190200	20500000	15531300	205000	1695.06
20600000	79526.5	20600000	177275	20600000	338809	20600000	556431	20600000	831043	20600000	1173650	20600000	3214150	20600000	6259210	20600000	10239200	20600000	15608300	206000	1700.26
20700000	79864.5	20700000	178089	20700000	340417	20700000	559152	20700000	835050	20700000	1179320	20700000	3229900	20700000	6289540	20700000	10288000	20700000	15685300	207000	1705.33
20800000	80203.8	20800000	178903	20800000	342020	20800000	561871	20800000	839061	20800000	1184990	20800000	3245620	20800000	6319810	20800000	10336900	20800000	15762300	208000	1710.48
20900000	80546.5	20900000	179717	20900000	343621	20900000	564581	20900000	843063	20900000	1190670	20900000	3261350	20900000	6350120	20900000	10385900	20900000	15839300	209000	1715.71
21000000	80892	21000000	180531	21000000	345215	21000000	567293	21000000	847077	21000000	1196340	21000000	3277070	21000000	6380400	21000000	10434800	21000000	15916100	210000	1720.94
21100000	81236.1	21100000	181341	21100000	346809	21100000	570009	21100000	851089	21100000	1202010	21100000	3292800	21100000	6410630	21100000	10483700	21100000	15993100	211000	1726.07
21200000	81578.9	21200000	182154	21200000	348404	21200000	572727	21200000	855101	21200000	1207710	21200000	3308500	21200000	6440900	21200000	10532500	21200000	16070000	212000	1731.26
21300000	81918.7	21300000	182971	21300000	349998	21300000	575449	21300000	859113	21300000	1213420	21300000	3324190	21300000	6471110	21300000	10581300	21300000	16146900	213000	1736.29
21400000	82257.5	21400000	183788	21400000	351592	21400000	578174	21400000	863135	21400000	1219130	21400000	3339870	21400000	6501270	21400000	10630000	21400000	16223800	214000	1741.34
21500000	82596.2	21500000	184605	21500000	353186	21500000	580894	21500000	867149	21500000	1224830	21500000	3355550	21500000	6531420	21500000	10678800	21500000	16300900	215000	1746.51
21600000	82934.3	21600000	185420	21600000	354777	21600000	583625	21600000	871172	21600000	1230550	21600000	3371240	21600000	6561620	21600000	10727500	21600000	16377700	216000	1751.82
21700000	83275.8	21700000	186236	21700000	356367	21700000	586358	21700000	875194	21700000	1236270	21700000	3386960	21700000	6591720	21700000	10776200	21700000	16454800	217000	1756.99
21800000	83616.1	21800000	187054	21800000	357957	21800000	589091	21800000	879213	21800000	1241980	21800000	3402700	21800000	6621830	21800000	10824900	21800000	16531800	218000	1762.13
21900000	83957.1	21900000	187871	21900000	359546	21900000	591832	21900000	883232	21900000	1247700	21900000	3418430	21900000	6652000	21900000	10873700	21900000	16608500	219000	1767.28
22000000	84297.1	22000000	188692	22000000	361135	22000000	594573	22000000	887263	22000000	1253440	22000000	3434190	22000000	6682160	22000000	10922500	22000000	16685300	220000	1772.6
22100000	84635.8	22100000	189508	22100000	362723	22100000	597309	22100000	891296	22100000	1259170	22100000	3449930	22100000	6712200	22100000	10971200	22100000	16761900	221000	1777.91
22200000	84974.2	22200000	190325	22200000	364313	22200000	600050	22200000	895325	22200000	1264910	22200000	3465680	22200000	6742230	22200000	11020000	22200000	16838500	222000	1783.33
22300000	85312	22300000	191142	22300000	365899	22300000	602790	22300000	899346	22300000	1270640	22300000	3481420	22300000	6772270	22300000	11068900	22300000	16915100	223000	1788.55
22400000	85650.2	22400000	191957	22400000	367480	22400000	605527	22400000	903375	22400000	1276370	22400000	3497150	22400000	6802350	22400000	11117900	22400000	16991800	224000	1793.82
22500000	85987.4	22500000	192774	22500000	369065	22500000	608262	22500000	907400	22500000	1282110	22500000	3512890	22500000	6832400	22500000	11166700	22500000	17068400	225000	1798.85
22600000	86324.4	22600000	193592	22600000	370648	22600000	610991	22600000	911436	22600000	1287850	22600000	3528570	22600000	6862460	22600000	11215400	22600000	17145100	226000	1803.94
22700000	86663.7	22700000	194410	22700000	372238	22700000	613728	22700000	915461	22700000	1293590	22700000	3544200	22700000	6892540	22700000	11264000	22700000	17221800	227000	1808.97
22800000	87002.8	22800000	195228	22800000	373827	22800000	616464	22800000	919479	22800000	1299330	22800000	3559840	22800000	6922570	22800000	11312500	22800000	17298500	228000	1814.18
22900000	87338.1	22900000	196046	22900000	375419	22900000	619195	22900000	923506	22900000	1305060	22900000	3575500	22900000	6952560	22900000	11361000	22900000	17375200	229000	1819.21
23000000	87673.8	23000000	196866	23000000	377012	23000000	621937	23000000	927523	23000000	1310780	23000000	3591140	23000000	6982610	23000000	11409500	23000000	17451900	230000	1824.24
23100000	88009.9	23100000	197682	23100000	378609	23100000	624671	23100000	931542	23100000	1316510	23100000	3606800	23100000	7012720	23100000	11458000	23100000	17528400	231000	1829.43
23200000	88344.4	23200000	198503	23200000	380196	23200000	627401	23200000	935555	23200000	1322240	23200000	3622490	23200000	7042770	23200000	11506500	23200000	17605000	232000	1834.58
23300000	88678.5	23300000	199323	23300000	381779	23300000	630140	23300000	939572	23300000	1327980	23300000	3638190	23300000	7072840	23300000	11555000	23300000	17681700	233000	1839.6
23400000	89016.7	23400000	200146	23400000	383360	23400000	632876	23400000	943605	23400000	1333730	23400000	3653850	23400000	7102990	23400000	11603600	23400000	17758400	234000	1844.72
23500000	89354.7	23500000	200967	23500000	384947	23500000	635607	23500000	947640	23500000	1339480	23500000	3669560	23500000	7133120	23500000	11652400	23500000	17835200	235000	1849.84
23600000	89692.7	23600000	201790	23600000	386539	23600000	638342	23600000	951672	23600000	1345240	23600000	3685300	23600000	7163160	23600000	11701200	23600000	17912100	236000	1854.81
23700000	90030.4	23700000	202609	23700000	388129	23700000	641082	23700000	955697	23700000	1351010	23700000	3701040	23700000	7193210	23700000	11750000	23700000	17989200	237000	1859.73
23800000	90365.1	23800000	203431	23800000	389712	23800000	643827	23800000	959727	23800000	1356780	23800000	3716740	23800000	7223290	23800000	11798800	23800000	18066500	238000	1864.6
23900000	90697	23900000	204249	23900000	391296	23900000	646570	23900000	963748	23900000	1362560	23900000	3732410	23900000	7253290	23900000	11847600	23900000	18143500	239000	1869.49
24000000	91032.3	24000000	205069	24000000	392881	24000000	649314	24000000	967759	24000000	1368330	24000000	3748070	24000000	7283330	24000000	11896300	24000000	18220500	240000	1874.36
24100000	91368.7	24100000	205891	24100000	394470	24100000	652064	24100000	971773	24100000	1374090	24100000	3763680	24100000	7313430	24100000	11945000	24100000	18297600	241000	1879.08
24200000	91703.2	24200000	206707	24200000	396063	24200000	654826	24200000	975786	24200000	1379840	24200000	3779280	24200000	7343460	24200000	11993600	24200000	18374600	242000	1883.88
24300000	92035.4	24300000	207530	24300000	397657	24300000	657584	24300000	979806	24300000	1385580	24300000	3794840	24300000	7373370	24300000	12042200	24300000	18451700	243000	1888.58
24400000	92371.6	24400000	208353	24400000	399252	24400000	660342	24400000	983820	24400000	1391340	24400000	3810380	24400000	7403270	24400000	12091000	24400000	18528700	244000	1893.3
24500000	92705.1	24500000	209171	24500000	400848	24500000	663093	24500000	987841	24500000	1397100	24500000	3825940	24500000	7433220	24500000	12139700	24500000	18605800	245000	1898.06
24600000	93040.6	24600000	209993	24600000	402446	24600000	665830	24600000	991857	24600000	1402840	24600000	3841480	24600000	7463140	24600000	12188500	24600000	18682900	246000	1902.83
24700000	93376.4	24700000	210817	24700000	404048	24700000	668572	24700000	995881	24700000	1408610	24700000	3856990	24700000	7493050	24700000	12237100	24700000	18759900	247000	1907.75
24800000	93711.6	24800000	211638	24800000	405646	24800000	671306	24800000	999917	24800000	1414360	24800000	3872480	24800000	7522880	24800000	12285900	24800000	18836900	248000	1912.54
24900000	94048.6	24900000	212453	24900000	407239	24900000	674041	24900000	1003930	24900000	1420090	24900000	3887970	24900000	7552780	24900000	12334500	24900000	18913900	249000	1917.51
25000000	94383.5	25000000	213274	25000000	408827	25000000	676771	25000000	1007950	25000000	1425840	25000000	3903440	25000000	7582610	25000000	12383400	25000000	18991000	250000	1922.41
25100000	94719.8	25100000	214098	25100000	410413	25100000	679504	25100000	1011970	25100000	1431600	25100000	3918890	25100000	7612410	25100000	12432100	25100000	19068400	251000	1927.37
25200000	95054.4	25200000	214921	25200000	411998	25200000	682240	25200000	1015980	25200000	1437350	25200000	3934320	25200000	7642210	25200000	12480800	25200000	19145900	252000	1932.14
25300000	95387.9	25300000	215743	25300000	413585	25300000	684974	25300000	1019990	25300000	1443120	25300000	3949790	25300000	7671890	25300000	12529600	25300000	19223200	253000	1937.16
25400000	95719.7	25400000	216561	25400000	415162	25400000	687703	25400000	1024010	25400000	1448890	25400000	3965270	25400000	7701600	25400000	12578500	25400000	19300400	254000	1942.16
25500000	96051.3	25500000	217384	25500000	416741	25500000	690430	25500000	1028030	25500000	1454640	25500000	3980770	25500000	7731340	25500000	12627400	25500000	19377800	255000	1947.28
25600000	96382.2	25600000	218203	25600000	418313	25600000	693162	25600000	1032060	25600000	1460420	25600000	3996300	25600000	7761140	25600000	12676200	25600000	19455100	256000	1952.34
25700000	96710.2	25700000	219026	25700000	419889	25700000	695896	25700000	1036090	25700000	1466180	25700000	4011850	25700000	7790900	25700000	12725100	25700000	19532700	257000	1957.34
25800000	97035.1	25800000	219855	25800000	421462	25800000	698639	25800000	1040110	25800000	1471940	25800000	4027410	25800000	7820680	25800000	12773900	25800000	19610400	258000	1962.56
25900000	97365	25900000	220679	25900000	423037	25900000	701377	25900000	1044120	25900000	1477710	25900000	4043010	25900000	7850490	25900000	12822900	25900000	19687900	259000	1967.54
26000000	97694.9	26000000	221503	26000000	424611	26000000	704116	26000000	1048130	26000000	1483500	26000000	4058600	26000000	7880190	26000000	12871900	26000000	19765500	260000	1972.53
26100000	98025.5	26100000	222325	26100000	426187	26100000	706856	26100000	1052130	26100000	1489270	26100000	4074200	26100000	7909870	26100000	12920800	26100000	19842900	261000	1977.47
26200000	98353.2	26200000	223147	26200000	427757	26200000	709600	26200000	1056130	26200000	1495070	26200000	4089810	26200000	7939560	26200000	12969700	26200000	19920000	262000	1982.56
26300000	98682.7	26300000	223969	26300000	429328	26300000	712345	26300000	1060140	26300000	1500870	26300000	4105390	26300000	7969290	26300000	13018600	26300000	19997000	263000	1987.36
26400000	99009.6	26400000	224796	26400000	430902	26400000	715087	26400000	1064150	26400000	1506690	26400000	4121010	26400000	7999020	26400000	13067600	26400000	20073600	264000	1992.21
26500000	99341.2	26500000	225620	26500000	432471	26500000	717840	26500000	1068170	26500000	1512520	26500000	4136600	26500000	8028760	26500000	13116500	26500000	20150500	265000	1997.14
26600000	99673.7	26600000	226443	26600000	434042	26600000	720589	26600000	1072190	26600000	1518330	26600000	4152170	26600000	8058530	26600000	13165300	26600000	20227400	266000	2002.07
26700000	100008	26700000	227271	26700000	435611	26700000	723344	26700000	1076200	26700000	1524170	26700000	4167800	26700000	8088270	26700000	13214000	26700000	20304400	267000	2006.94
26800000	100339	26800000	228095	26800000	437179	26800000	726087	26800000	1080230	26800000	1530000	26800000	4183410	26800000	8118150	26800000	13262900	26800000	20381400	268000	2011.96
26900000	100670	26900000	228919	26900000	438751	26900000	728837	26900000	1084250	26900000	1535840	26900000	4199050	26900000	8148000	26900000	13311900	26900000	20458200	269000	2016.83
27000000	101000	27000000	229747	27000000	440324	27000000	731585	27000000	1088280	27000000	1541670	27000000	4214670	27000000	8177880	27000000	13360900	27000000	20535100	270000	2021.63
27100000	101333	27100000	230575	27100000	441893	27100000	734334	27100000	1092310	27100000	1547490	27100000	4230300	27100000	8207680	27100000	13409900	27100000	20611800	271000	2026.35
27200000	101663	27200000	231405	27200000	443466	27200000	737074	27200000	1096350	27200000	1553320	27200000	4245910	27200000	8237420	27200000	13458800	27200000	20688500	272000	2031.13
27300000	102000	27300000	232234	27300000	445040	27300000	739822	27300000	1100390	27300000	1559140	27300000	4261490	27300000	8267190	27300000	13507700	27300000	20765000	273000	2035.68
27400000	102336	27400000	233067	27400000	446612	27400000	742575	27400000	1104430	27400000	1564980	27400000	4277110	27400000	8296990	27400000	13556600	27400000	20841700	274000	2040.51
27500000	102672	27500000	233901	27500000	448182	27500000	745322	27500000	1108460	27500000	1570830	27500000	4292680	27500000	8326760	27500000	13605400	27500000	20918600	275000	2045.19
27600000	103009	27600000	234735	27600000	449751	27600000	748076	27600000	1112500	27600000	1576690	27600000	4308300	27600000	8356520	27600000	13654300	27600000	20995300	276000	2050.01
27700000	103344	27700000	235567	27700000	451324	27700000	750823	27700000	1116530	27700000	1582540	27700000	4323890	27700000	8386380	27700000	13703200	27700000	21072200	277000	2054.61
27800000	103678	27800000	236396	27800000	452896	27800000	753567	27800000	1120560	27800000	1588370	27800000	4339480	27800000	8416080	27800000	13752000	27800000	21149000	278000	2059.44
27900000	104015	27900000	237229	27900000	454468	27900000	756305	27900000	1124600	27900000	1594230	27900000	4355110	27900000	8445860	27900000	13800900	27900000	21226100	279000	2064.13
28000000	104351	28000000	238063	28000000	456035	28000000	759041	28000000	1128630	28000000	1600080	28000000	4370750	28000000	8475610	28000000	13849700	28000000	21303400	280000	2068.85
28100000	104688	28100000	238891	28100000	457602	28100000	761769	28100000	1132650	28100000	1605940	28100000	4386390	28100000	8505360	28100000	13898600	28100000	21380600	281000	2073.7
28200000	105025	28200000	239719	28200000	459171	28200000	764499	28200000	1136670	28200000	1611820	28200000	4402040	28200000	8535070	28200000	13947500	28200000	21458000	282000	2078.7
28300000	105362	28300000	240547	28300000	460740	28300000	767226	28300000	1140700	28300000	1617680	28300000	4417670	28300000	8564780	28300000	13996400	28300000	21535200	283000	2083.73
28400000	105696	28400000	241374	28400000	462303	28400000	769963	28400000	1144730	28400000	1623540	28400000	4433320	28400000	8594660	28400000	14045300	28400000	21612100	284000	2088.43
28500000	106029	28500000	242205	28500000	463862	28500000	772707	28500000	1148730	28500000	1629400	28500000	4448970	28500000	8624550	28500000	14094200	28500000	21689300	285000	2093.24
28600000	106362	28600000	243034	28600000	465420	28600000	775443	28600000	1152720	28600000	1635250	28600000	4464590	28600000	8654420	28600000	14143100	28600000	21766500	286000	2097.78
28700000	106696	28700000	243862	28700000	466978	28700000	778180	28700000	1156710	28700000	1641100	28700000	4480210	28700000	8684320	28700000	14192000	28700000	21843500	287000	2102.42
28800000	107028	28800000	244694	28800000	468536	28800000	780923	28800000	1160710	28800000	1646940	28800000	4495830	28800000	8714320	28800000	14240900	28800000	21920900	288000	2107.19
28900000	107359	28900000	245521	28900000	470095	28900000	783666	28900000	1164720	28900000	1652760	28900000	4511420	28900000	8744300	28900000	14289800	28900000	21998100	289000	2111.95
29000000	107692	29000000	246345	29000000	471656	29000000	786407	29000000	1168720	29000000	1658580	29000000	4526980	29000000	8774300	29000000	14338700	29000000	22075200	290000	2116.6
29100000	108023	29100000	247172	29100000	473220	29100000	789148	29100000	1172710	29100000	1664390	29100000	4542540	29100000	8804310	29100000	14387800	29100000	22152400	291000	2120.91
29200000	108353	29200000	248001	29200000	474778	29200000	791894	29200000	1176710	29200000	1670210	29200000	4558090	29200000	8834280	29200000	14436800	29200000	22229500	292000	2125.59
29300000	108686	29300000	248824	29300000	476335	29300000	794643	29300000	1180710	29300000	1676030	29300000	4573660	29300000	8864220	29300000	14485700	29300000	22306700	293000	2130.28
29400000	109019	29400000	249648	29400000	477888	29400000	797384	29400000	1184710	29400000	1681840	29400000	4589230	29400000	8894140	29400000	14534800	29400000	22384000	294000	2135.05
29500000	109351	29500000	250472	29500000	479441	29500000	800125	29500000	1188700	29500000	1687620	29500000	4604860	29500000	8924090	29500000	14583700	29500000	22461300	295000	2139.54
29600000	109684	29600000	251301	29600000	480998	29600000	802874	29600000	1192700	29600000	1693430	29600000	4620480	29600000	8953990	29600000	14632700	29600000	22538600	296000	2144.34
29700000	110017	29700000	252128	29700000	482555	29700000	805619	29700000	1196690	29700000	1699240	29700000	4636120	29700000	8983820	29700000	14681700	29700000	22615900	297000	2149.32
29800000	110349	29800000	252955	29800000	484109	29800000	808360	29800000	1200670	29800000	1705050	29800000	4651790	29800000	9013730	29800000	14730500	29800000	22693100	298000	2153.99
29900000	110686	29900000	253785	29900000	485663	29900000	811099	29900000	1204660	29900000	1710870	29900000	4667470	29900000	9043610	29900000	14779400	29900000	22770500	299000	2158.81
30000000	111022	30000000	254609	30000000	487216	30000000	813845	30000000	1208650	30000000	1716700	30000000	4683170	30000000	9073490	30000000	14828200	30000000	22847800	300000	2163.69
30100000	111354	30100000	255433	30100000	488773	30100000	816588	30100000	1212640	30100000	1722490	30100000	4698870	30100000	9103440	30100000	14877200	30100000	22925000	301000	2168.54
30200000	111688	30200000	256261	30200000	490333	30200000	819341	30200000	1216630	30200000	1728300	30200000	4714560	30200000	9133420	30200000	14926100	30200000	23002100	302000	2173.37
30300000	112023	30300000	257086	30300000	491891	30300000	822098	30300000	1220620	30300000	1734110	30300000	4730300	30300000	9163350	30300000	14975000	30300000	23079400	303000	2178
30400000	112361	30400000	257915	30400000	493448	30400000	824856	30400000	1224610	30400000	1739930	30400000	4746050	30400000	9193200	30400000	15023800	30400000	23156800	304000	2182.73
30500000	112695	30500000	258739	30500000	495011	30500000	827619	30500000	1228610	30500000	1745750	30500000	4761780	30500000	9223080	30500000	15072700	30500000	23234100	305000	2187.36
30600000	113030	30600000	259556	30600000	496571	30600000	830384	30600000	1232600	30600000	1751560	30600000	4777490	30600000	9252910	30600000	15121600	30600000	23311600	306000	2192
30700000	113365	30700000	260372	30700000	498139	30700000	833155	30700000	1236580	30700000	1757380	30700000	4793130	30700000	9282680	30700000	15170500	30700000	23389200	307000	2196.53
30800000	113699	30800000	261191	30800000	499707	30800000	835930	30800000	1240560	30800000	1763220	30800000	4808770	30800000	9312350	30800000	15219300	30800000	23466600	308000	2201.07
30900000	114033	30900000	262005	30900000	501273	30900000	838691	30900000	1244540	30900000	1769050	30900000	4824410	30900000	9342100	30900000	15268100	30900000	23544200	309000	2205.51
31000000	114371	31000000	262821	31000000	502847	31000000	841453	31000000	1248520	31000000	1774900	31000000	4840060	31000000	9371930	31000000	15316800	31000000	23621600	310000	2210.11
31100000	114704	31100000	263639	31100000	504422	31100000	844213	31100000	1252500	31100000	1780720	31100000	4855700	31100000	9401720	31100000	15365500	31100000	23698900	311000	2214.78
31200000	115036	31200000	264459	31200000	505992	31200000	846970	31200000	1256470	31200000	1786560	31200000	4871370	31200000	9431510	31200000	15414300	31200000	23776100	312000	2219.51
31300000	115368	31300000	265281	31300000	507570	31300000	849720	31300000	1260420	31300000	1792380	31300000	4887050	31300000	9461270	31300000	15463000	31300000	23853400	313000	2224.25
31400000	115697	31400000	266100	31400000	509141	31400000	852474	31400000	1264370	31400000	1798210	31400000	4902720	31400000	9490960	31400000	15511500	31400000	23930600	314000	2229.06
31500000	116028	31500000	266917	31500000	510710	31500000	855235	31500000	1268330	31500000	1804040	31500000	4918380	31500000	9520570	31500000	15560100	31500000	24007900	315000	2233.64
31600000	116362	31600000	267733	31600000	512286	31600000	857997	31600000	1272280	31600000	1809860	31600000	4933990	31600000	9550220	31600000	15608700	31600000	24084900	316000	2238.45
31700000	116696	31700000	268553	31700000	513865	31700000	860763	31700000	1276230	31700000	1815690	31700000	4949590	31700000	9579810	31700000	15657300	31700000	24162300	317000	2243.19
31800000	117033	31800000	269369	31800000	515440	31800000	863527	31800000	1280190	31800000	1821510	31800000	4965170	31800000	9609380	31800000	15705800	31800000	24239600	318000	2247.91
31900000	117365	31900000	270186	31900000	517018	31900000	866301	31900000	1284130	31900000	1827340	31900000	4980740	31900000	9638940	31900000	15754400	31900000	24316900	319000	2252.38
32000000	117700	32000000	271010	32000000	518592	32000000	869073	32000000	1288090	32000000	1833170	32000000	4996330	32000000	9668630	32000000	15803000	32000000	24394200	320000	2256.86
32100000	118036	32100000	271829	32100000	520172	32100000	871834	32100000	1292050	32100000	1839000	32100000	5011970	32100000	9698310	32100000	15851600	32100000	24471800	321000	2261.49
32200000	118373	32200000	272648	32200000	521747	32200000	874595	32200000	1296000	32200000	1844830	32200000	5027580	32200000	9727970	32200000	15900500	32200000	24549100	322000	2265.84
32300000	118710	32300000	273466	32300000	523318	32300000	877361	32300000	1299950	32300000	1850640	32300000	5043150	32300000	9757660	32300000	15949300	32300000	24626200	323000	2270.31
32400000	119050	32400000	274282	32400000	524893	32400000	880134	32400000	1303900	32400000	1856470	32400000	5058740	32400000	9787290	32400000	15998000	32400000	24703400	324000	2274.66
32500000	119391	32500000	275099	32500000	526460	32500000	882910	32500000	1307860	32500000	1862290	32500000	5074310	32500000	9816840	32500000	16046900	32500000	24780700	325000	2279.01
32600000	119732	32600000	275918	32600000	528028	32600000	885694	32600000	1311840	32600000	1868090	32600000	5089860	32600000	9846440	32600000	16095900	32600000	24857700	326000	2283.29
32700000	120076	32700000	276732	32700000	529594	32700000	888472	32700000	1315820	32700000	1873920	32700000	5105460	32700000	9876100	32700000	16144800	32700000	24934600	327000	2287.68
32800000	120418	32800000	277550	32800000	531155	32800000	891249	32800000	1319780	32800000	1879710	32800000	5120970	32800000	9905720	32800000	16193800	32800000	25011700	328000	2292.11
32900000	120759	32900000	278369	32900000	532718	32900000	894033	32900000	1323760	32900000	1885500	32900000	5136490	32900000	9935310	32900000	16242800	32900000	25088500	329000	2296.27
33000000	121095	33000000	279189	33000000	534284	33000000	896808	33000000	1327720	33000000	1891310	33000000	5152030	33000000	9964880	33000000	16291800	33000000	25165200	330000	2300.83
33100000	121431	33100000	280014	33100000	535850	33100000	899597	33100000	1331680	33100000	1897090	33100000	5167550	33100000	9994480	33100000	16340800	33100000	25242000	331000	2305.57
33200000	121767	33200000	280838	33200000	537415	33200000	902387	33200000	1335650	33200000	1902900	33200000	5183040	33200000	10024100	33200000	16389800	33200000	25319000	332000	2309.96
33300000	122101	33300000	281658	33300000	538973	33300000	905178	33300000	1339610	33300000	1908730	33300000	5198530	33300000	10053700	33300000	16438900	33300000	25395900	333000	2314.37
33400000	122436	33400000	282484	33400000	540537	33400000	907967	33400000	1343590	33400000	1914570	33400000	5214010	33400000	10083300	33400000	16487800	33400000	25473000	334000	2318.82
33500000	122773	33500000	283310	33500000	542101	33500000	910762	33500000	1347580	33500000	1920400	33500000	5229410	33500000	10113000	33500000	16537000	33500000	25550500	335000	2323.24
33600000	123110	33600000	284137	33600000	543665	33600000	913560	33600000	1351570	33600000	1926250	33600000	5244820	33600000	10142600	33600000	16586000	33600000	25627800	336000	2327.28
33700000	123444	33700000	284964	33700000	545233	33700000	916358	33700000	1355550	33700000	1932120	33700000	5260280	33700000	10172400	33700000	16634900	33700000	25705100	337000	2331.47
33800000	123781	33800000	285796	33800000	546803	33800000	919151	33800000	1359530	33800000	1937980	33800000	5275760	33800000	10202100	33800000	16683900	33800000	25782700	338000	2335.56
33900000	124118	33900000	286633	33900000	548373	33900000	921945	33900000	1363500	33900000	1943850	33900000	5291240	33900000	10232000	33900000	16732900	33900000	25860300	339000	2340.02
34000000	124456	34000000	287461	34000000	549945	34000000	924741	34000000	1367480	34000000	1949730	34000000	5306700	34000000	10261700	34000000	16781900	34000000	25937700	340000	2344.22
34100000	124794	34100000	288291	34100000	551510	34100000	927534	34100000	1371460	34100000	1955620	34100000	5322140	34100000	10291500	34100000	16831100	34100000	26015100	341000	2348.59
34200000	125134	34200000	289117	34200000	553086	34200000	930332	34200000	1375440	34200000	1961510	34200000	5337630	34200000	10321200	34200000	16880100	34200000	26092400	342000	2353.03
34300000	125472	34300000	289946	34300000	554658	34300000	933131	34300000	1379420	34300000	1967390	34300000	5353090	34300000	10350900	34300000	16929100	34300000	26169600	343000	2357.39
34400000	125811	34400000	290771	34400000	556232	34400000	935936	34400000	1383400	34400000	1973280	34400000	5368610	34400000	10380500	34400000	16978100	34400000	26246800	344000	2361.74
34500000	126152	34500000	291604	34500000	557808	34500000	938738	34500000	1387380	34500000	1979150	34500000	5384130	34500000	10410100	34500000	17027200	34500000	26323900	345000	2366.11
34600000	126488	34600000	292435	34600000	559382	34600000	941543	34600000	1391350	34600000	1985040	34600000	5399660	34600000	10439800	34600000	17076100	34600000	26400900	346000	2370.26
34700000	126823	34700000	293269	34700000	560960	34700000	944340	34700000	1395320	34700000	1990920	34700000	5415170	34700000	10469600	34700000	17125100	34700000	26478000	347000	2374.64
34800000	127160	34800000	294094	34800000	562541	34800000	947134	34800000	1399280	34800000	1996810	34800000	5430680	34800000	10499300	34800000	17174100	34800000	26554900	348000	2378.97
34900000	127494	34900000	294920	34900000	564121	34900000	949927	34900000	1403250	34900000	2002700	34900000	5446190	34900000	10529000	34900000	17223200	34900000	26632000	349000	2383.41
35000000	127830	35000000	295750	35000000	565700	35000000	952716	35000000	1407200	35000000	2008600	35000000	5461700	35000000	10558700	35000000	17272300	35000000	26709000	350000	2387.78
35100000	128164	35100000	296579	35100000	567283	35100000	955515	35100000	1411160	35100000	2014510	35100000	5477210	35100000	10588300	35100000	17321200	35100000	26785700	351000	2391.89
35200000	128502	35200000	297411	35200000	568864	35200000	958303	35200000	1415130	35200000	2020400	35200000	5492660	35200000	10618100	35200000	17370300	35200000	26862600	352000	2396.21
35300000	128836	35300000	298239	35300000	570452	35300000	961095	35300000	1419090	35300000	2026310	35300000	5508100	35300000	10647800	35300000	17419100	35300000	26939500	353000	2400.48
35400000	129170	35400000	299072	35400000	572034	35400000	963882	35400000	1423050	35400000	2032230	35400000	5523540	35400000	10677500	35400000	17468100	35400000	27016200	354000	2404.87
35500000	129504	35500000	299905	35500000	573616	35500000	966673	35500000	1427030	35500000	2038150	35500000	5538990	35500000	10707300	35500000	17516900	35500000	27092900	355000	2409.1
35600000	129836	35600000	300739	35600000	575204	35600000	969462	35600000	1431000	35600000	2044080	35600000	5554480	35600000	10737100	35600000	17565800	35600000	27169600	356000	2413.17
35700000	130167	35700000	301570	35700000	576793	35700000	972253	35700000	1434960	35700000	2049990	35700000	5569980	35700000	10766800	35700000	17614800	35700000	27246400	357000	2417.36
35800000	130497	35800000	302406	35800000	578387	35800000	975060	35800000	1438940	35800000	2055900	35800000	5585480	35800000	10796500	35800000	17663700	35800000	27323000	358000	2421.43
35900000	130824	35900000	303241	35900000	579976	35900000	977870	35900000	1442900	35900000	2061780	35900000	5600970	35900000	10826000	35900000	17712700	35900000	27399600	359000	2425.45
36000000	131153	36000000	304074	36000000	581572	36000000	980679	36000000	1446860	36000000	2067700	36000000	5616460	36000000	10855500	36000000	17761500	36000000	27476100	360000	2429.51
36100000	131483	36100000	304906	36100000	583161	36100000	983487	36100000	1450820	36100000	2073600	36100000	5631970	36100000	10885000	36100000	17810500	36100000	27552500	361000	2433.69
36200000	131814	36200000	305741	36200000	584750	36200000	986280	36200000	1454790	36200000	2079500	36200000	5647470	36200000	10914600	36200000	17859300	36200000	27628700	362000	2437.87
36300000	132148	36300000	306571	36300000	586338	36300000	989077	36300000	1458740	36300000	2085410	36300000	5663000	36300000	10944200	36300000	17907900	36300000	27705000	363000	2442.1
36400000	132480	36400000	307404	36400000	587936	36400000	991866	36400000	1462690	36400000	2091330	36400000	5678500	36400000	10973800	36400000	17956700	36400000	27781500	364000	2446.28
36500000	132813	36500000	308235	36500000	589522	36500000	994656	36500000	1466650	36500000	2097250	36500000	5694000	36500000	11003400	36500000	18005600	36500000	27857900	365000	2450.46
36600000	133147	36600000	309064	36600000	591115	36600000	997429	36600000	1470610	36600000	2103160	36600000	5709500	36600000	11033100	36600000	18054300	36600000	27934400	366000	2454.57
36700000	133478	36700000	309897	36700000	592708	36700000	1000210	36700000	1474550	36700000	2109070	36700000	5725020	36700000	11062700	36700000	18103300	36700000	28010600	367000	2458.67
36800000	133811	36800000	310730	36800000	594300	36800000	1002990	36800000	1478500	36800000	2114970	36800000	5740530	36800000	11092400	36800000	18151900	36800000	28086800	368000	2462.76
36900000	134144	36900000	311563	36900000	595896	36900000	1005760	36900000	1482450	36900000	2120880	36900000	5756050	36900000	11122200	36900000	18200600	36900000	28163300	369000	2466.82
37000000	134478	37000000	312399	37000000	597491	37000000	1008540	37000000	1486400	37000000	2126800	37000000	5771570	37000000	11152000	37000000	18249200	37000000	28239700	370000	2471.2
37100000	134809	37100000	313238	37100000	599086	37100000	1011330	37100000	1490340	37100000	2132700	37100000	5787080	37100000	11181800	37100000	18297900	37100000	28316200	371000	2475.56
37200000	135145	37200000	314077	37200000	600677	37200000	1014110	37200000	1494290	37200000	2138610	37200000	5802600	37200000	11211600	37200000	18346700	37200000	28392600	372000	2479.73
37300000	135480	37300000	314917	37300000	602267	37300000	1016900	37300000	1498240	37300000	2144550	37300000	5818100	37300000	11241500	37300000	18395500	37300000	28468900	373000	2483.81
37400000	135813	37400000	315756	37400000	603859	37400000	1019680	37400000	1502180	37400000	2150500	37400000	5833630	37400000	11271300	37400000	18444000	37400000	28545500	374000	2487.89
37500000	136145	37500000	316593	37500000	605447	37500000	1022450	37500000	1506120	37500000	2156420	37500000	5849120	37500000	11301100	37500000	18492500	37500000	28622000	375000	2492.18
37600000	136475	37600000	317433	37600000	607043	37600000	1025230	37600000	1510020	37600000	2162360	37600000	5864640	37600000	11330900	37600000	18540900	37600000	28698600	376000	2496.29
37700000	136806	37700000	318271	37700000	608634	37700000	1028000	37700000	1513950	37700000	2168290	37700000	5880200	37700000	11360800	37700000	18589100	37700000	28775200	377000	2500.59
37800000	137133	37800000	319106	37800000	610222	37800000	1030770	37800000	1517870	37800000	2174220	37800000	5895720	37800000	11390500	37800000	18637200	37800000	28852200	378000	2504.85
37900000	137458	37900000	319941	37900000	611815	37900000	1033540	37900000	1521800	37900000	2180120	37900000	5911240	37900000	11420200	37900000	18685400	37900000	28928800	379000	2509.24
38000000	137786	38000000	320780	38000000	613407	38000000	1036310	38000000	1525720	38000000	2186040	38000000	5926800	38000000	11449800	38000000	18733500	38000000	29005700	380000	2513.6
38100000	138112	38100000	321617	38100000	614999	38100000	1039080	38100000	1529650	38100000	2191950	38100000	5942340	38100000	11479400	38100000	18782000	38100000	29082700	381000	2517.9
38200000	138437	38200000	322455	38200000	616586	38200000	1041850	38200000	1533560	38200000	2197860	38200000	5957840	38200000	11509100	38200000	18830500	38200000	29159300	382000	2522.16
38300000	138762	38300000	323293	38300000	618180	38300000	1044630	38300000	1537480	38300000	2203770	38300000	5973340	38300000	11538800	38300000	18879100	38300000	29235900	383000	2526.26
38400000	139089	38400000	324129	38400000	619766	38400000	1047400	38400000	1541400	38400000	2209690	38400000	5988870	38400000	11568500	38400000	18927800	38400000	29312700	384000	2530.46
38500000	139416	38500000	324968	38500000	621351	38500000	1050170	38500000	1545330	38500000	2215600	38500000	6004420	38500000	11598200	38500000	18976500	38500000	29389400	385000	2534.53
38600000	139744	38600000	325801	38600000	622934	38600000	1052940	38600000	1549260	38600000	2221530	38600000	6020010	38600000	11627800	38600000	19025300	38600000	29466300	386000	2538.6
38700000	140070	38700000	326636	38700000	624517	38700000	1055720	38700000	1553160	38700000	2227460	38700000	6035620	38700000	11657500	38700000	19074100	38700000	29543200	387000	2542.65
38800000	140396	38800000	327470	38800000	626103	38800000	1058490	38800000	1557070	38800000	2233400	38800000	6051250	38800000	11687100	38800000	19122900	38800000	29620300	388000	2546.79
38900000	140724	38900000	328302	38900000	627680	38900000	1061270	38900000	1560990	38900000	2239370	38900000	6066850	38900000	11716700	38900000	19171700	38900000	29697100	389000	2551.03
39000000	141052	39000000	329138	39000000	629259	39000000	1064050	39000000	1564900	39000000	2245320	39000000	6082410	39000000	11746400	39000000	19220400	39000000	29774300	390000	2555.03
39100000	141380	39100000	329974	39100000	630835	39100000	1066820	39100000	1568820	39100000	2251270	39100000	6097930	39100000	11775900	39100000	19269200	39100000	29851400	391000	2559.1
39200000	141706	39200000	330807	39200000	632400	39200000	1069590	39200000	1572740	39200000	2257200	39200000	6113470	39200000	11805500	39200000	19317900	39200000	29928600	392000	2563.22
39300000	142034	39300000	331636	39300000	633974	39300000	1072370	39300000	1576680	39300000	2263110	39300000	6129040	39300000	11835000	39300000	19366900	39300000	30005800	393000	2567.27
39400000	142362	39400000	332464	39400000	635548	39400000	1075140	39400000	1580610	39400000	2269050	39400000	6144610	39400000	11864500	39400000	19415700	39400000	30083000	394000	2571.42
39500000	142697	39500000	333294	39500000	637125	39500000	1077910	39500000	1584570	39500000	2274980	39500000	6160180	39500000	11894100	39500000	19464900	39500000	30160100	395000	2575.51
39600000	143028	39600000	334127	39600000	638702	39600000	1080670	39600000	1588490	39600000	2280910	39600000	6175760	39600000	11923600	39600000	19514000	39600000	30237100	396000	2579.54
39700000	143357	39700000	334952	39700000	640281	39700000	1083440	39700000	1592410	39700000	2286820	39700000	6191320	39700000	11953200	39700000	19562900	39700000	30314100	397000	2583.21
39800000	143684	39800000	335779	39800000	641856	39800000	1086220	39800000	1596360	39800000	2292730	39800000	6206860	39800000	11983100	39800000	19611800	39800000	30391000	398000	2587.15
39900000	144010	39900000	336603	39900000	643430	39900000	1089000	39900000	1600300	39900000	2298630	39900000	6222430	39900000	12012800	39900000	19660700	39900000	30467700	399000	2591.13
40000000	144333	40000000	337430	40000000	645015	40000000	1091780	40000000	1604230	40000000	2304520	40000000	6238020	40000000	12042500	40000000	19709500	40000000	30544700	400000	2595.24
40100000	144657	40100000	338257	40100000	646603	40100000	1094560	40100000	1608150	40100000	2310420	40100000	6253600	40100000	12072300	40100000	19758400	40100000	30621500	401000	2599.41
40200000	144982	40200000	339081	40200000	648185	40200000	1097340	40200000	1612070	40200000	2316320	40200000	6269250	40200000	12102200	40200000	19807200	40200000	30698300	402000	2603.49
40300000	145308	40300000	339901	40300000	649782	40300000	1100120	40300000	1615970	40300000	2322210	40300000	6284900	40300000	12131900	40300000	19856000	40300000	30775100	403000	2607.9
40400000	145633	40400000	340724	40400000	651366	40400000	1102900	40400000	1619890	40400000	2328090	40400000	6300540	40400000	12161600	40400000	19904600	40400000	30851700	404000	2612.15
40500000	145957	40500000	341546	40500000	652956	40500000	1105680	40500000	1623780	40500000	2333990	40500000	6316160	40500000	12191200	40500000	19953300	40500000	30928500	405000	2616.43
40600000	146283	40600000	342368	40600000	654555	40600000	1108470	40600000	1627680	40600000	2339870	40600000	6331820	40600000	12220900	40600000	20001900	40600000	31005200	406000	2620.71
40700000	146610	40700000	343191	40700000	656148	40700000	1111250	40700000	1631580	40700000	2345750	40700000	6347460	40700000	12250500	40700000	20050300	40700000	31081900	407000	2624.92
40800000	146937	40800000	344011	40800000	657748	40800000	1114040	40800000	1635460	40800000	2351640	40800000	6363090	40800000	12280000	40800000	20099000	40800000	31158900	408000	2629.16
40900000	147266	40900000	344831	40900000	659352	40900000	1116830	40900000	1639350	40900000	2357530	40900000	6378730	40900000	12309700	40900000	20147600	40900000	31235800	409000	2633.45
41000000	147591	41000000	345657	41000000	660958	41000000	1119620	41000000	1643230	41000000	2363410	41000000	6394360	41000000	12339200	41000000	20196300	41000000	31312700	410000	2637.52
41100000	147916	41100000	346482	41100000	662561	41100000	1122410	41100000	1647120	41100000	2369290	41100000	6410000	41100000	12368800	41100000	20244800	41100000	31389700	411000	2641.81
41200000	148241	41200000	347307	41200000	664162	41200000	1125190	41200000	1651000	41200000	2375180	41200000	6425640	41200000	12398500	41200000	20293300	41200000	31466200	412000	2646.03
41300000	148563	41300000	348136	41300000	665755	41300000	1127970	41300000	1654880	41300000	2381060	41300000	6441300	41300000	12428200	41300000	20341700	41300000	31542700	413000	2650.06
41400000	148885	41400000	348964	41400000	667351	41400000	1130770	41400000	1658780	41400000	2386920	41400000	6457010	41400000	12457900	41400000	20390000	41400000	31619300	414000	2654.27
41500000	149208	41500000	349793	41500000	668948	41500000	1133570	41500000	1662650	41500000	2392800	41500000	6472640	41500000	12487600	41500000	20438400	41500000	31695800	415000	2658.6
41600000	149531	41600000	350618	41600000	670546	41600000	1136370	41600000	1666520	41600000	2398690	41600000	6488290	41600000	12517300	41600000	20486600	41600000	31772600	416000	2662.75
41700000	149858	41700000	351446	41700000	672151	41700000	1139160	41700000	1670390	41700000	2404560	41700000	6503890	41700000	12547000	41700000	20535100	41700000	31849300	417000	2666.87
41800000	150183	41800000	352271	41800000	673753	41800000	1141950	41800000	1674250	41800000	2410440	41800000	6519530	41800000	12576500	41800000	20583600	41800000	31926200	418000	2671.02
41900000	150508	41900000	353095	41900000	675357	41900000	1144730	41900000	1678110	41900000	2416340	41900000	6535140	41900000	12606000	41900000	20632000	41900000	32003100	419000	2675.18
42000000	150832	42000000	353918	42000000	676968	42000000	1147510	42000000	1681960	42000000	2422230	42000000	6550770	42000000	12635600	42000000	20680500	42000000	32080100	420000	2679.48
42100000	151157	42100000	354746	42100000	678584	42100000	1150290	42100000	1685810	42100000	2428050	42100000	6566400	42100000	12665200	42100000	20728800	42100000	32157100	421000	2683.72
42200000	151483	42200000	355578	42200000	680197	42200000	1153080	42200000	1689660	42200000	2433900	42200000	6582010	42200000	12694700	42200000	20777200	42200000	32234300	422000	2687.72
42300000	151809	42300000	356413	42300000	681810	42300000	1155880	42300000	1693520	42300000	2439760	42300000	6597620	42300000	12724200	42300000	20825600	42300000	32311700	423000	2691.65
42400000	152139	42400000	357247	42400000	683421	42400000	1158680	42400000	1697350	42400000	2445630	42400000	6613330	42400000	12753700	42400000	20873900	42400000	32388800	424000	2695.43
42500000	152468	42500000	358082	42500000	685038	42500000	1161470	42500000	1701210	42500000	2451500	42500000	6628960	42500000	12783300	42500000	20922300	42500000	32466000	425000	2699.48
42600000	152796	42600000	358917	42600000	686654	42600000	1164270	42600000	1705060	42600000	2457380	42600000	6644600	42600000	12812900	42600000	20971000	42600000	32543000	426000	2703.54
42700000	153126	42700000	359746	42700000	688273	42700000	1167060	42700000	1708920	42700000	2463270	42700000	6660210	42700000	12842500	42700000	21019300	42700000	32620200	427000	2707.68
42800000	153454	42800000	360574	42800000	689887	42800000	1169850	42800000	1712760	42800000	2469140	42800000	6675810	42800000	12872200	42800000	21067900	42800000	32697100	428000	2711.75
42900000	153781	42900000	361401	42900000	691507	42900000	1172640	42900000	1716610	42900000	2475000	42900000	6691410	42900000	12901900	42900000	21116300	42900000	32773900	429000	2715.85
43000000	154107	43000000	362230	43000000	693126	43000000	1175420	43000000	1720460	43000000	2480890	43000000	6707070	43000000	12931700	43000000	21164700	43000000	32850400	430000	2719.98
43100000	154433	43100000	363058	43100000	694742	43100000	1178200	43100000	1724320	43100000	2486760	43100000	6722720	43100000	12961600	43100000	21213100	43100000	32927300	431000	2724.25
43200000	154764	43200000	363884	43200000	696363	43200000	1180990	43200000	1728160	43200000	2492640	43200000	6738330	43200000	12991500	43200000	21261600	43200000	33004000	432000	2728.73
43300000	155089	43300000	364713	43300000	697983	43300000	1183760	43300000	1732000	43300000	2498530	43300000	6753970	43300000	13021300	43300000	21310100	43300000	33080900	433000	2733.16
43400000	155415	43400000	365539	43400000	699606	43400000	1186550	43400000	1735840	43400000	2504420	43400000	6769590	43400000	13051200	43400000	21358500	43400000	33157600	434000	2737.64
43500000	155741	43500000	366365	43500000	701232	43500000	1189320	43500000	1739670	43500000	2510310	43500000	6785180	43500000	13081200	43500000	21406900	43500000	33234100	435000	2741.9
43600000	156068	43600000	367192	43600000	702860	43600000	1192100	43600000	1743480	43600000	2516200	43600000	6800810	43600000	13111200	43600000	21455300	43600000	33310700	436000	2746.28
43700000	156395	43700000	368012	43700000	704483	43700000	1194860	43700000	1747290	43700000	2522120	43700000	6816390	43700000	13141300	43700000	21503700	43700000	33387200	437000	2750.73
43800000	156723	43800000	368835	43800000	706109	43800000	1197630	43800000	1751110	43800000	2528040	43800000	6831970	43800000	13171400	43800000	21552400	43800000	33463500	438000	2755.24
43900000	157049	43900000	369653	43900000	707727	43900000	1200390	43900000	1754950	43900000	2533950	43900000	6847540	43900000	13201500	43900000	21601000	43900000	33539900	439000	2759.87
44000000	157371	44000000	370482	44000000	709343	44000000	1203140	44000000	1758750	44000000	2539870	44000000	6863080	44000000	13231500	44000000	21649700	44000000	33616200	440000	2764.23
44100000	157693	44100000	371307	44100000	710958	44100000	1205910	44100000	1762580	44100000	2545770	44100000	6878690	44100000	13261700	44100000	21698400	44100000	33692700	441000	2768.69
44200000	158013	44200000	372135	44200000	712567	44200000	1208670	44200000	1766380	44200000	2551670	44200000	6894320	44200000	13291700	44200000	21747000	44200000	33769400	442000	2773
44300000	158337	44300000	372966	44300000	714179	44300000	1211430	44300000	1770190	44300000	2557590	44300000	6910020	44300000	13321600	44300000	21795800	44300000	33846100	443000	2777.44
44400000	158658	44400000	373801	44400000	715792	44400000	1214200	44400000	1774020	44400000	2563510	44400000	6925740	44400000	13351500	44400000	21844400	44400000	33922700	444000	2781.4
44500000	158981	44500000	374630	44500000	717406	44500000	1216960	44500000	1777830	44500000	2569410	44500000	6941480	44500000	13381300	44500000	21892900	44500000	33999600	445000	2785.5
44600000	159298	44600000	375466	44600000	719022	44600000	1219720	44600000	1781630	44600000	2575330	44600000	6957190	44600000	13411100	44600000	21941600	44600000	34076200	446000	2789.75
44700000	159618	44700000	376301	44700000	720629	44700000	1222490	44700000	1785430	44700000	2581260	44700000	6972850	44700000	13440900	44700000	21990100	44700000	34152800	447000	2793.69
44800000	159936	44800000	377137	44800000	722239	44800000	1225240	44800000	1789240	44800000	2587200	44800000	6988530	44800000	13470700	44800000	22038800	44800000	34229200	448000	2797.89
44900000	160253	44900000	377972	44900000	723847	44900000	1228000	44900000	1793040	44900000	2593160	44900000	7004170	44900000	13500400	44900000	22087600	44900000	34305300	449000	2802.1
45000000	160577	45000000	378805	45000000	725465	45000000	1230760	45000000	1796850	45000000	2599120	45000000	7019830	45000000	13530200	45000000	22136400	45000000	34381700	450000	2806.32
45100000	160900	45100000	379635	45100000	727078	45100000	1233510	45100000	1800650	45100000	2605070	45100000	7035470	45100000	13559900	45100000	22185200	45100000	34458100	451000	2810.6
45200000	161219	45200000	380462	45200000	728694	45200000	1236250	45200000	1804460	45200000	2611020	45200000	7051080	45200000	13589600	45200000	22234200	45200000	34534500	452000	2814.69
45300000	161539	45300000	381290	45300000	730307	45300000	1238990	45300000	1808270	45300000	2616960	45300000	7066710	45300000	13619300	45300000	22283400	45300000	34611000	453000	2818.74
45400000	161856	45400000	382120	45400000	731914	45400000	1241720	45400000	1812080	45400000	2622920	45400000	7082410	45400000	13648800	45400000	22332500	45400000	34687000	454000	2822.75
45500000	162173	45500000	382946	45500000	733518	45500000	1244460	45500000	1815900	45500000	2628870	45500000	7098090	45500000	13678500	45500000	22381500	45500000	34763100	455000	2826.83
45600000	162493	45600000	383775	45600000	735120	45600000	1247200	45600000	1819700	45600000	2634820	45600000	7113750	45600000	13708100	45600000	22430600	45600000	34839200	456000	2830.87
45700000	162815	45700000	384601	45700000	736721	45700000	1249930	45700000	1823500	45700000	2640740	45700000	7129470	45700000	13737600	45700000	22479800	45700000	34915300	457000	2835.02
45800000	163136	45800000	385422	45800000	738317	45800000	1252660	45800000	1827280	45800000	2646680	45800000	7145290	45800000	13767200	45800000	22528800	45800000	34991500	458000	2838.93
45900000	163454	45900000	386249	45900000	739905	45900000	1255380	45900000	1831090	45900000	2652610	45900000	7161120	45900000	13796700	45900000	22578000	45900000	35067500	459000	2843.11
46000000	163775	46000000	387078	46000000	741500	46000000	1258120	46000000	1834900	46000000	2658580	46000000	7176990	46000000	13826300	46000000	22627000	46000000	35143200	460000	2846.95
46100000	164099	46100000	387909	46100000	743099	46100000	1260850	46100000	1838700	46100000	2664530	46100000	7192890	46100000	13855900	46100000	22676400	46100000	35218700	461000	2851
46200000	164424	46200000	388747	46200000	744696	46200000	1263590	46200000	1842500	46200000	2670470	46200000	7208830	46200000	13885600	46200000	22725700	46200000	35294500	462000	2855.25
46300000	164754	46300000	389580	46300000	746285	46300000	1266320	46300000	1846310	46300000	2676410	46300000	7224780	46300000	13915200	46300000	22775000	46300000	35370500	463000	2859.59
46400000	165082	46400000	390413	46400000	747877	46400000	1269060	46400000	1850120	46400000	2682370	46400000	7240740	46400000	13944800	46400000	22824600	46400000	35446700	464000	2863.91
46500000	165410	46500000	391244	46500000	749468	46500000	1271790	46500000	1853950	46500000	2688320	46500000	7256690	46500000	13974500	46500000	22874000	46500000	35522700	465000	2867.89
46600000	165736	46600000	392072	46600000	751045	46600000	1274530	46600000	1857790	46600000	2694270	46600000	7272700	46600000	14004300	46600000	22923500	46600000	35598600	466000	2872.2
46700000	166059	46700000	392903	46700000	752625	46700000	1277270	46700000	1861620	46700000	2700240	46700000	7288730	46700000	14034100	46700000	22973100	46700000	35674800	467000	2876.33
46800000	166386	46800000	393732	46800000	754196	46800000	1280010	46800000	1865460	46800000	2706200	46800000	7304820	46800000	14064000	46800000	23022500	46800000	35751000	468000	2880.33
46900000	166713	46900000	394560	46900000	755768	46900000	1282750	46900000	1869300	46900000	2712180	46900000	7320920	46900000	14093800	46900000	23072000	46900000	35827400	469000	2884.43
47000000	167041	47000000	395388	47000000	757347	47000000	1285490	47000000	1873150	47000000	2718170	47000000	7337040	47000000	14123700	47000000	23121500	47000000	35903700	470000	2888.52
47100000	167366	47100000	396211	47100000	758929	47100000	1288210	47100000	1877000	47100000	2724190	47100000	7353170	47100000	14153500	47100000	23170800	47100000	35980200	471000	2892.83
47200000	167690	47200000	397033	47200000	760507	47200000	1290920	47200000	1880840	47200000	2730200	47200000	7369300	47200000	14183300	47200000	23220300	47200000	36056700	472000	2896.8
47300000	168017	47300000	397861	47300000	762079	47300000	1293630	47300000	1884670	47300000	2736190	47300000	7385420	47300000	14213000	47300000	23269900	47300000	36133100	473000	2900.65
47400000	168341	47400000	398687	47400000	763668	47400000	1296340	47400000	1888500	47400000	2742190	47400000	7401550	47400000	14242700	47400000	23319300	47400000	36209600	474000	2904.76
47500000	168664	47500000	399519	47500000	765262	47500000	1299030	47500000	1892350	47500000	2748190	47500000	7417730	47500000	14272400	47500000	23369100	47500000	36286000	475000	2909.04
47600000	168984	47600000	400349	47600000	766855	47600000	1301710	47600000	1896180	47600000	2754190	47600000	7433930	47600000	14302100	47600000	23418700	47600000	36362200	476000	2913.04
47700000	169304	47700000	401183	47700000	768446	47700000	1304380	47700000	1900020	47700000	2760220	47700000	7450150	47700000	14331900	47700000	23468400	47700000	36438800	477000	2917
47800000	169628	47800000	402018	47800000	770042	47800000	1307050	47800000	1903850	47800000	2766240	47800000	7466440	47800000	14361700	47800000	23518300	47800000	36515300	478000	2921.1
47900000	169954	47900000	402851	47900000	771641	47900000	1309710	47900000	1907680	47900000	2772260	47900000	7482690	47900000	14391400	47900000	23568100	47900000	36591900	479000	2925.04
48000000	170279	48000000	403690	48000000	773231	48000000	1312370	48000000	1911500	48000000	2778280	48000000	7498960	48000000	14421200	48000000	23617900	48000000	36668400	480000	2928.95
48100000	170605	48100000	404530	48100000	774833	48100000	1315030	48100000	1915340	48100000	2784320	48100000	7515180	48100000	14451100	48100000	23667800	48100000	36745200	481000	2932.83
48200000	170931	48200000	405366	48200000	776430	48200000	1317680	48200000	1919150	48200000	2790360	48200000	7531350	48200000	14481000	48200000	23717600	48200000	36821900	482000	2936.75
48300000	171255	48300000	406208	48300000	778023	48300000	1320330	48300000	1922980	48300000	2796410	48300000	7547530	48300000	14510800	48300000	23767300	48300000	36898800	483000	2940.64
48400000	171580	48400000	407047	48400000	779623	48400000	1322970	48400000	1926810	48400000	2802460	48400000	7563670	48400000	14540600	48400000	23817000	48400000	36975200	484000	2944.55
48500000	171907	48500000	407888	48500000	781212	48500000	1325600	48500000	1930620	48500000	2808480	48500000	7579750	48500000	14570500	48500000	23866700	48500000	37051700	485000	2948.14
48600000	172234	48600000	408728	48600000	782799	48600000	1328220	48600000	1934460	48600000	2814520	48600000	7595830	48600000	14600300	48600000	23916300	48600000	37128400	486000	2951.92
48700000	172562	48700000	409573	48700000	784392	48700000	1330860	48700000	1938290	48700000	2820560	48700000	7612000	48700000	14630200	48700000	23965800	48700000	37204900	487000	2956.06
48800000	172886	48800000	410414	48800000	785990	48800000	1333500	48800000	1942110	48800000	2826590	48800000	7628140	48800000	14660000	48800000	24015600	48800000	37281200	488000	2960.16
48900000	173214	48900000	411260	48900000	787587	48900000	1336140	48900000	1945940	48900000	2832620	48900000	7644290	48900000	14689800	48900000	24065300	48900000	37357800	489000	2963.91
49000000	173539	49000000	412112	49000000	789175	49000000	1338780	49000000	1949760	49000000	2838660	49000000	7660430	49000000	14719600	49000000	24114900	49000000	37434500	490000	2968.05
49100000	173866	49100000	412956	49100000	790767	49100000	1341430	49100000	1953570	49100000	2844660	49100000	7676550	49100000	14749400	49100000	24164500	49100000	37510600	491000	2972.09
49200000	174190	49200000	413800	49200000	792355	49200000	1344070	49200000	1957380	49200000	2850670	49200000	7692690	49200000	14779200	49200000	24214200	49200000	37586600	492000	2975.95
49300000	174514	49300000	414646	49300000	793936	49300000	1346730	49300000	1961190	49300000	2856670	49300000	7708840	49300000	14808900	49300000	24263900	49300000	37662400	493000	2979.87
49400000	174834	49400000	415491	49400000	795523	49400000	1349380	49400000	1964980	49400000	2862680	49400000	7724930	49400000	14838600	49400000	24313700	49400000	37737800	494000	2984.14
49500000	175156	49500000	416333	49500000	797108	49500000	1352040	49500000	1968780	49500000	2868700	49500000	7741040	49500000	14868500	49500000	24363300	49500000	37813400	495000	2988.43
49600000	175477	49600000	417174	49600000	798688	49600000	1354690	49600000	1972590	49600000	2874740	49600000	7757190	49600000	14898400	49600000	24412900	49600000	37888800	496000	2992.62
49700000	175798	49700000	418018	49700000	800268	49700000	1357350	49700000	1976430	49700000	2880770	49700000	7773340	49700000	14928200	49700000	24462800	49700000	37964500	497000	2996.86
49800000	176119	49800000	418855	49800000	801845	49800000	1360020	49800000	1980250	49800000	2886780	49800000	7789480	49800000	14958200	49800000	24512700	49800000	38040400	498000	3001.1
49900000	176440	49900000	419697	49900000	803422	49900000	1362670	49900000	1984070	49900000	2892770	49900000	7805640	49900000	14988000	49900000	24562600	49900000	38116000	499000	3005.51
50000000	176763	50000000	420532	50000000	804994	50000000	1365330	50000000	1987890	50000000	2898760	50000000	7821820	50000000	15018000	50000000	24612500	50000000	38192200	500000	3009.59
