# Supplementary material for: Non-universality of the dynamic exponent in two-dimensional random media
Source: Sci Rep. 2019 Jan 22;9:251. doi: 10.1038/s41598-018-36236-z (PMC6342955; doi:10.1038/s41598-018-36236-z)
Supplement: Supplementary file 2 — Supplementary data for MSD and the transition rate distribution [file 41598_2018_36236_MOESM2_ESM.zip › raw_data_msd/MSD_Delta=0.3.csv]

0.205		0.2		0.195		0.19		0.185		0.18		0.16		0.14		0.12		0.1		0.2075
2000000	2443.36	2000000	3476.66	2000000	4826.53	2000000	6410.24	2000000	8228.98	2000000	10289.5	2000000	20521.1	2000000	32308.9	2000000	44864.4	2000000	57830.8	100000	268.4
4000000	4110.34	4000000	6150.94	4000000	8894.32	4000000	12153.4	4000000	15888.1	4000000	20107	4000000	40821.9	4000000	64488.6	4000000	89689.5	4000000	115635	200000	423.72
6000000	5610.6	6000000	8668.46	6000000	12836.5	6000000	17791.9	6000000	23476.9	6000000	29891.6	6000000	61112.6	6000000	96716.5	6000000	134564	6000000	173296	300000	554.869
8000000	7021.46	8000000	11102.1	8000000	16725.7	8000000	23391.3	8000000	31024.1	8000000	39669.3	8000000	81392.9	8000000	128998	8000000	179478	8000000	230978	400000	672.151
10000000	8375.78	10000000	13481.4	10000000	20576.6	10000000	28969.9	10000000	38557.1	10000000	49433.5	10000000	101683	10000000	161276	10000000	224452	10000000	288751	500000	780.306
12000000	9682.51	12000000	15820.6	12000000	24404.5	12000000	34528.2	12000000	46075	12000000	59203.5	12000000	121985	12000000	193552	12000000	269467	12000000	346458	600000	881.627
14000000	10955	14000000	18133.7	14000000	28218	14000000	40083.6	14000000	53602.6	14000000	68966.8	14000000	142295	14000000	225828	14000000	314436	14000000	404182	700000	978.626
16000000	12193.1	16000000	20425.4	16000000	32022.3	16000000	45615.5	16000000	61132.5	16000000	78732.7	16000000	162615	16000000	258076	16000000	359449	16000000	461801	800000	1071.09
18000000	13411.9	18000000	22703.5	18000000	35811.3	18000000	51139.7	18000000	68655.9	18000000	88515	18000000	182961	18000000	290362	18000000	404433	18000000	519403	900000	1159.45
20000000	14610.8	20000000	24968.5	20000000	39590.7	20000000	56658.1	20000000	76156.4	20000000	98309.4	20000000	203318	20000000	322683	20000000	449347	20000000	576960	1000000	1244.95
22000000	15793.7	22000000	27226.5	22000000	43361.8	22000000	62169.7	22000000	83663.8	22000000	108107	22000000	223709	22000000	354991	22000000	494194	22000000	634448	1100000	1327.49
24000000	16962.5	24000000	29476.5	24000000	47121.3	24000000	67676.4	24000000	91166.2	24000000	117913	24000000	244101	24000000	387287	24000000	539011	24000000	691975	1200000	1408.46
26000000	18119.7	26000000	31716.8	26000000	50875.9	26000000	73169.5	26000000	98657.8	26000000	127685	26000000	264493	26000000	419607	26000000	583819	26000000	749430	1300000	1488.02
28000000	19268.6	28000000	33946.8	28000000	54625.9	28000000	78671.3	28000000	106142	28000000	137455	28000000	284904	28000000	451893	28000000	628611	28000000	806782	1400000	1566.29
30000000	20408.8	30000000	36169.4	30000000	58366.4	30000000	84173.4	30000000	113615	30000000	147209	30000000	305327	30000000	484143	30000000	673450	30000000	864126	1500000	1642.79
32000000	21539.9	32000000	38386.1	32000000	62112.3	32000000	89677	32000000	121075	32000000	156957	32000000	325771	32000000	516402	32000000	718335	32000000	921371	1600000	1717.9
34000000	22665.3	34000000	40594.9	34000000	65852.8	34000000	95177.2	34000000	128529	34000000	166706	34000000	346249	34000000	548665	34000000	763222	34000000	978501	1700000	1792.19
36000000	23786.3	36000000	42801.8	36000000	69596	36000000	100671	36000000	135983	36000000	176438	36000000	366743	36000000	580921	36000000	808017	36000000	1035690	1800000	1863.62
38000000	24896	38000000	45008.3	38000000	73335	38000000	106167	38000000	143436	38000000	186151	38000000	387222	38000000	613264	38000000	852852	38000000	1092960	1900000	1934.53
40000000	26005.1	40000000	47214.2	40000000	77067.1	40000000	111680	40000000	150902	40000000	195868	40000000	407734	40000000	645582	40000000	897690	40000000	1150200	2000000	2003.92
42000000	27109.7	42000000	49404.9	42000000	80790.8	42000000	117187	42000000	158366	42000000	205577	42000000	428244	42000000	677855	42000000	942560	42000000	1207380	2100000	2071.73
44000000	28206.3	44000000	51595.1	44000000	84506.9	44000000	122688	44000000	165833	44000000	215273	44000000	448807	44000000	710166	44000000	987384	44000000	1264420	2200000	2139.61
46000000	29300.1	46000000	53780.4	46000000	88230.4	46000000	128192	46000000	173304	46000000	224973	46000000	469393	46000000	742485	46000000	1032230	46000000	1321540	2300000	2206.35
48000000	30387.4	48000000	55962.4	48000000	91947.5	48000000	133690	48000000	180776	48000000	234685	48000000	489963	48000000	774731	48000000	1077060	48000000	1378710	2400000	2271.8
50000000	31468.3	50000000	58138.2	50000000	95664.9	50000000	139184	50000000	188252	50000000	244410	50000000	510558	50000000	806995	50000000	1121840	50000000	1435910	2500000	2336.03
52000000	32542.6	52000000	60317	52000000	99380.6	52000000	144695	52000000	195723	52000000	254140	52000000	531094	52000000	839234	52000000	1166590	52000000	1493210	2600000	2399.48
54000000	33614.9	54000000	62489.7	54000000	103102	54000000	150195	54000000	203199	54000000	263860	54000000	551599	54000000	871510	54000000	1211250	54000000	1550560	2700000	2463.75
56000000	34684.3	56000000	64660.6	56000000	106832	56000000	155695	56000000	210683	56000000	273575	56000000	572095	56000000	903797	56000000	1255810	56000000	1607870	2800000	2527.56
58000000	35748.5	58000000	66828.9	58000000	110558	58000000	161195	58000000	218169	58000000	283296	58000000	592616	58000000	936078	58000000	1300350	58000000	1665100	2900000	2590.78
60000000	36809	60000000	68992.7	60000000	114293	60000000	166688	60000000	225666	60000000	293006	60000000	613134	60000000	968365	60000000	1344900	60000000	1722330	3000000	2653.11
62000000	37871.6	62000000	71147.4	62000000	118020	62000000	172163	62000000	233166	62000000	302727	62000000	633663	62000000	1000680	62000000	1389470	62000000	1779650	3100000	2714.32
64000000	38929.7	64000000	73300.5	64000000	121738	64000000	177651	64000000	240643	64000000	312457	64000000	654185	64000000	1032940	64000000	1434080	64000000	1836890	3200000	2774.75
66000000	39988.8	66000000	75451.6	66000000	125456	66000000	183148	66000000	248121	66000000	322197	66000000	674707	66000000	1065230	66000000	1478660	66000000	1894130	3300000	2835.48
68000000	41042.8	68000000	77608.3	68000000	129175	68000000	188659	68000000	255605	68000000	331948	68000000	695219	68000000	1097530	68000000	1523180	68000000	1951440	3400000	2895.72
70000000	42093.7	70000000	79767.3	70000000	132896	70000000	194169	70000000	263064	70000000	341699	70000000	715750	70000000	1129810	70000000	1567660	70000000	2008740	3500000	2955.63
72000000	43141.7	72000000	81925.9	72000000	136605	72000000	199678	72000000	270530	72000000	351444	72000000	736291	72000000	1162080	72000000	1612190	72000000	2066040	3600000	3014.73
74000000	44186.5	74000000	84084.5	74000000	140317	74000000	205195	74000000	278001	74000000	361196	74000000	756858	74000000	1194400	74000000	1656730	74000000	2123370	3700000	3074.1
76000000	45227.6	76000000	86250.4	76000000	144024	76000000	210709	76000000	285476	76000000	370948	76000000	777421	76000000	1226760	76000000	1701260	76000000	2180740	3800000	3132.58
78000000	46262.8	78000000	88410	78000000	147722	78000000	216225	78000000	292955	78000000	380683	78000000	797963	78000000	1259060	78000000	1745850	78000000	2238060	3900000	3190.29
80000000	47297.9	80000000	90563.8	80000000	151434	80000000	221749	80000000	300462	80000000	390432	80000000	818544	80000000	1291320	80000000	1790420	80000000	2295450	4000000	3247.36
82000000	48330.7	82000000	92718.5	82000000	155155	82000000	227265	82000000	307975	82000000	400172	82000000	839123	82000000	1323540	82000000	1834900	82000000	2352920	4100000	3304.53
84000000	49359.6	84000000	94873.7	84000000	158882	84000000	232772	84000000	315491	84000000	409919	84000000	859703	84000000	1355780	84000000	1879440	84000000	2410300	4200000	3361
86000000	50386.8	86000000	97027.4	86000000	162600	86000000	238284	86000000	323011	86000000	419672	86000000	880263	86000000	1387970	86000000	1923990	86000000	2467650	4300000	3416.9
88000000	51412.7	88000000	99178.4	88000000	166321	88000000	243795	88000000	330531	88000000	429394	88000000	900793	88000000	1420130	88000000	1968450	88000000	2525010	4400000	3472.63
90000000	52441.2	90000000	101326	90000000	170032	90000000	249315	90000000	338051	90000000	439105	90000000	921357	90000000	1452290	90000000	2012910	90000000	2582450	4500000	3527.7
92000000	53463.8	92000000	103479	92000000	173740	92000000	254824	92000000	345571	92000000	448813	92000000	941916	92000000	1484520	92000000	2057300	92000000	2639960	4600000	3582.57
94000000	54482.6	94000000	105630	94000000	177449	94000000	260343	94000000	353100	94000000	458543	94000000	962468	94000000	1516730	94000000	2101670	94000000	2697510	4700000	3637.69
96000000	55501.6	96000000	107781	96000000	181162	96000000	265860	96000000	360625	96000000	468273	96000000	983058	96000000	1548910	96000000	2146080	96000000	2755050	4800000	3692.18
98000000	56524.6	98000000	109928	98000000	184871	98000000	271385	98000000	368138	98000000	478012	98000000	1003690	98000000	1581060	98000000	2190600	98000000	2812390	4900000	3747.6
100000000	57545.8	100000000	112081	100000000	188578	100000000	276899	100000000	375665	100000000	487750	100000000	1024300	100000000	1613260	100000000	2235090	100000000	2869700	5000000	3801.65
102000000	58565.4	102000000	114226	102000000	192285	102000000	282423	102000000	383172	102000000	497499	102000000	1044890	102000000	1645470	102000000	2279610	102000000	2927070	5100000	3855.4
104000000	59587.6	104000000	116376	104000000	195994	104000000	287953	104000000	390666	104000000	507262	104000000	1065410	104000000	1677630	104000000	2324110	104000000	2984420	5200000	3909.01
106000000	60608	106000000	118516	106000000	199692	106000000	293483	106000000	398145	106000000	517041	106000000	1085940	106000000	1709820	106000000	2368630	106000000	3041840	5300000	3961.32
108000000	61626.6	108000000	120658	108000000	203384	108000000	299007	108000000	405633	108000000	526785	108000000	1106460	108000000	1742060	108000000	2413090	108000000	3099240	5400000	4013.79
110000000	62645.8	110000000	122811	110000000	207076	110000000	304539	110000000	413114	110000000	536524	110000000	1126980	110000000	1774310	110000000	2457510	110000000	3156710	5500000	4066.62
112000000	63659.9	112000000	124965	112000000	210766	112000000	310078	112000000	420596	112000000	546274	112000000	1147510	112000000	1806530	112000000	2501890	112000000	3214160	5600000	4119.52
114000000	64671.5	114000000	127122	114000000	214453	114000000	315598	114000000	428059	114000000	556035	114000000	1168030	114000000	1838760	114000000	2546180	114000000	3271540	5700000	4171.8
116000000	65683.3	116000000	129271	116000000	218139	116000000	321126	116000000	435517	116000000	565802	116000000	1188540	116000000	1870940	116000000	2590340	116000000	3329000	5800000	4223.62
118000000	66690.2	118000000	131416	118000000	221831	118000000	326655	118000000	442994	118000000	575575	118000000	1209050	118000000	1903100	118000000	2634510	118000000	3386590	5900000	4276.05
120000000	67705.1	120000000	133561	120000000	225535	120000000	332192	120000000	450469	120000000	585347	120000000	1229580	120000000	1935320	120000000	2678710	120000000	3444160	6000000	4328.28
122000000	68713.2	122000000	135703	122000000	229238	122000000	337742	122000000	457956	122000000	595125	122000000	1250150	122000000	1967500	122000000	2722950	122000000	3501800	6100000	4380.52
124000000	69721.4	124000000	137847	124000000	232936	124000000	343306	124000000	465441	124000000	604879	124000000	1270730	124000000	1999660	124000000	2767180	124000000	3559380	6200000	4432.96
126000000	70723.3	126000000	139986	126000000	236637	126000000	348859	126000000	472918	126000000	614622	126000000	1291290	126000000	2031840	126000000	2811360	126000000	3617030	6300000	4484.85
128000000	71726.1	128000000	142116	128000000	240331	128000000	354414	128000000	480407	128000000	624387	128000000	1311870	128000000	2064070	128000000	2855530	128000000	3674770	6400000	4537.17
130000000	72724.7	130000000	144246	130000000	244018	130000000	359960	130000000	487889	130000000	634166	130000000	1332470	130000000	2096340	130000000	2899690	130000000	3732560	6500000	4588.86
132000000	73721.6	132000000	146376	132000000	247706	132000000	365484	132000000	495384	132000000	643939	132000000	1353060	132000000	2128600	132000000	2943880	132000000	3790400	6600000	4640.26
134000000	74719.5	134000000	148504	134000000	251390	134000000	371023	134000000	502887	134000000	653702	134000000	1373620	134000000	2160880	134000000	2988140	134000000	3848260	6700000	4690.82
136000000	75715.8	136000000	150634	136000000	255068	136000000	376561	136000000	510384	136000000	663462	136000000	1394250	136000000	2193160	136000000	3032470	136000000	3906270	6800000	4741.14
138000000	76714.6	138000000	152762	138000000	258744	138000000	382109	138000000	517886	138000000	673240	138000000	1414860	138000000	2225440	138000000	3076790	138000000	3964280	6900000	4792.33
140000000	77710.4	140000000	154896	140000000	262425	140000000	387647	140000000	525389	140000000	682983	140000000	1435500	140000000	2257710	140000000	3121100	140000000	4022250	7000000	4842.22
142000000	78709.6	142000000	157033	142000000	266111	142000000	393202	142000000	532900	142000000	692746	142000000	1456160	142000000	2290010	142000000	3165400	142000000	4080250	7100000	4891.98
144000000	79710.8	144000000	159163	144000000	269789	144000000	398753	144000000	540417	144000000	702512	144000000	1476820	144000000	2322340	144000000	3209740	144000000	4138240	7200000	4941.94
146000000	80705.4	146000000	161290	146000000	273474	146000000	404300	146000000	547943	146000000	712244	146000000	1497420	146000000	2354630	146000000	3254110	146000000	4196140	7300000	4991.99
148000000	81700.3	148000000	163409	148000000	277163	148000000	409839	148000000	555451	148000000	721985	148000000	1518040	148000000	2386890	148000000	3298450	148000000	4253970	7400000	5042.09
150000000	82703.3	150000000	165537	150000000	280853	150000000	415370	150000000	562977	150000000	731738	150000000	1538630	150000000	2419140	150000000	3342800	150000000	4311600	7500000	5092.38
152000000	83701	152000000	167660	152000000	284538	152000000	420902	152000000	570495	152000000	741475	152000000	1559230	152000000	2451330	152000000	3387090	152000000	4369240	7600000	5142.35
154000000	84696.9	154000000	169785	154000000	288219	154000000	426427	154000000	578006	154000000	751253	154000000	1579820	154000000	2483540	154000000	3431370	154000000	4426910	7700000	5191.94
156000000	85690.5	156000000	171911	156000000	291925	156000000	431951	156000000	585503	156000000	761009	156000000	1600360	156000000	2515700	156000000	3475740	156000000	4484460	7800000	5241.41
158000000	86683.4	158000000	174029	158000000	295624	158000000	437466	158000000	593000	158000000	770769	158000000	1620950	158000000	2547820	158000000	3520150	158000000	4541920	7900000	5290.56
160000000	87679.7	160000000	176143	160000000	299325	160000000	442983	160000000	600480	160000000	780499	160000000	1641540	160000000	2579920	160000000	3564470	160000000	4599440	8000000	5339.2
162000000	88675	162000000	178254	162000000	303026	162000000	448511	162000000	607948	162000000	790228	162000000	1662120	162000000	2612000	162000000	3608800	162000000	4656950	8100000	5387.45
164000000	89672.6	164000000	180365	164000000	306728	164000000	454054	164000000	615425	164000000	799955	164000000	1682680	164000000	2644040	164000000	3653090	164000000	4714390	8200000	5436.01
166000000	90670.2	166000000	182486	166000000	310436	166000000	459593	166000000	622887	166000000	809696	166000000	1703230	166000000	2676150	166000000	3697440	166000000	4771890	8300000	5484.84
168000000	91664.7	168000000	184602	168000000	314132	168000000	465127	168000000	630350	168000000	819434	168000000	1723780	168000000	2708290	168000000	3741720	168000000	4829450	8400000	5533.59
170000000	92649.6	170000000	186714	170000000	317831	170000000	470652	170000000	637820	170000000	829177	170000000	1744310	170000000	2740430	170000000	3785970	170000000	4887070	8500000	5582.09
172000000	93636.8	172000000	188831	172000000	321536	172000000	476167	172000000	645293	172000000	838917	172000000	1764890	172000000	2772570	172000000	3830250	172000000	4944670	8600000	5629.74
174000000	94624.9	174000000	190946	174000000	325232	174000000	481683	174000000	652749	174000000	848632	174000000	1785480	174000000	2804740	174000000	3874540	174000000	5002180	8700000	5677.51
176000000	95604.9	176000000	193062	176000000	328932	176000000	487210	176000000	660189	176000000	858332	176000000	1806100	176000000	2836940	176000000	3918910	176000000	5059610	8800000	5724.45
178000000	96588.1	178000000	195174	178000000	332626	178000000	492725	178000000	667624	178000000	868055	178000000	1826730	178000000	2869120	178000000	3963220	178000000	5117090	8900000	5771.29
180000000	97575.3	180000000	197293	180000000	336325	180000000	498237	180000000	675087	180000000	877760	180000000	1847300	180000000	2901340	180000000	4007500	180000000	5174650	9000000	5818.24
182000000	98557.1	182000000	199408	182000000	340020	182000000	503745	182000000	682543	182000000	887457	182000000	1867900	182000000	2933540	182000000	4051690	182000000	5232160	9100000	5865.3
184000000	99544.9	184000000	201523	184000000	343714	184000000	509267	184000000	689994	184000000	897151	184000000	1888490	184000000	2965800	184000000	4095840	184000000	5289770	9200000	5911.81
186000000	100528	186000000	203632	186000000	347409	186000000	514801	186000000	697452	186000000	906849	186000000	1909100	186000000	2998020	186000000	4139980	186000000	5347310	9300000	5958.07
188000000	101512	188000000	205738	188000000	351096	188000000	520349	188000000	704911	188000000	916546	188000000	1929690	188000000	3030210	188000000	4184050	188000000	5404870	9400000	6004.3
190000000	102494	190000000	207848	190000000	354790	190000000	525902	190000000	712357	190000000	926215	190000000	1950290	190000000	3062440	190000000	4228080	190000000	5462440	9500000	6051.35
192000000	103474	192000000	209960	192000000	358479	192000000	531453	192000000	719797	192000000	935886	192000000	1970890	192000000	3094680	192000000	4272140	192000000	5520050	9600000	6098.94
194000000	104462	194000000	212075	194000000	362165	194000000	536999	194000000	727246	194000000	945561	194000000	1991520	194000000	3126880	194000000	4316180	194000000	5577500	9700000	6145.54
196000000	105449	196000000	214181	196000000	365851	196000000	542560	196000000	734691	196000000	955247	196000000	2012160	196000000	3159110	196000000	4360220	196000000	5634950	9800000	6191.89
198000000	106440	198000000	216279	198000000	369545	198000000	548110	198000000	742149	198000000	964931	198000000	2032770	198000000	3191350	198000000	4404280	198000000	5692350	9900000	6238.07
200000000	107431	200000000	218380	200000000	373240	200000000	553660	200000000	749610	200000000	974613	200000000	2053410	200000000	3223670	200000000	4448300	200000000	5749850	10000000	6284.43
202000000	108424	202000000	220484	202000000	376934	202000000	559200	202000000	757079	202000000	984298	202000000	2074040	202000000	3255950	202000000	4492280	202000000	5807390	10100000	6330.46
204000000	109418	204000000	222584	204000000	380616	204000000	564749	204000000	764541	204000000	993982	204000000	2094700	204000000	3288280	204000000	4536340	204000000	5864940	10200000	6376.27
206000000	110407	206000000	224679	206000000	384294	206000000	570301	206000000	771998	206000000	1003660	206000000	2115330	206000000	3320570	206000000	4580410	206000000	5922540	10300000	6421.74
208000000	111397	208000000	226771	208000000	387976	208000000	575815	208000000	779430	208000000	1013330	208000000	2135940	208000000	3352780	208000000	4624450	208000000	5980140	10400000	6466.51
210000000	112396	210000000	228863	210000000	391662	210000000	581334	210000000	786855	210000000	1022980	210000000	2156520	210000000	3384930	210000000	4668540	210000000	6037840	10500000	6512.2
212000000	113394	212000000	230964	212000000	395351	212000000	586856	212000000	794279	212000000	1032620	212000000	2177110	212000000	3417090	212000000	4712670	212000000	6095610	10600000	6557.24
214000000	114386	214000000	233060	214000000	399047	214000000	592383	214000000	801698	214000000	1042280	214000000	2197690	214000000	3449210	214000000	4756770	214000000	6153430	10700000	6602.38
216000000	115382	216000000	235157	216000000	402746	216000000	597907	216000000	809125	216000000	1051950	216000000	2218290	216000000	3481380	216000000	4800780	216000000	6211320	10800000	6647.51
218000000	116378	218000000	237254	218000000	406442	218000000	603433	218000000	816538	218000000	1061600	218000000	2238820	218000000	3513510	218000000	4844700	218000000	6269330	10900000	6692.63
220000000	117374	220000000	239345	220000000	410139	220000000	608966	220000000	823943	220000000	1071250	220000000	2259390	220000000	3545600	220000000	4888640	220000000	6327450	11000000	6738.01
222000000	118363	222000000	241440	222000000	413842	222000000	614480	222000000	831342	222000000	1080930	222000000	2279920	222000000	3577640	222000000	4932670	222000000	6385460	11100000	6783.16
224000000	119353	224000000	243537	224000000	417537	224000000	619986	224000000	838738	224000000	1090610	224000000	2300480	224000000	3609740	224000000	4976730	224000000	6443550	11200000	6828.9
226000000	120344	226000000	245641	226000000	421230	226000000	625491	226000000	846155	226000000	1100290	226000000	2321020	226000000	3641810	226000000	5020690	226000000	6501580	11300000	6874.35
228000000	121336	228000000	247739	228000000	424923	228000000	630992	228000000	853559	228000000	1110000	228000000	2341590	228000000	3673850	228000000	5064710	228000000	6559610	11400000	6920
230000000	122329	230000000	249842	230000000	428611	230000000	636490	230000000	860986	230000000	1119690	230000000	2362130	230000000	3705820	230000000	5108700	230000000	6617500	11500000	6965.06
232000000	123321	232000000	251950	232000000	432293	232000000	641987	232000000	868401	232000000	1129390	232000000	2382620	232000000	3737820	232000000	5152630	232000000	6675390	11600000	7009.09
234000000	124312	234000000	254066	234000000	435987	234000000	647479	234000000	875826	234000000	1139070	234000000	2403140	234000000	3769780	234000000	5196530	234000000	6733230	11700000	7053.64
236000000	125304	236000000	256185	236000000	439680	236000000	652974	236000000	883262	236000000	1148790	236000000	2423660	236000000	3801720	236000000	5240350	236000000	6791180	11800000	7097.64
238000000	126295	238000000	258313	238000000	443369	238000000	658469	238000000	890704	238000000	1158530	238000000	2444160	238000000	3833610	238000000	5284290	238000000	6849080	11900000	7141.7
240000000	127282	240000000	260437	240000000	447059	240000000	663965	240000000	898126	240000000	1168260	240000000	2464660	240000000	3865510	240000000	5328240	240000000	6907100	12000000	7185.91
242000000	128270	242000000	262561	242000000	450752	242000000	669472	242000000	905544	242000000	1178010	242000000	2485170	242000000	3897370	242000000	5372240	242000000	6965220	12100000	7230.61
244000000	129258	244000000	264679	244000000	454447	244000000	674977	244000000	912955	244000000	1187770	244000000	2505650	244000000	3929260	244000000	5416340	244000000	7023340	12200000	7275.85
246000000	130249	246000000	266807	246000000	458139	246000000	680480	246000000	920395	246000000	1197520	246000000	2526150	246000000	3961250	246000000	5460460	246000000	7081530	12300000	7321.23
248000000	131235	248000000	268926	248000000	461828	248000000	685980	248000000	927826	248000000	1207270	248000000	2546620	248000000	3993200	248000000	5504650	248000000	7139740	12400000	7365.24
250000000	132215	250000000	271045	250000000	465516	250000000	691495	250000000	935268	250000000	1217010	250000000	2567130	250000000	4025200	250000000	5548800	250000000	7197950	12500000	7409.15
252000000	133199	252000000	273169	252000000	469190	252000000	697005	252000000	942694	252000000	1226760	252000000	2587560	252000000	4057160	252000000	5592950	252000000	7256160	12600000	7453.24
254000000	134184	254000000	275298	254000000	472871	254000000	702518	254000000	950120	254000000	1236520	254000000	2608030	254000000	4089030	254000000	5637050	254000000	7314540	12700000	7497.15
256000000	135164	256000000	277421	256000000	476557	256000000	708026	256000000	957538	256000000	1246270	256000000	2628490	256000000	4120850	256000000	5681140	256000000	7372960	12800000	7540.93
258000000	136149	258000000	279544	258000000	480234	258000000	713527	258000000	964977	258000000	1256020	258000000	2648990	258000000	4152660	258000000	5725260	258000000	7431310	12900000	7585.4
260000000	137129	260000000	281659	260000000	483902	260000000	719022	260000000	972410	260000000	1265760	260000000	2669470	260000000	4184510	260000000	5769410	260000000	7489640	13000000	7628.42
262000000	138101	262000000	283780	262000000	487571	262000000	724523	262000000	979852	262000000	1275520	262000000	2689970	262000000	4216350	262000000	5813640	262000000	7548060	13100000	7671.98
264000000	139071	264000000	285898	264000000	491233	264000000	730032	264000000	987305	264000000	1285290	264000000	2710510	264000000	4248170	264000000	5857760	264000000	7606500	13200000	7715.93
266000000	140044	266000000	288020	266000000	494909	266000000	735530	266000000	994752	266000000	1295050	266000000	2731020	266000000	4280080	266000000	5901830	266000000	7664840	13300000	7759.84
268000000	141013	268000000	290142	268000000	498560	268000000	741028	268000000	1002210	268000000	1304800	268000000	2751530	268000000	4312050	268000000	5945880	268000000	7723190	13400000	7803.77
270000000	141982	270000000	292266	270000000	502215	270000000	746513	270000000	1009690	270000000	1314570	270000000	2772020	270000000	4343980	270000000	5989880	270000000	7781440	13500000	7847.47
272000000	142949	272000000	294393	272000000	505871	272000000	751999	272000000	1017150	272000000	1324330	272000000	2792490	272000000	4375900	272000000	6033920	272000000	7839570	13600000	7891.52
274000000	143910	274000000	296515	274000000	509526	274000000	757488	274000000	1024630	274000000	1334080	274000000	2812990	274000000	4407800	274000000	6078000	274000000	7897570	13700000	7935.88
276000000	144869	276000000	298642	276000000	513185	276000000	762971	276000000	1032110	276000000	1343870	276000000	2833460	276000000	4439740	276000000	6122130	276000000	7955590	13800000	7980.09
278000000	145835	278000000	300775	278000000	516840	278000000	768461	278000000	1039600	278000000	1353650	278000000	2853930	278000000	4471710	278000000	6166310	278000000	8013690	13900000	8024.79
280000000	146800	280000000	302908	280000000	520511	280000000	773937	280000000	1047100	280000000	1363450	280000000	2874420	280000000	4503680	280000000	6210450	280000000	8071780	14000000	8068.83
282000000	147767	282000000	305030	282000000	524177	282000000	779416	282000000	1054620	282000000	1373250	282000000	2894910	282000000	4535720	282000000	6254640	282000000	8129930	14100000	8112.93
284000000	148727	284000000	307159	284000000	527844	284000000	784880	284000000	1062140	284000000	1383070	284000000	2915410	284000000	4567710	284000000	6298930	284000000	8188140	14200000	8156.01
286000000	149690	286000000	309285	286000000	531512	286000000	790340	286000000	1069640	286000000	1392880	286000000	2935900	286000000	4599760	286000000	6343240	286000000	8246420	14300000	8199.57
288000000	150658	288000000	311412	288000000	535184	288000000	795801	288000000	1077160	288000000	1402670	288000000	2956410	288000000	4631760	288000000	6387530	288000000	8304660	14400000	8243.4
290000000	151619	290000000	313547	290000000	538862	290000000	801253	290000000	1084660	290000000	1412460	290000000	2976900	290000000	4663820	290000000	6431810	290000000	8362850	14500000	8287.94
292000000	152581	292000000	315680	292000000	542535	292000000	806706	292000000	1092170	292000000	1422250	292000000	2997400	292000000	4695920	292000000	6476110	292000000	8420950	14600000	8332.34
294000000	153539	294000000	317815	294000000	546214	294000000	812162	294000000	1099680	294000000	1432040	294000000	3017880	294000000	4727930	294000000	6520490	294000000	8478840	14700000	8376.01
296000000	154498	296000000	319947	296000000	549890	296000000	817620	296000000	1107190	296000000	1441850	296000000	3038420	296000000	4760040	296000000	6564700	296000000	8536710	14800000	8419.6
298000000	155453	298000000	322077	298000000	553572	298000000	823075	298000000	1114710	298000000	1451630	298000000	3058990	298000000	4792090	298000000	6608900	298000000	8594610	14900000	8463.26
300000000	156411	300000000	324211	300000000	557253	300000000	828526	300000000	1122220	300000000	1461410	300000000	3079570	300000000	4824150	300000000	6653000	300000000	8652300	15000000	8506.09
302000000	157372	302000000	326340	302000000	560936	302000000	833986	302000000	1129700	302000000	1471210	302000000	3100090	302000000	4856210	302000000	6697090	302000000	8710000	15100000	8549.42
304000000	158337	304000000	328465	304000000	564623	304000000	839442	304000000	1137190	304000000	1481010	304000000	3120630	304000000	4888280	304000000	6741110	304000000	8767620	15200000	8592.59
306000000	159293	306000000	330590	306000000	568301	306000000	844903	306000000	1144670	306000000	1490810	306000000	3141190	306000000	4920390	306000000	6785120	306000000	8825080	15300000	8635.02
308000000	160253	308000000	332703	308000000	571978	308000000	850361	308000000	1152160	308000000	1500590	308000000	3161790	308000000	4952510	308000000	6829220	308000000	8882410	15400000	8677.39
310000000	161213	310000000	334811	310000000	575653	310000000	855815	310000000	1159650	310000000	1510360	310000000	3182390	310000000	4984670	310000000	6873350	310000000	8939820	15500000	8719.66
312000000	162173	312000000	336928	312000000	579322	312000000	861262	312000000	1167150	312000000	1520110	312000000	3203020	312000000	5016830	312000000	6917580	312000000	8997240	15600000	8762.29
314000000	163135	314000000	339045	314000000	582995	314000000	866718	314000000	1174640	314000000	1529880	314000000	3223620	314000000	5048980	314000000	6961600	314000000	9054750	15700000	8803.75
316000000	164095	316000000	341174	316000000	586674	316000000	872170	316000000	1182130	316000000	1539650	316000000	3244220	316000000	5081140	316000000	7005520	316000000	9112400	15800000	8845.24
318000000	165057	318000000	343306	318000000	590347	318000000	877625	318000000	1189620	318000000	1549440	318000000	3264820	318000000	5113340	318000000	7049400	318000000	9169910	15900000	8886.86
320000000	166026	320000000	345442	320000000	594027	320000000	883073	320000000	1197100	320000000	1559210	320000000	3285410	320000000	5145550	320000000	7093150	320000000	9227440	16000000	8928.45
322000000	166992	322000000	347576	322000000	597711	322000000	888518	322000000	1204590	322000000	1568980	322000000	3305960	322000000	5177720	322000000	7136780	322000000	9284950	16100000	8969.71
324000000	167953	324000000	349704	324000000	601396	324000000	893970	324000000	1212080	324000000	1578780	324000000	3326500	324000000	5209850	324000000	7180520	324000000	9342530	16200000	9010.8
326000000	168922	326000000	351827	326000000	605090	326000000	899411	326000000	1219570	326000000	1588560	326000000	3347060	326000000	5242000	326000000	7224230	326000000	9400160	16300000	9051.95
328000000	169889	328000000	353959	328000000	608772	328000000	904862	328000000	1227050	328000000	1598340	328000000	3367640	328000000	5274120	328000000	7267960	328000000	9457900	16400000	9093.59
330000000	170851	330000000	356092	330000000	612463	330000000	910317	330000000	1234500	330000000	1608130	330000000	3388200	330000000	5306210	330000000	7311610	330000000	9515550	16500000	9135.71
332000000	171815	332000000	358223	332000000	616151	332000000	915769	332000000	1241970	332000000	1617950	332000000	3408710	332000000	5338400	332000000	7355240	332000000	9573060	16600000	9178.44
334000000	172776	334000000	360351	334000000	619844	334000000	921214	334000000	1249420	334000000	1627760	334000000	3429130	334000000	5370590	334000000	7398810	334000000	9630630	16700000	9220.55
336000000	173738	336000000	362479	336000000	623537	336000000	926659	336000000	1256870	336000000	1637590	336000000	3449540	336000000	5402820	336000000	7442330	336000000	9688190	16800000	9262.34
338000000	174706	338000000	364603	338000000	627223	338000000	932100	338000000	1264310	338000000	1647410	338000000	3469930	338000000	5435010	338000000	7485840	338000000	9745680	16900000	9303.86
340000000	175671	340000000	366721	340000000	630909	340000000	937548	340000000	1271780	340000000	1657250	340000000	3490330	340000000	5467200	340000000	7529430	340000000	9803040	17000000	9345.45
342000000	176635	342000000	368842	342000000	634602	342000000	942994	342000000	1279240	342000000	1667080	342000000	3510730	342000000	5499500	342000000	7572940	342000000	9860400	17100000	9386.43
344000000	177603	344000000	370968	344000000	638295	344000000	948442	344000000	1286680	344000000	1676920	344000000	3531120	344000000	5531820	344000000	7616420	344000000	9917540	17200000	9427.28
346000000	178565	346000000	373097	346000000	641981	346000000	953895	346000000	1294120	346000000	1686770	346000000	3551490	346000000	5564060	346000000	7659910	346000000	9974650	17300000	9468.27
348000000	179530	348000000	375228	348000000	645682	348000000	959364	348000000	1301570	348000000	1696590	348000000	3571860	348000000	5596270	348000000	7703290	348000000	10031700	17400000	9509.88
350000000	180494	350000000	377357	350000000	649385	350000000	964836	350000000	1309010	350000000	1706420	350000000	3592230	350000000	5628530	350000000	7746780	350000000	10088800	17500000	9550.43
352000000	181459	352000000	379496	352000000	653092	352000000	970323	352000000	1316460	352000000	1716230	352000000	3612620	352000000	5660780	352000000	7790340	352000000	10145800	17600000	9590.75
354000000	182416	354000000	381627	354000000	656799	354000000	975811	354000000	1323910	354000000	1726050	354000000	3632950	354000000	5693120	354000000	7833930	354000000	10202900	17700000	9631.14
356000000	183371	356000000	383760	356000000	660501	356000000	981291	356000000	1331380	356000000	1735880	356000000	3653320	356000000	5725460	356000000	7877530	356000000	10260000	17800000	9671.61
358000000	184326	358000000	385910	358000000	664202	358000000	986758	358000000	1338850	358000000	1745710	358000000	3673590	358000000	5757780	358000000	7921270	358000000	10317000	17900000	9712.85
360000000	185282	360000000	388053	360000000	667896	360000000	992227	360000000	1346320	360000000	1755550	360000000	3693930	360000000	5790070	360000000	7965000	360000000	10374200	18000000	9754.28
362000000	186240	362000000	390198	362000000	671604	362000000	997678	362000000	1353770	362000000	1765380	362000000	3714310	362000000	5822340	362000000	8008710	362000000	10431400	18100000	9795.84
364000000	187197	364000000	392338	364000000	675315	364000000	1003130	364000000	1361220	364000000	1775230	364000000	3734700	364000000	5854660	364000000	8052410	364000000	10488600	18200000	9836.24
366000000	188148	366000000	394477	366000000	679031	366000000	1008570	366000000	1368680	366000000	1785090	366000000	3755130	366000000	5886990	366000000	8096000	366000000	10545700	18300000	9877.16
368000000	189092	368000000	396613	368000000	682742	368000000	1014020	368000000	1376150	368000000	1794930	368000000	3775550	368000000	5919290	368000000	8139550	368000000	10602700	18400000	9919.01
370000000	190043	370000000	398751	370000000	686455	370000000	1019470	370000000	1383640	370000000	1804760	370000000	3795990	370000000	5951470	370000000	8183090	370000000	10659800	18500000	9961.18
372000000	190995	372000000	400880	372000000	690171	372000000	1024930	372000000	1391150	372000000	1814590	372000000	3816460	372000000	5983730	372000000	8226690	372000000	10717000	18600000	10003.1
374000000	191947	374000000	403009	374000000	693891	374000000	1030380	374000000	1398640	374000000	1824430	374000000	3836900	374000000	6015900	374000000	8270280	374000000	10774100	18700000	10044.2
376000000	192901	376000000	405140	376000000	697612	376000000	1035830	376000000	1406160	376000000	1834260	376000000	3857300	376000000	6048010	376000000	8314010	376000000	10831400	18800000	10085.3
378000000	193852	378000000	407272	378000000	701320	378000000	1041280	378000000	1413670	378000000	1844060	378000000	3877690	378000000	6080160	378000000	8357780	378000000	10888600	18900000	10126.5
380000000	194805	380000000	409402	380000000	705044	380000000	1046720	380000000	1421180	380000000	1853870	380000000	3898030	380000000	6112280	380000000	8401610	380000000	10945900	19000000	10167.2
382000000	195755	382000000	411534	382000000	708771	382000000	1052170	382000000	1428690	382000000	1863680	382000000	3918400	382000000	6144390	382000000	8445450	382000000	11003100	19100000	10208.3
384000000	196704	384000000	413659	384000000	712501	384000000	1057610	384000000	1436170	384000000	1873510	384000000	3938690	384000000	6176480	384000000	8489350	384000000	11060400	19200000	10248.9
386000000	197645	386000000	415779	386000000	716225	386000000	1063040	386000000	1443660	386000000	1883310	386000000	3958960	386000000	6208470	386000000	8533270	386000000	11117800	19300000	10290.1
388000000	198589	388000000	417901	388000000	719938	388000000	1068500	388000000	1451150	388000000	1893130	388000000	3979200	388000000	6240410	388000000	8577100	388000000	11175100	19400000	10331
390000000	199534	390000000	420029	390000000	723654	390000000	1073940	390000000	1458660	390000000	1902940	390000000	3999480	390000000	6272410	390000000	8621020	390000000	11232400	19500000	10371.5
392000000	200472	392000000	422149	392000000	727368	392000000	1079370	392000000	1466160	392000000	1912730	392000000	4019690	392000000	6304470	392000000	8664880	392000000	11289700	19600000	10412.2
394000000	201412	394000000	424272	394000000	731094	394000000	1084810	394000000	1473670	394000000	1922510	394000000	4039900	394000000	6336500	394000000	8708910	394000000	11346900	19700000	10452.5
396000000	202351	396000000	426392	396000000	734809	396000000	1090250	396000000	1481210	396000000	1932310	396000000	4060050	396000000	6368530	396000000	8752920	396000000	11404200	19800000	10492.1
398000000	203291	398000000	428507	398000000	738522	398000000	1095700	398000000	1488720	398000000	1942070	398000000	4080210	398000000	6400620	398000000	8796910	398000000	11461500	19900000	10532.7
400000000	204232	400000000	430617	400000000	742234	400000000	1101160	400000000	1496240	400000000	1951860	400000000	4100380	400000000	6432680	400000000	8840870	400000000	11519000	20000000	10572.1
402000000	205174	402000000	432726	402000000	745941	402000000	1106610	402000000	1503760	402000000	1961660	402000000	4120560	402000000	6464740	402000000	8884860	402000000	11576700	20100000	10611.5
404000000	206126	404000000	434836	404000000	749657	404000000	1112060	404000000	1511260	404000000	1971490	404000000	4140740	404000000	6496750	404000000	8928900	404000000	11634300	20200000	10651.1
406000000	207075	406000000	436943	406000000	753365	406000000	1117510	406000000	1518790	406000000	1981320	406000000	4160890	406000000	6528770	406000000	8973020	406000000	11692000	20300000	10691.3
408000000	208025	408000000	439050	408000000	757080	408000000	1122950	408000000	1526310	408000000	1991160	408000000	4181100	408000000	6560760	408000000	9017060	408000000	11749500	20400000	10730
410000000	208974	410000000	441158	410000000	760780	410000000	1128410	410000000	1533830	410000000	2000980	410000000	4201310	410000000	6592730	410000000	9061100	410000000	11807100	20500000	10769.4
412000000	209931	412000000	443264	412000000	764476	412000000	1133850	412000000	1541340	412000000	2010780	412000000	4221540	412000000	6624670	412000000	9105170	412000000	11864800	20600000	10809
414000000	210881	414000000	445385	414000000	768179	414000000	1139300	414000000	1548880	414000000	2020620	414000000	4241750	414000000	6656650	414000000	9149360	414000000	11922500	20700000	10848.9
416000000	211827	416000000	447500	416000000	771886	416000000	1144740	416000000	1556410	416000000	2030440	416000000	4261990	416000000	6688610	416000000	9193700	416000000	11980200	20800000	10888.7
418000000	212772	418000000	449613	418000000	775604	418000000	1150180	418000000	1563960	418000000	2040270	418000000	4282210	418000000	6720600	418000000	9238120	418000000	12038000	20900000	10927.3
420000000	213721	420000000	451725	420000000	779319	420000000	1155640	420000000	1571520	420000000	2050090	420000000	4302420	420000000	6752520	420000000	9282610	420000000	12095800	21000000	10966.5
422000000	214671	422000000	453832	422000000	783031	422000000	1161100	422000000	1579060	422000000	2059920	422000000	4322690	422000000	6784400	422000000	9327130	422000000	12153500	21100000	11004.7
424000000	215622	424000000	455938	424000000	786739	424000000	1166560	424000000	1586610	424000000	2069790	424000000	4342940	424000000	6816320	424000000	9371650	424000000	12211300	21200000	11043.7
426000000	216565	426000000	458047	426000000	790432	426000000	1172030	426000000	1594170	426000000	2079650	426000000	4363180	426000000	6848270	426000000	9416220	426000000	12268900	21300000	11082.4
428000000	217512	428000000	460160	428000000	794128	428000000	1177480	428000000	1601730	428000000	2089550	428000000	4383390	428000000	6880250	428000000	9460820	428000000	12326600	21400000	11121.4
430000000	218456	430000000	462283	430000000	797807	430000000	1182930	430000000	1609300	430000000	2099440	430000000	4403600	430000000	6912290	430000000	9505360	430000000	12384200	21500000	11160.9
432000000	219398	432000000	464400	432000000	801493	432000000	1188380	432000000	1616840	432000000	2109320	432000000	4423770	432000000	6944260	432000000	9549800	432000000	12441800	21600000	11200
434000000	220339	434000000	466525	434000000	805193	434000000	1193820	434000000	1624380	434000000	2119240	434000000	4444000	434000000	6976170	434000000	9594270	434000000	12499400	21700000	11240.2
436000000	221282	436000000	468647	436000000	808896	436000000	1199270	436000000	1631920	436000000	2129140	436000000	4464190	436000000	7008060	436000000	9638830	436000000	12557000	21800000	11279.2
438000000	222227	438000000	470763	438000000	812602	438000000	1204710	438000000	1639470	438000000	2139070	438000000	4484330	438000000	7039950	438000000	9683320	438000000	12614800	21900000	11317.6
440000000	223172	440000000	472881	440000000	816310	440000000	1210140	440000000	1647020	440000000	2148990	440000000	4504480	440000000	7071830	440000000	9727800	440000000	12672600	22000000	11356.5
442000000	224119	442000000	474998	442000000	820025	442000000	1215570	442000000	1654550	442000000	2158920	442000000	4524660	442000000	7103560	442000000	9772300	442000000	12730500	22100000	11394.8
444000000	225061	444000000	477117	444000000	823734	444000000	1221000	444000000	1662090	444000000	2168870	444000000	4544820	444000000	7135190	444000000	9816780	444000000	12788300	22200000	11433.3
446000000	226006	446000000	479231	446000000	827448	446000000	1226430	446000000	1669610	446000000	2178790	446000000	4565070	446000000	7166790	446000000	9861270	446000000	12846100	22300000	11471.4
448000000	226950	448000000	481352	448000000	831159	448000000	1231860	448000000	1677120	448000000	2188720	448000000	4585350	448000000	7198470	448000000	9905710	448000000	12904000	22400000	11509.1
450000000	227890	450000000	483469	450000000	834883	450000000	1237290	450000000	1684600	450000000	2198630	450000000	4605640	450000000	7230090	450000000	9950140	450000000	12961900	22500000	11546.5
452000000	228833	452000000	485586	452000000	838613	452000000	1242720	452000000	1692090	452000000	2208560	452000000	4625960	452000000	7261760	452000000	9994570	452000000	13019900	22600000	11583.9
454000000	229778	454000000	487711	454000000	842341	454000000	1248130	454000000	1699580	454000000	2218500	454000000	4646310	454000000	7293410	454000000	10039000	454000000	13077900	22700000	11622.3
456000000	230723	456000000	489843	456000000	846076	456000000	1253550	456000000	1707080	456000000	2228490	456000000	4666650	456000000	7325040	456000000	10083400	456000000	13135900	22800000	11660
458000000	231663	458000000	491974	458000000	849800	458000000	1258970	458000000	1714590	458000000	2238480	458000000	4686980	458000000	7356700	458000000	10127800	458000000	13193800	22900000	11697.9
460000000	232606	460000000	494102	460000000	853527	460000000	1264380	460000000	1722090	460000000	2248500	460000000	4707320	460000000	7388300	460000000	10172200	460000000	13251600	23000000	11735.7
462000000	233548	462000000	496235	462000000	857253	462000000	1269810	462000000	1729570	462000000	2258520	462000000	4727630	462000000	7419940	462000000	10216600	462000000	13309500	23100000	11774.3
464000000	234494	464000000	498370	464000000	860988	464000000	1275240	464000000	1737060	464000000	2268530	464000000	4747930	464000000	7451570	464000000	10260900	464000000	13367400	23200000	11812.4
466000000	235442	466000000	500499	466000000	864724	466000000	1280690	466000000	1744550	466000000	2278530	466000000	4768290	466000000	7483050	466000000	10305200	466000000	13425200	23300000	11850
468000000	236385	468000000	502633	468000000	868466	468000000	1286140	468000000	1752020	468000000	2288550	468000000	4788650	468000000	7514480	468000000	10349400	468000000	13483100	23400000	11888.1
470000000	237334	470000000	504766	470000000	872217	470000000	1291580	470000000	1759510	470000000	2298560	470000000	4809020	470000000	7545970	470000000	10393500	470000000	13541000	23500000	11925.8
472000000	238282	472000000	506896	472000000	875962	472000000	1297030	472000000	1767000	472000000	2308550	472000000	4829390	472000000	7577400	472000000	10437500	472000000	13598700	23600000	11963.1
474000000	239226	474000000	509027	474000000	879728	474000000	1302450	474000000	1774500	474000000	2318540	474000000	4849800	474000000	7608840	474000000	10481600	474000000	13656500	23700000	12000.2
476000000	240178	476000000	511158	476000000	883489	476000000	1307880	476000000	1781990	476000000	2328570	476000000	4870220	476000000	7640270	476000000	10525700	476000000	13714000	23800000	12037.8
478000000	241125	478000000	513280	478000000	887259	478000000	1313320	478000000	1789470	478000000	2338580	478000000	4890580	478000000	7671760	478000000	10569800	478000000	13771600	23900000	12075.8
480000000	242072	480000000	515416	480000000	891025	480000000	1318770	480000000	1796940	480000000	2348590	480000000	4911010	480000000	7703260	480000000	10613700	480000000	13829200	24000000	12113.7
482000000	243016	482000000	517544	482000000	894801	482000000	1324210	482000000	1804410	482000000	2358600	482000000	4931420	482000000	7734670	482000000	10657700	482000000	13886900	24100000	12152
484000000	243961	484000000	519670	484000000	898579	484000000	1329640	484000000	1811870	484000000	2368610	484000000	4951800	484000000	7766080	484000000	10701800	484000000	13944600	24200000	12189.3
486000000	244904	486000000	521791	486000000	902360	486000000	1335080	486000000	1819310	486000000	2378620	486000000	4972250	486000000	7797470	486000000	10745800	486000000	14002300	24300000	12226.6
488000000	245850	488000000	523910	488000000	906142	488000000	1340520	488000000	1826770	488000000	2388660	488000000	4992700	488000000	7828820	488000000	10789800	488000000	14060000	24400000	12264.4
490000000	246796	490000000	526035	490000000	909919	490000000	1345970	490000000	1834220	490000000	2398690	490000000	5013150	490000000	7860200	490000000	10833700	490000000	14117700	24500000	12301.8
492000000	247739	492000000	528160	492000000	913692	492000000	1351450	492000000	1841670	492000000	2408700	492000000	5033550	492000000	7891640	492000000	10877700	492000000	14175300	24600000	12339.1
494000000	248681	494000000	530281	494000000	917478	494000000	1356900	494000000	1849110	494000000	2418720	494000000	5053940	494000000	7923020	494000000	10921500	494000000	14233000	24700000	12376.3
496000000	249624	496000000	532401	496000000	921267	496000000	1362340	496000000	1856570	496000000	2428740	496000000	5074260	496000000	7954490	496000000	10965500	496000000	14290600	24800000	12413
498000000	250573	498000000	534532	498000000	925057	498000000	1367790	498000000	1864000	498000000	2438760	498000000	5094610	498000000	7985890	498000000	11009400	498000000	14348200	24900000	12449
500000000	251522	500000000	536659	500000000	928849	500000000	1373230	500000000	1871430	500000000	2448770	500000000	5114940	500000000	8017330	500000000	11053300	500000000	14405600	25000000	12485.8
502000000	252468	502000000	538779	502000000	932642	502000000	1378690	502000000	1878890	502000000	2458760	502000000	5135250	502000000	8048730	502000000	11097200	502000000	14463000	25100000	12522.7
504000000	253413	504000000	540899	504000000	936429	504000000	1384150	504000000	1886310	504000000	2468760	504000000	5155560	504000000	8080100	504000000	11141100	504000000	14520400	25200000	12559.1
506000000	254360	506000000	543017	506000000	940215	506000000	1389610	506000000	1893740	506000000	2478760	506000000	5175870	506000000	8111530	506000000	11185100	506000000	14577600	25300000	12596.1
508000000	255304	508000000	545143	508000000	944002	508000000	1395070	508000000	1901150	508000000	2488750	508000000	5196270	508000000	8142950	508000000	11229100	508000000	14635000	25400000	12633.4
510000000	256246	510000000	547271	510000000	947784	510000000	1400540	510000000	1908560	510000000	2498740	510000000	5216640	510000000	8174520	510000000	11273100	510000000	14692200	25500000	12669.8
512000000	257189	512000000	549400	512000000	951569	512000000	1406010	512000000	1915970	512000000	2508710	512000000	5237030	512000000	8206010	512000000	11317200	512000000	14749400	25600000	12706.8
514000000	258137	514000000	551520	514000000	955360	514000000	1411490	514000000	1923380	514000000	2518680	514000000	5257410	514000000	8237430	514000000	11361300	514000000	14806600	25700000	12743.6
516000000	259081	516000000	553639	516000000	959145	516000000	1416970	516000000	1930830	516000000	2528670	516000000	5277800	516000000	8268790	516000000	11405400	516000000	14863700	25800000	12779.8
518000000	260027	518000000	555763	518000000	962933	518000000	1422460	518000000	1938250	518000000	2538640	518000000	5298250	518000000	8300260	518000000	11449400	518000000	14920800	25900000	12816.8
520000000	260976	520000000	557883	520000000	966714	520000000	1427960	520000000	1945680	520000000	2548630	520000000	5318650	520000000	8331730	520000000	11493500	520000000	14977800	26000000	12853.6
522000000	261926	522000000	560002	522000000	970486	522000000	1433450	522000000	1953080	522000000	2558640	522000000	5339100	522000000	8363250	522000000	11537600	522000000	15035000	26100000	12890.5
524000000	262877	524000000	562114	524000000	974250	524000000	1438930	524000000	1960490	524000000	2568660	524000000	5359510	524000000	8394800	524000000	11581800	524000000	15091800	26200000	12927
526000000	263823	526000000	564230	526000000	978010	526000000	1444400	526000000	1967910	526000000	2578660	526000000	5379970	526000000	8426290	526000000	11625800	526000000	15148800	26300000	12962.8
528000000	264775	528000000	566351	528000000	981767	528000000	1449880	528000000	1975320	528000000	2588650	528000000	5400450	528000000	8457850	528000000	11670000	528000000	15205700	26400000	12999
530000000	265726	530000000	568471	530000000	985532	530000000	1455340	530000000	1982720	530000000	2598620	530000000	5420910	530000000	8489330	530000000	11713900	530000000	15262600	26500000	13035
532000000	266678	532000000	570593	532000000	989287	532000000	1460810	532000000	1990140	532000000	2608570	532000000	5441370	532000000	8520810	532000000	11757900	532000000	15319700	26600000	13071.2
534000000	267629	534000000	572720	534000000	993036	534000000	1466280	534000000	1997570	534000000	2618530	534000000	5461840	534000000	8552310	534000000	11801900	534000000	15376900	26700000	13106.6
536000000	268574	536000000	574851	536000000	996784	536000000	1471760	536000000	2005010	536000000	2628490	536000000	5482310	536000000	8583870	536000000	11846000	536000000	15434100	26800000	13142.8
538000000	269517	538000000	576978	538000000	1000550	538000000	1477240	538000000	2012450	538000000	2638470	538000000	5502780	538000000	8615370	538000000	11890000	538000000	15491300	26900000	13178.3
540000000	270458	540000000	579110	540000000	1004310	540000000	1482730	540000000	2019910	540000000	2648450	540000000	5523260	540000000	8646860	540000000	11934100	540000000	15548400	27000000	13213.5
542000000	271397	542000000	581253	542000000	1008060	542000000	1488230	542000000	2027360	542000000	2658440	542000000	5543680	542000000	8678380	542000000	11978200	542000000	15605600	27100000	13249.1
544000000	272340	544000000	583388	544000000	1011810	544000000	1493710	544000000	2034810	544000000	2668420	544000000	5564130	544000000	8710020	544000000	12022200	544000000	15662800	27200000	13284.5
546000000	273280	546000000	585526	546000000	1015560	546000000	1499200	546000000	2042260	546000000	2678420	546000000	5584550	546000000	8741620	546000000	12066300	546000000	15719800	27300000	13321.4
548000000	274220	548000000	587665	548000000	1019320	548000000	1504660	548000000	2049710	548000000	2688420	548000000	5605040	548000000	8773280	548000000	12110300	548000000	15776900	27400000	13357.1
550000000	275168	550000000	589803	550000000	1023080	550000000	1510150	550000000	2057170	550000000	2698440	550000000	5625500	550000000	8804900	550000000	12154300	550000000	15834100	27500000	13393.4
552000000	276110	552000000	591940	552000000	1026840	552000000	1515620	552000000	2064600	552000000	2708500	552000000	5646050	552000000	8836580	552000000	12198300	552000000	15891200	27600000	13428.8
554000000	277044	554000000	594084	554000000	1030600	554000000	1521090	554000000	2072020	554000000	2718560	554000000	5666610	554000000	8868370	554000000	12242300	554000000	15948200	27700000	13465.3
556000000	277988	556000000	596225	556000000	1034360	556000000	1526580	556000000	2079420	556000000	2728640	556000000	5687180	556000000	8900220	556000000	12286300	556000000	16005300	27800000	13501
558000000	278932	558000000	598370	558000000	1038120	558000000	1532070	558000000	2086820	558000000	2738720	558000000	5707720	558000000	8932120	558000000	12330400	558000000	16062300	27900000	13537
560000000	279878	560000000	600508	560000000	1041890	560000000	1537560	560000000	2094240	560000000	2748810	560000000	5728270	560000000	8963970	560000000	12374500	560000000	16119300	28000000	13572.1
562000000	280819	562000000	602648	562000000	1045660	562000000	1543060	562000000	2101630	562000000	2758900	562000000	5748880	562000000	8995870	562000000	12418600	562000000	16176400	28100000	13607.5
564000000	281762	564000000	604789	564000000	1049430	564000000	1548550	564000000	2109060	564000000	2769000	564000000	5769500	564000000	9027700	564000000	12462700	564000000	16233500	28200000	13642.4
566000000	282700	566000000	606939	566000000	1053180	566000000	1554030	566000000	2116480	566000000	2779080	566000000	5790140	566000000	9059560	566000000	12506800	566000000	16290500	28300000	13677.5
568000000	283643	568000000	609081	568000000	1056940	568000000	1559500	568000000	2123910	568000000	2789160	568000000	5810820	568000000	9091500	568000000	12551000	568000000	16347400	28400000	13712.1
570000000	284584	570000000	611221	570000000	1060690	570000000	1564940	570000000	2131350	570000000	2799250	570000000	5831560	570000000	9123470	570000000	12595100	570000000	16404600	28500000	13746.7
572000000	285525	572000000	613370	572000000	1064440	572000000	1570390	572000000	2138780	572000000	2809330	572000000	5852280	572000000	9155350	572000000	12639300	572000000	16461900	28600000	13781.6
574000000	286462	574000000	615517	574000000	1068200	574000000	1575820	574000000	2146220	574000000	2819390	574000000	5873000	574000000	9187250	574000000	12683400	574000000	16519000	28700000	13816.7
576000000	287399	576000000	617657	576000000	1071960	576000000	1581270	576000000	2153660	576000000	2829480	576000000	5893690	576000000	9219180	576000000	12727400	576000000	16576100	28800000	13851.7
578000000	288337	578000000	619795	578000000	1075730	578000000	1586690	578000000	2161110	578000000	2839550	578000000	5914440	578000000	9251070	578000000	12771500	578000000	16633200	28900000	13886.7
580000000	289281	580000000	621926	580000000	1079490	580000000	1592150	580000000	2168570	580000000	2849660	580000000	5935170	580000000	9282980	580000000	12815500	580000000	16690400	29000000	13922.1
582000000	290226	582000000	624059	582000000	1083250	582000000	1597610	582000000	2176020	582000000	2859780	582000000	5955920	582000000	9314890	582000000	12859500	582000000	16747600	29100000	13957.3
584000000	291170	584000000	626187	584000000	1087020	584000000	1603090	584000000	2183460	584000000	2869860	584000000	5976680	584000000	9346800	584000000	12903500	584000000	16805000	29200000	13993.8
586000000	292115	586000000	628310	586000000	1090810	586000000	1608530	586000000	2190880	586000000	2879940	586000000	5997410	586000000	9378700	586000000	12947500	586000000	16862400	29300000	14030.1
588000000	293055	588000000	630438	588000000	1094580	588000000	1613980	588000000	2198300	588000000	2890010	588000000	6018180	588000000	9410590	588000000	12991600	588000000	16920000	29400000	14066.6
590000000	293996	590000000	632571	590000000	1098340	590000000	1619440	590000000	2205710	590000000	2900080	590000000	6038990	590000000	9442410	590000000	13035600	590000000	16977500	29500000	14103.2
592000000	294936	592000000	634709	592000000	1102100	592000000	1624910	592000000	2213110	592000000	2910160	592000000	6059800	592000000	9474290	592000000	13079600	592000000	17035000	29600000	14139.8
594000000	295870	594000000	636842	594000000	1105860	594000000	1630360	594000000	2220510	594000000	2920250	594000000	6080630	594000000	9506230	594000000	13123600	594000000	17092500	29700000	14175.8
596000000	296808	596000000	638980	596000000	1109610	596000000	1635820	596000000	2227910	596000000	2930350	596000000	6101470	596000000	9538070	596000000	13167600	596000000	17150000	29800000	14211.9
598000000	297746	598000000	641116	598000000	1113360	598000000	1641290	598000000	2235330	598000000	2940430	598000000	6122300	598000000	9569930	598000000	13211600	598000000	17207500	29900000	14247.9
600000000	298688	600000000	643261	600000000	1117120	600000000	1646770	600000000	2242760	600000000	2950540	600000000	6143150	600000000	9601810	600000000	13255700	600000000	17264800	30000000	14284.6
602000000	299636	602000000	645410	602000000	1120880	602000000	1652240	602000000	2250170	602000000	2960640	602000000	6163940	602000000	9633690	602000000	13299800	602000000	17322100	30100000	14319.9
604000000	300578	604000000	647567	604000000	1124640	604000000	1657700	604000000	2257590	604000000	2970760	604000000	6184800	604000000	9665520	604000000	13344000	604000000	17379500	30200000	14355.5
606000000	301517	606000000	649710	606000000	1128380	606000000	1663170	606000000	2265000	606000000	2980880	606000000	6205630	606000000	9697480	606000000	13388200	606000000	17436800	30300000	14391.1
608000000	302460	608000000	651868	608000000	1132140	608000000	1668640	608000000	2272410	608000000	2991020	608000000	6226480	608000000	9729430	608000000	13432300	608000000	17494100	30400000	14427
610000000	303402	610000000	654017	610000000	1135880	610000000	1674120	610000000	2279790	610000000	3001150	610000000	6247350	610000000	9761410	610000000	13476500	610000000	17551500	30500000	14463.6
612000000	304345	612000000	656159	612000000	1139610	612000000	1679570	612000000	2287170	612000000	3011300	612000000	6268240	612000000	9793440	612000000	13520800	612000000	17608800	30600000	14500
614000000	305290	614000000	658302	614000000	1143340	614000000	1685030	614000000	2294540	614000000	3021450	614000000	6289110	614000000	9825530	614000000	13565200	614000000	17666100	30700000	14536
616000000	306236	616000000	660447	616000000	1147070	616000000	1690470	616000000	2301890	616000000	3031610	616000000	6309940	616000000	9857640	616000000	13609600	616000000	17723500	30800000	14573
618000000	307182	618000000	662588	618000000	1150820	618000000	1695900	618000000	2309250	618000000	3041800	618000000	6330770	618000000	9889780	618000000	13654100	618000000	17780900	30900000	14609.7
620000000	308134	620000000	664729	620000000	1154560	620000000	1701350	620000000	2316620	620000000	3052010	620000000	6351660	620000000	9921940	620000000	13698700	620000000	17838300	31000000	14647.1
622000000	309082	622000000	666863	622000000	1158300	622000000	1706800	622000000	2324010	622000000	3062220	622000000	6372510	622000000	9954090	622000000	13743100	622000000	17895800	31100000	14684.2
624000000	310029	624000000	668995	624000000	1162040	624000000	1712260	624000000	2331430	624000000	3072410	624000000	6393400	624000000	9986170	624000000	13787600	624000000	17953400	31200000	14722.1
626000000	310976	626000000	671138	626000000	1165770	626000000	1717690	626000000	2338840	626000000	3082620	626000000	6414280	626000000	10018400	626000000	13832200	626000000	18011100	31300000	14759.3
628000000	311922	628000000	673286	628000000	1169490	628000000	1723110	628000000	2346240	628000000	3092820	628000000	6435170	628000000	10050400	628000000	13876800	628000000	18068700	31400000	14796.9
630000000	312869	630000000	675429	630000000	1173210	630000000	1728540	630000000	2353640	630000000	3103040	630000000	6456050	630000000	10082500	630000000	13921500	630000000	18126000	31500000	14834.5
632000000	313815	632000000	677571	632000000	1176930	632000000	1733980	632000000	2361050	632000000	3113230	632000000	6476980	632000000	10114700	632000000	13966300	632000000	18183500	31600000	14871.9
634000000	314765	634000000	679708	634000000	1180670	634000000	1739410	634000000	2368470	634000000	3123420	634000000	6497830	634000000	10146700	634000000	14011100	634000000	18240800	31700000	14908.3
636000000	315717	636000000	681843	636000000	1184400	636000000	1744850	636000000	2375890	636000000	3133590	636000000	6518720	636000000	10178900	636000000	14055800	636000000	18298100	31800000	14944.2
638000000	316671	638000000	683979	638000000	1188130	638000000	1750260	638000000	2383330	638000000	3143760	638000000	6539570	638000000	10211000	638000000	14100600	638000000	18355300	31900000	14981.5
640000000	317620	640000000	686114	640000000	1191860	640000000	1755680	640000000	2390770	640000000	3153930	640000000	6560430	640000000	10243300	640000000	14145400	640000000	18412600	32000000	15018
642000000	318567	642000000	688250	642000000	1195610	642000000	1761100	642000000	2398230	642000000	3164100	642000000	6581320	642000000	10275500	642000000	14190200	642000000	18469900	32100000	15054.4
644000000	319517	644000000	690385	644000000	1199360	644000000	1766520	644000000	2405680	644000000	3174270	644000000	6602210	644000000	10307800	644000000	14235000	644000000	18527000	32200000	15090.9
646000000	320470	646000000	692517	646000000	1203100	646000000	1771930	646000000	2413120	646000000	3184440	646000000	6623130	646000000	10340100	646000000	14279800	646000000	18584300	32300000	15127.8
648000000	321427	648000000	694658	648000000	1206850	648000000	1777320	648000000	2420600	648000000	3194610	648000000	6643980	648000000	10372400	648000000	14324500	648000000	18641600	32400000	15163.5
650000000	322383	650000000	696787	650000000	1210620	650000000	1782730	650000000	2428080	650000000	3204780	650000000	6664800	650000000	10404700	650000000	14369000	650000000	18698700	32500000	15199
652000000	323343	652000000	698911	652000000	1214370	652000000	1788110	652000000	2435550	652000000	3214970	652000000	6685590	652000000	10437000	652000000	14413400	652000000	18756000	32600000	15235
654000000	324300	654000000	701030	654000000	1218120	654000000	1793510	654000000	2443020	654000000	3225160	654000000	6706400	654000000	10469300	654000000	14457900	654000000	18813200	32700000	15271.4
656000000	325258	656000000	703153	656000000	1221880	656000000	1798890	656000000	2450510	656000000	3235370	656000000	6727170	656000000	10501700	656000000	14502600	656000000	18870500	32800000	15307.7
658000000	326218	658000000	705275	658000000	1225630	658000000	1804260	658000000	2458010	658000000	3245600	658000000	6747940	658000000	10534100	658000000	14547200	658000000	18927900	32900000	15343.9
660000000	327176	660000000	707391	660000000	1229390	660000000	1809630	660000000	2465500	660000000	3255790	660000000	6768730	660000000	10566500	660000000	14591700	660000000	18985100	33000000	15379.7
662000000	328142	662000000	709509	662000000	1233160	662000000	1815010	662000000	2472990	662000000	3266030	662000000	6789570	662000000	10598900	662000000	14636300	662000000	19042400	33100000	15415.6
664000000	329100	664000000	711628	664000000	1236940	664000000	1820380	664000000	2480460	664000000	3276260	664000000	6810400	664000000	10631500	664000000	14680800	664000000	19099600	33200000	15450.7
666000000	330058	666000000	713749	666000000	1240710	666000000	1825750	666000000	2487940	666000000	3286490	666000000	6831270	666000000	10664000	666000000	14725500	666000000	19156800	33300000	15486.3
668000000	331014	668000000	715867	668000000	1244490	668000000	1831110	668000000	2495420	668000000	3296710	668000000	6852130	668000000	10696500	668000000	14770100	668000000	19214200	33400000	15522.2
670000000	331970	670000000	717991	670000000	1248280	670000000	1836450	670000000	2502900	670000000	3306960	670000000	6873030	670000000	10729000	670000000	14814700	670000000	19271700	33500000	15558.1
672000000	332928	672000000	720129	672000000	1252060	672000000	1841790	672000000	2510360	672000000	3317210	672000000	6893980	672000000	10761600	672000000	14859400	672000000	19329100	33600000	15594.2
674000000	333886	674000000	722259	674000000	1255850	674000000	1847110	674000000	2517820	674000000	3327470	674000000	6914920	674000000	10794200	674000000	14904000	674000000	19386400	33700000	15630
676000000	334843	676000000	724387	676000000	1259640	676000000	1852450	676000000	2525260	676000000	3337690	676000000	6935870	676000000	10826700	676000000	14948500	676000000	19443900	33800000	15665.7
678000000	335802	678000000	726516	678000000	1263440	678000000	1857780	678000000	2532700	678000000	3347900	678000000	6956840	678000000	10859100	678000000	14993000	678000000	19501400	33900000	15702
680000000	336760	680000000	728643	680000000	1267220	680000000	1863130	680000000	2540140	680000000	3358140	680000000	6977760	680000000	10891400	680000000	15037700	680000000	19559000	34000000	15737.2
682000000	337718	682000000	730762	682000000	1271000	682000000	1868460	682000000	2547570	682000000	3368380	682000000	6998720	682000000	10923700	682000000	15082300	682000000	19616600	34100000	15771.9
684000000	338679	684000000	732891	684000000	1274780	684000000	1873810	684000000	2554980	684000000	3378630	684000000	7019670	684000000	10956000	684000000	15126900	684000000	19674300	34200000	15806.9
686000000	339635	686000000	735012	686000000	1278560	686000000	1879160	686000000	2562410	686000000	3388880	686000000	7040590	686000000	10988300	686000000	15171400	686000000	19732100	34300000	15843.2
688000000	340596	688000000	737118	688000000	1282340	688000000	1884510	688000000	2569820	688000000	3399120	688000000	7061530	688000000	11020600	688000000	15216100	688000000	19790000	34400000	15879.3
690000000	341559	690000000	739242	690000000	1286110	690000000	1889860	690000000	2577260	690000000	3409320	690000000	7082530	690000000	11052900	690000000	15260900	690000000	19847800	34500000	15915.4
692000000	342517	692000000	741364	692000000	1289890	692000000	1895190	692000000	2584690	692000000	3419520	692000000	7103530	692000000	11085200	692000000	15305600	692000000	19905400	34600000	15951.1
694000000	343482	694000000	743504	694000000	1293660	694000000	1900540	694000000	2592130	694000000	3429740	694000000	7124630	694000000	11117400	694000000	15350400	694000000	19962900	34700000	15987.9
696000000	344450	696000000	745635	696000000	1297440	696000000	1905870	696000000	2599590	696000000	3439940	696000000	7145590	696000000	11149700	696000000	15395100	696000000	20020400	34800000	16024.2
698000000	345420	698000000	747761	698000000	1301210	698000000	1911220	698000000	2607040	698000000	3450170	698000000	7166690	698000000	11181900	698000000	15439700	698000000	20077600	34900000	16060.4
700000000	346385	700000000	749889	700000000	1304980	700000000	1916530	700000000	2614520	700000000	3460400	700000000	7187690	700000000	11214100	700000000	15484400	700000000	20135000	35000000	16098.2
702000000	347344	702000000	752021	702000000	1308770	702000000	1921850	702000000	2621960	702000000	3470630	702000000	7208670	702000000	11246500	702000000	15529100	702000000	20192300	35100000	16135
704000000	348295	704000000	754158	704000000	1312550	704000000	1927170	704000000	2629410	704000000	3480830	704000000	7229700	704000000	11278800	704000000	15574000	704000000	20249700	35200000	16171.7
706000000	349243	706000000	756293	706000000	1316330	706000000	1932510	706000000	2636900	706000000	3491010	706000000	7250720	706000000	11311100	706000000	15618700	706000000	20307100	35300000	16208.1
708000000	350195	708000000	758426	708000000	1320120	708000000	1937840	708000000	2644380	708000000	3501190	708000000	7271710	708000000	11343500	708000000	15663300	708000000	20364600	35400000	16243.4
710000000	351150	710000000	760557	710000000	1323900	710000000	1943180	710000000	2651860	710000000	3511360	710000000	7292690	710000000	11375800	710000000	15707900	710000000	20422200	35500000	16279.5
712000000	352104	712000000	762706	712000000	1327680	712000000	1948530	712000000	2659320	712000000	3521530	712000000	7313630	712000000	11408300	712000000	15752600	712000000	20479900	35600000	16315.6
714000000	353054	714000000	764843	714000000	1331460	714000000	1953870	714000000	2666800	714000000	3531710	714000000	7334540	714000000	11440500	714000000	15797400	714000000	20537400	35700000	16350.9
716000000	354013	716000000	766979	716000000	1335230	716000000	1959220	716000000	2674290	716000000	3541890	716000000	7355410	716000000	11472900	716000000	15842100	716000000	20595000	35800000	16386.7
718000000	354971	718000000	769115	718000000	1339010	718000000	1964560	718000000	2681760	718000000	3552080	718000000	7376300	718000000	11505300	718000000	15886800	718000000	20652500	35900000	16422.7
720000000	355927	720000000	771263	720000000	1342770	720000000	1969930	720000000	2689230	720000000	3562280	720000000	7397240	720000000	11537600	720000000	15931500	720000000	20710000	36000000	16458.1
722000000	356880	722000000	773413	722000000	1346540	722000000	1975310	722000000	2696690	722000000	3572450	722000000	7418120	722000000	11570000	722000000	15976100	722000000	20767700	36100000	16493.8
724000000	357833	724000000	775560	724000000	1350310	724000000	1980690	724000000	2704180	724000000	3582660	724000000	7439030	724000000	11602400	724000000	16020600	724000000	20825400	36200000	16529.5
726000000	358786	726000000	777702	726000000	1354080	726000000	1986070	726000000	2711650	726000000	3592910	726000000	7459970	726000000	11634800	726000000	16065200	726000000	20883200	36300000	16565.3
728000000	359744	728000000	779832	728000000	1357840	728000000	1991470	728000000	2719150	728000000	3603140	728000000	7480910	728000000	11667200	728000000	16110000	728000000	20940900	36400000	16600.7
730000000	360695	730000000	781966	730000000	1361610	730000000	1996860	730000000	2726650	730000000	3613340	730000000	7501850	730000000	11699700	730000000	16154800	730000000	20998300	36500000	16636
732000000	361647	732000000	784100	732000000	1365390	732000000	2002270	732000000	2734130	732000000	3623590	732000000	7522810	732000000	11732100	732000000	16199600	732000000	21055800	36600000	16670.8
734000000	362595	734000000	786230	734000000	1369150	734000000	2007650	734000000	2741610	734000000	3633800	734000000	7543780	734000000	11764500	734000000	16244300	734000000	21113100	36700000	16706.9
736000000	363544	736000000	788354	736000000	1372920	736000000	2013050	736000000	2749060	736000000	3644060	736000000	7564810	736000000	11796800	736000000	16289100	736000000	21170400	36800000	16743.5
738000000	364497	738000000	790479	738000000	1376680	738000000	2018430	738000000	2756520	738000000	3654320	738000000	7585800	738000000	11829200	738000000	16333900	738000000	21227800	36900000	16779.7
740000000	365443	740000000	792608	740000000	1380450	740000000	2023820	740000000	2763990	740000000	3664600	740000000	7606830	740000000	11861600	740000000	16378700	740000000	21285100	37000000	16815.9
742000000	366387	742000000	794728	742000000	1384210	742000000	2029200	742000000	2771470	742000000	3674880	742000000	7627780	742000000	11894100	742000000	16423400	742000000	21342400	37100000	16851.7
744000000	367338	744000000	796857	744000000	1387970	744000000	2034580	744000000	2778950	744000000	3685130	744000000	7648760	744000000	11926500	744000000	16468000	744000000	21399400	37200000	16887.4
746000000	368289	746000000	798980	746000000	1391730	746000000	2039990	746000000	2786420	746000000	3695350	746000000	7669670	746000000	11959100	746000000	16512600	746000000	21456500	37300000	16923.6
748000000	369241	748000000	801090	748000000	1395500	748000000	2045390	748000000	2793910	748000000	3705580	748000000	7690600	748000000	11991700	748000000	16557200	748000000	21513700	37400000	16959.3
750000000	370194	750000000	803193	750000000	1399260	750000000	2050800	750000000	2801380	750000000	3715790	750000000	7711540	750000000	12024300	750000000	16601800	750000000	21570900	37500000	16995.1
752000000	371147	752000000	805298	752000000	1403020	752000000	2056190	752000000	2808850	752000000	3725990	752000000	7732460	752000000	12056900	752000000	16646500	752000000	21628200	37600000	17029.9
754000000	372101	754000000	807408	754000000	1406760	754000000	2061580	754000000	2816350	754000000	3736170	754000000	7753440	754000000	12089500	754000000	16691100	754000000	21685500	37700000	17064.8
756000000	373051	756000000	809515	756000000	1410530	756000000	2066960	756000000	2823820	756000000	3746400	756000000	7774340	756000000	12122200	756000000	16735600	756000000	21743000	37800000	17100.5
758000000	374002	758000000	811620	758000000	1414290	758000000	2072350	758000000	2831310	758000000	3756590	758000000	7795350	758000000	12154800	758000000	16780200	758000000	21800500	37900000	17136.4
760000000	374950	760000000	813736	760000000	1418070	760000000	2077750	760000000	2838810	760000000	3766750	760000000	7816320	760000000	12187300	760000000	16824700	760000000	21857800	38000000	17172.5
762000000	375898	762000000	815840	762000000	1421830	762000000	2083130	762000000	2846310	762000000	3776960	762000000	7837280	762000000	12220000	762000000	16869100	762000000	21915000	38100000	17208.7
764000000	376843	764000000	817945	764000000	1425600	764000000	2088510	764000000	2853800	764000000	3787140	764000000	7858320	764000000	12252600	764000000	16913400	764000000	21972100	38200000	17245.1
766000000	377785	766000000	820051	766000000	1429380	766000000	2093870	766000000	2861300	766000000	3797360	766000000	7879300	766000000	12285200	766000000	16957700	766000000	22029300	38300000	17281.1
768000000	378734	768000000	822165	768000000	1433160	768000000	2099240	768000000	2868800	768000000	3807550	768000000	7900330	768000000	12317800	768000000	17002000	768000000	22086400	38400000	17316.9
770000000	379681	770000000	824273	770000000	1436940	770000000	2104610	770000000	2876280	770000000	3817710	770000000	7921350	770000000	12350500	770000000	17046300	770000000	22143700	38500000	17351.4
772000000	380628	772000000	826379	772000000	1440730	772000000	2109990	772000000	2883770	772000000	3827880	772000000	7942370	772000000	12383300	772000000	17090600	772000000	22201100	38600000	17386.8
774000000	381579	774000000	828487	774000000	1444520	774000000	2115360	774000000	2891240	774000000	3838060	774000000	7963450	774000000	12416100	774000000	17135000	774000000	22258500	38700000	17421.8
776000000	382523	776000000	830595	776000000	1448310	776000000	2120750	776000000	2898710	776000000	3848240	776000000	7984500	776000000	12448900	776000000	17179400	776000000	22315600	38800000	17457.3
778000000	383467	778000000	832700	778000000	1452090	778000000	2126130	778000000	2906190	778000000	3858430	778000000	8005530	778000000	12481700	778000000	17223800	778000000	22373000	38900000	17492.3
780000000	384409	780000000	834807	780000000	1455870	780000000	2131550	780000000	2913660	780000000	3868660	780000000	8026610	780000000	12514600	780000000	17268100	780000000	22430300	39000000	17527.9
782000000	385354	782000000	836908	782000000	1459650	782000000	2136960	782000000	2921140	782000000	3878900	782000000	8047780	782000000	12547500	782000000	17312300	782000000	22487400	39100000	17563.4
784000000	386300	784000000	839017	784000000	1463440	784000000	2142370	784000000	2928630	784000000	3889080	784000000	8068920	784000000	12580500	784000000	17356800	784000000	22544700	39200000	17598.9
786000000	387243	786000000	841127	786000000	1467210	786000000	2147770	786000000	2936100	786000000	3899290	786000000	8090080	786000000	12613500	786000000	17401200	786000000	22602100	39300000	17634.2
788000000	388186	788000000	843231	788000000	1470990	788000000	2153160	788000000	2943600	788000000	3909480	788000000	8111260	788000000	12646600	788000000	17445700	788000000	22659600	39400000	17668.6
790000000	389122	790000000	845336	790000000	1474770	790000000	2158560	790000000	2951100	790000000	3919670	790000000	8132510	790000000	12679700	790000000	17490000	790000000	22717200	39500000	17703.5
792000000	390055	792000000	847443	792000000	1478550	792000000	2163950	792000000	2958590	792000000	3929870	792000000	8153760	792000000	12712800	792000000	17534300	792000000	22774600	39600000	17738.4
794000000	390992	794000000	849554	794000000	1482320	794000000	2169330	794000000	2966070	794000000	3940080	794000000	8175010	794000000	12746000	794000000	17578600	794000000	22831900	39700000	17773.6
796000000	391928	796000000	851659	796000000	1486100	796000000	2174720	796000000	2973570	796000000	3950250	796000000	8196240	796000000	12779200	796000000	17622800	796000000	22889400	39800000	17808.3
798000000	392870	798000000	853757	798000000	1489890	798000000	2180080	798000000	2981060	798000000	3960430	798000000	8217520	798000000	12812500	798000000	17667100	798000000	22947200	39900000	17842.3
800000000	393804	800000000	855849	800000000	1493680	800000000	2185440	800000000	2988580	800000000	3970580	800000000	8238750	800000000	12845800	800000000	17711500	800000000	23004800	40000000	17877.2
802000000	394747	802000000	857950	802000000	1497460	802000000	2190810	802000000	2996100	802000000	3980780	802000000	8259940	802000000	12879100	802000000	17755800	802000000	23062500	40100000	17912.8
804000000	395689	804000000	860056	804000000	1501240	804000000	2196170	804000000	3003600	804000000	3991020	804000000	8281080	804000000	12912400	804000000	17800100	804000000	23120300	40200000	17947.5
806000000	396625	806000000	862162	806000000	1505010	806000000	2201530	806000000	3011130	806000000	4001230	806000000	8302230	806000000	12945500	806000000	17844500	806000000	23178300	40300000	17982
808000000	397558	808000000	864286	808000000	1508780	808000000	2206900	808000000	3018650	808000000	4011440	808000000	8323390	808000000	12978500	808000000	17888900	808000000	23236000	40400000	18016.9
810000000	398498	810000000	866403	810000000	1512540	810000000	2212250	810000000	3026160	810000000	4021660	810000000	8344530	810000000	13011500	810000000	17933400	810000000	23294000	40500000	18051.4
812000000	399439	812000000	868513	812000000	1516310	812000000	2217620	812000000	3033650	812000000	4031890	812000000	8365610	812000000	13044500	812000000	17977800	812000000	23352000	40600000	18084.9
814000000	400384	814000000	870624	814000000	1520060	814000000	2222990	814000000	3041140	814000000	4042090	814000000	8386690	814000000	13077400	814000000	18022200	814000000	23409900	40700000	18118.9
816000000	401322	816000000	872737	816000000	1523820	816000000	2228340	816000000	3048650	816000000	4052290	816000000	8407750	816000000	13110500	816000000	18066500	816000000	23467800	40800000	18152.9
818000000	402260	818000000	874858	818000000	1527580	818000000	2233670	818000000	3056140	818000000	4062500	818000000	8428790	818000000	13143400	818000000	18110900	818000000	23526000	40900000	18186.4
820000000	403195	820000000	876973	820000000	1531340	820000000	2239000	820000000	3063590	820000000	4072720	820000000	8449760	820000000	13176300	820000000	18155300	820000000	23584200	41000000	18220.2
822000000	404134	822000000	879078	822000000	1535120	822000000	2244330	822000000	3071080	822000000	4082900	822000000	8470720	822000000	13209200	822000000	18199700	822000000	23642400	41100000	18254.7
824000000	405066	824000000	881191	824000000	1538900	824000000	2249670	824000000	3078570	824000000	4093060	824000000	8491640	824000000	13242100	824000000	18244100	824000000	23700300	41200000	18289.1
826000000	405998	826000000	883301	826000000	1542670	826000000	2255010	826000000	3086080	826000000	4103180	826000000	8512500	826000000	13275000	826000000	18288700	826000000	23758500	41300000	18323.5
828000000	406931	828000000	885413	828000000	1546440	828000000	2260370	828000000	3093560	828000000	4113260	828000000	8533330	828000000	13308000	828000000	18333200	828000000	23816700	41400000	18357.2
830000000	407864	830000000	887519	830000000	1550200	830000000	2265710	830000000	3101050	830000000	4123320	830000000	8554180	830000000	13340900	830000000	18377600	830000000	23874700	41500000	18390.5
832000000	408793	832000000	889621	832000000	1553960	832000000	2271060	832000000	3108520	832000000	4133420	832000000	8575030	832000000	13373800	832000000	18422200	832000000	23932900	41600000	18424.3
834000000	409723	834000000	891728	834000000	1557740	834000000	2276420	834000000	3115980	834000000	4143480	834000000	8595870	834000000	13406800	834000000	18466500	834000000	23990900	41700000	18457.8
836000000	410654	836000000	893832	836000000	1561490	836000000	2281800	836000000	3123460	836000000	4153600	836000000	8616750	836000000	13439800	836000000	18510900	836000000	24049000	41800000	18491.7
838000000	411577	838000000	895942	838000000	1565240	838000000	2287190	838000000	3130920	838000000	4163720	838000000	8637610	838000000	13472600	838000000	18555400	838000000	24107300	41900000	18526
840000000	412512	840000000	898041	840000000	1568990	840000000	2292560	840000000	3138380	840000000	4173840	840000000	8658430	840000000	13505500	840000000	18599800	840000000	24165700	42000000	18559.9
842000000	413447	842000000	900148	842000000	1572750	842000000	2297930	842000000	3145820	842000000	4183890	842000000	8679320	842000000	13538400	842000000	18644300	842000000	24224200	42100000	18593.6
844000000	414379	844000000	902254	844000000	1576490	844000000	2303310	844000000	3153280	844000000	4193990	844000000	8700170	844000000	13571300	844000000	18688800	844000000	24282400	42200000	18627.6
846000000	415315	846000000	904360	846000000	1580240	846000000	2308690	846000000	3160770	846000000	4204050	846000000	8721040	846000000	13604300	846000000	18733300	846000000	24340800	42300000	18661
848000000	416244	848000000	906467	848000000	1583980	848000000	2314060	848000000	3168250	848000000	4214120	848000000	8741870	848000000	13637100	848000000	18777800	848000000	24399300	42400000	18695.2
850000000	417177	850000000	908568	850000000	1587710	850000000	2319440	850000000	3175740	850000000	4224280	850000000	8762720	850000000	13670000	850000000	18822200	850000000	24457700	42500000	18728.7
852000000	418107	852000000	910680	852000000	1591450	852000000	2324800	852000000	3183220	852000000	4234360	852000000	8783580	852000000	13702900	852000000	18866800	852000000	24515900	42600000	18763
854000000	419045	854000000	912795	854000000	1595180	854000000	2330160	854000000	3190720	854000000	4244440	854000000	8804450	854000000	13735700	854000000	18911300	854000000	24574200	42700000	18797.7
856000000	419983	856000000	914903	856000000	1598920	856000000	2335510	856000000	3198250	856000000	4254540	856000000	8825300	856000000	13768600	856000000	18955900	856000000	24632400	42800000	18832.1
858000000	420930	858000000	917016	858000000	1602660	858000000	2340870	858000000	3205780	858000000	4264640	858000000	8846200	858000000	13801400	858000000	19000400	858000000	24690700	42900000	18865.9
860000000	421864	860000000	919126	860000000	1606390	860000000	2346230	860000000	3213330	860000000	4274700	860000000	8867030	860000000	13834200	860000000	19045100	860000000	24749000	43000000	18899.8
862000000	422804	862000000	921248	862000000	1610120	862000000	2351590	862000000	3220870	862000000	4284780	862000000	8887910	862000000	13866900	862000000	19089800	862000000	24807400	43100000	18933.5
864000000	423743	864000000	923364	864000000	1613850	864000000	2356970	864000000	3228380	864000000	4294850	864000000	8908810	864000000	13899600	864000000	19134600	864000000	24865800	43200000	18967.8
866000000	424680	866000000	925473	866000000	1617580	866000000	2362350	866000000	3235880	866000000	4304970	866000000	8929680	866000000	13932300	866000000	19179400	866000000	24924100	43300000	19002
868000000	425613	868000000	927579	868000000	1621310	868000000	2367730	868000000	3243370	868000000	4315060	868000000	8950520	868000000	13965100	868000000	19224300	868000000	24982500	43400000	19036.1
870000000	426542	870000000	929694	870000000	1625060	870000000	2373100	870000000	3250890	870000000	4325200	870000000	8971410	870000000	13997700	870000000	19269200	870000000	25040700	43500000	19068.7
872000000	427467	872000000	931798	872000000	1628780	872000000	2378470	872000000	3258410	872000000	4335300	872000000	8992270	872000000	14030300	872000000	19314000	872000000	25098800	43600000	19101.3
874000000	428393	874000000	933904	874000000	1632500	874000000	2383830	874000000	3265890	874000000	4345400	874000000	9013140	874000000	14063000	874000000	19358800	874000000	25157300	43700000	19133.7
876000000	429328	876000000	936007	876000000	1636210	876000000	2389210	876000000	3273370	876000000	4355520	876000000	9034030	876000000	14095600	876000000	19403600	876000000	25215500	43800000	19166.4
878000000	430246	878000000	938114	878000000	1639920	878000000	2394560	878000000	3280860	878000000	4365640	878000000	9054930	878000000	14128000	878000000	19448300	878000000	25273700	43900000	19199.2
880000000	431178	880000000	940226	880000000	1643630	880000000	2399910	880000000	3288330	880000000	4375760	880000000	9075790	880000000	14160600	880000000	19493000	880000000	25331800	44000000	19231.8
882000000	432109	882000000	942340	882000000	1647350	882000000	2405270	882000000	3295800	882000000	4385810	882000000	9096600	882000000	14193200	882000000	19537800	882000000	25390100	44100000	19264.5
884000000	433041	884000000	944455	884000000	1651080	884000000	2410610	884000000	3303270	884000000	4395940	884000000	9117410	884000000	14225900	884000000	19582700	884000000	25448100	44200000	19296.2
886000000	433965	886000000	946571	886000000	1654800	886000000	2415970	886000000	3310730	886000000	4406000	886000000	9138400	886000000	14258700	886000000	19627600	886000000	25506100	44300000	19327.8
888000000	434894	888000000	948684	888000000	1658520	888000000	2421350	888000000	3318210	888000000	4416070	888000000	9159350	888000000	14291400	888000000	19672600	888000000	25564100	44400000	19359.6
890000000	435818	890000000	950793	890000000	1662240	890000000	2426730	890000000	3325680	890000000	4426140	890000000	9180320	890000000	14324000	890000000	19717600	890000000	25622200	44500000	19391.9
892000000	436740	892000000	952896	892000000	1665970	892000000	2432120	892000000	3333150	892000000	4436220	892000000	9201300	892000000	14356500	892000000	19762600	892000000	25680300	44600000	19424.6
894000000	437669	894000000	955000	894000000	1669680	894000000	2437530	894000000	3340620	894000000	4446300	894000000	9222250	894000000	14389100	894000000	19807700	894000000	25738600	44700000	19457.3
896000000	438595	896000000	957117	896000000	1673380	896000000	2442920	896000000	3348090	896000000	4456390	896000000	9243210	896000000	14421600	896000000	19852800	896000000	25797000	44800000	19489.3
898000000	439522	898000000	959246	898000000	1677080	898000000	2448320	898000000	3355560	898000000	4466520	898000000	9264230	898000000	14454100	898000000	19898000	898000000	25855400	44900000	19521.8
900000000	440448	900000000	961357	900000000	1680770	900000000	2453720	900000000	3363020	900000000	4476620	900000000	9285220	900000000	14486700	900000000	19943100	900000000	25913700	45000000	19553.5
902000000	441367	902000000	963486	902000000	1684470	902000000	2459120	902000000	3370460	902000000	4486730	902000000	9306140	902000000	14519300	902000000	19988300	902000000	25971900	45100000	19586
904000000	442291	904000000	965616	904000000	1688180	904000000	2464510	904000000	3377920	904000000	4496840	904000000	9327060	904000000	14551800	904000000	20033400	904000000	26030200	45200000	19618.4
906000000	443210	906000000	967730	906000000	1691880	906000000	2469900	906000000	3385380	906000000	4506950	906000000	9347970	906000000	14584300	906000000	20078700	906000000	26088800	45300000	19650.6
908000000	444134	908000000	969853	908000000	1695560	908000000	2475270	908000000	3392850	908000000	4517030	908000000	9368990	908000000	14616800	908000000	20123900	908000000	26147400	45400000	19683
910000000	445055	910000000	971981	910000000	1699250	910000000	2480670	910000000	3400320	910000000	4527120	910000000	9390040	910000000	14649200	910000000	20169100	910000000	26206100	45500000	19716.2
912000000	445975	912000000	974095	912000000	1702940	912000000	2486060	912000000	3407790	912000000	4537210	912000000	9411140	912000000	14681600	912000000	20214400	912000000	26264900	45600000	19748.7
914000000	446900	914000000	976209	914000000	1706650	914000000	2491440	914000000	3415270	914000000	4547310	914000000	9432200	914000000	14714000	914000000	20259700	914000000	26323700	45700000	19781.3
916000000	447826	916000000	978321	916000000	1710340	916000000	2496860	916000000	3422790	916000000	4557370	916000000	9453250	916000000	14746400	916000000	20305100	916000000	26382500	45800000	19814.3
918000000	448752	918000000	980444	918000000	1714060	918000000	2502280	918000000	3430310	918000000	4567440	918000000	9474250	918000000	14778700	918000000	20350200	918000000	26441100	45900000	19847.1
920000000	449678	920000000	982558	920000000	1717760	920000000	2507710	920000000	3437820	920000000	4577470	920000000	9495280	920000000	14811000	920000000	20395300	920000000	26499800	46000000	19879.9
922000000	450604	922000000	984677	922000000	1721480	922000000	2513150	922000000	3445330	922000000	4587550	922000000	9516260	922000000	14843200	922000000	20440400	922000000	26558500	46100000	19911.6
924000000	451530	924000000	986792	924000000	1725210	924000000	2518610	924000000	3452820	924000000	4597590	924000000	9537310	924000000	14875400	924000000	20485500	924000000	26617000	46200000	19944.5
926000000	452449	926000000	988912	926000000	1728920	926000000	2524060	926000000	3460300	926000000	4607640	926000000	9558280	926000000	14907500	926000000	20530600	926000000	26675600	46300000	19976.7
928000000	453377	928000000	991021	928000000	1732640	928000000	2529510	928000000	3467800	928000000	4617690	928000000	9579270	928000000	14939700	928000000	20575700	928000000	26734100	46400000	20008.9
930000000	454305	930000000	993144	930000000	1736350	930000000	2534920	930000000	3475280	930000000	4627700	930000000	9600300	930000000	14971800	930000000	20620800	930000000	26792600	46500000	20042
932000000	455225	932000000	995263	932000000	1740040	932000000	2540350	932000000	3482760	932000000	4637640	932000000	9621400	932000000	15004100	932000000	20665800	932000000	26851100	46600000	20075
934000000	456141	934000000	997388	934000000	1743730	934000000	2545770	934000000	3490250	934000000	4647630	934000000	9642490	934000000	15036300	934000000	20710900	934000000	26909400	46700000	20108.2
936000000	457061	936000000	999509	936000000	1747430	936000000	2551200	936000000	3497720	936000000	4657530	936000000	9663570	936000000	15068500	936000000	20756100	936000000	26968100	46800000	20141.4
938000000	457966	938000000	1001620	938000000	1751150	938000000	2556630	938000000	3505200	938000000	4667530	938000000	9684650	938000000	15100800	938000000	20801400	938000000	27026900	46900000	20174.4
940000000	458879	940000000	1003730	940000000	1754860	940000000	2562040	940000000	3512650	940000000	4677530	940000000	9705710	940000000	15133100	940000000	20846700	940000000	27085600	47000000	20208.2
942000000	459792	942000000	1005830	942000000	1758570	942000000	2567460	942000000	3520120	942000000	4687490	942000000	9726770	942000000	15165300	942000000	20892100	942000000	27144400	47100000	20241.7
944000000	460710	944000000	1007940	944000000	1762280	944000000	2572860	944000000	3527570	944000000	4697460	944000000	9747890	944000000	15197500	944000000	20937600	944000000	27203200	47200000	20275.1
946000000	461632	946000000	1010040	946000000	1766000	946000000	2578280	946000000	3535040	946000000	4707480	946000000	9769010	946000000	15229700	946000000	20982900	946000000	27262100	47300000	20309.8
948000000	462550	948000000	1012140	948000000	1769740	948000000	2583670	948000000	3542490	948000000	4717490	948000000	9790320	948000000	15261800	948000000	21028400	948000000	27320900	47400000	20343.1
950000000	463473	950000000	1014240	950000000	1773460	950000000	2589070	950000000	3549940	950000000	4727520	950000000	9811600	950000000	15294200	950000000	21073700	950000000	27379500	47500000	20378.3
952000000	464393	952000000	1016350	952000000	1777190	952000000	2594460	952000000	3557410	952000000	4737550	952000000	9832840	952000000	15326500	952000000	21119200	952000000	27438000	47600000	20412.7
954000000	465312	954000000	1018460	954000000	1780910	954000000	2599870	954000000	3564900	954000000	4747590	954000000	9854110	954000000	15358900	954000000	21164700	954000000	27496600	47700000	20446.5
956000000	466236	956000000	1020570	956000000	1784640	956000000	2605260	956000000	3572410	956000000	4757630	956000000	9875380	956000000	15391300	956000000	21210100	956000000	27555300	47800000	20480.7
958000000	467152	958000000	1022680	958000000	1788330	958000000	2610680	958000000	3579900	958000000	4767630	958000000	9896580	958000000	15423800	958000000	21255400	958000000	27613800	47900000	20514.5
960000000	468072	960000000	1024790	960000000	1792030	960000000	2616100	960000000	3587410	960000000	4777680	960000000	9917790	960000000	15456300	960000000	21300700	960000000	27672300	48000000	20548.6
962000000	468997	962000000	1026910	962000000	1795730	962000000	2621510	962000000	3594910	962000000	4787730	962000000	9939010	962000000	15488900	962000000	21345900	962000000	27730900	48100000	20581.8
964000000	469914	964000000	1029020	964000000	1799410	964000000	2626930	964000000	3602410	964000000	4797750	964000000	9960280	964000000	15521400	964000000	21391100	964000000	27789400	48200000	20615.3
966000000	470840	966000000	1031140	966000000	1803090	966000000	2632340	966000000	3609890	966000000	4807780	966000000	9981580	966000000	15553900	966000000	21436400	966000000	27848100	48300000	20648
968000000	471762	968000000	1033240	968000000	1806770	968000000	2637780	968000000	3617390	968000000	4817810	968000000	10002900	968000000	15586400	968000000	21481700	968000000	27906800	48400000	20681.2
970000000	472675	970000000	1035360	970000000	1810450	970000000	2643190	970000000	3624890	970000000	4827840	970000000	10024200	970000000	15619000	970000000	21527100	970000000	27965600	48500000	20715
972000000	473589	972000000	1037470	972000000	1814130	972000000	2648610	972000000	3632380	972000000	4837830	972000000	10045400	972000000	15651600	972000000	21572400	972000000	28024500	48600000	20748
974000000	474512	974000000	1039580	974000000	1817800	974000000	2654020	974000000	3639880	974000000	4847880	974000000	10066700	974000000	15684100	974000000	21617700	974000000	28083400	48700000	20781.8
976000000	475439	976000000	1041710	976000000	1821470	976000000	2659410	976000000	3647380	976000000	4857890	976000000	10087900	976000000	15716700	976000000	21663100	976000000	28142200	48800000	20815.8
978000000	476363	978000000	1043840	978000000	1825150	978000000	2664790	978000000	3654910	978000000	4867930	978000000	10109100	978000000	15749300	978000000	21708500	978000000	28201100	48900000	20850
980000000	477291	980000000	1045960	980000000	1828830	980000000	2670180	980000000	3662430	980000000	4877950	980000000	10130400	980000000	15781800	980000000	21753900	980000000	28259800	49000000	20884.5
982000000	478206	982000000	1048090	982000000	1832500	982000000	2675550	982000000	3669960	982000000	4888020	982000000	10151600	982000000	15814500	982000000	21799200	982000000	28318600	49100000	20918.5
984000000	479122	984000000	1050220	984000000	1836200	984000000	2680930	984000000	3677470	984000000	4898050	984000000	10172900	984000000	15847100	984000000	21844600	984000000	28377700	49200000	20951.9
986000000	480030	986000000	1052350	986000000	1839890	986000000	2686310	986000000	3685000	986000000	4908080	986000000	10194100	986000000	15879600	986000000	21889900	986000000	28436700	49300000	20984
988000000	480945	988000000	1054480	988000000	1843590	988000000	2691670	988000000	3692520	988000000	4918080	988000000	10215500	988000000	15912100	988000000	21935300	988000000	28495500	49400000	21016.6
990000000	481862	990000000	1056630	990000000	1847290	990000000	2697050	990000000	3700060	990000000	4928090	990000000	10236800	990000000	15944500	990000000	21980800	990000000	28554400	49500000	21048.6
992000000	482783	992000000	1058770	992000000	1850990	992000000	2702410	992000000	3707600	992000000	4938100	992000000	10258100	992000000	15977000	992000000	22026200	992000000	28613200	49600000	21082.3
994000000	483701	994000000	1060910	994000000	1854680	994000000	2707770	994000000	3715130	994000000	4948150	994000000	10279500	994000000	16009500	994000000	22071400	994000000	28672100	49700000	21115.5
996000000	484614	996000000	1063030	996000000	1858380	996000000	2713110	996000000	3722670	996000000	4958170	996000000	10300800	996000000	16042100	996000000	22116700	996000000	28731200	49800000	21148.7
998000000	485528	998000000	1065150	998000000	1862100	998000000	2718470	998000000	3730240	998000000	4968230	998000000	10322200	998000000	16074700	998000000	22162000	998000000	28790400	49900000	21180.9
1000000000	486433	1000000000	1067280	1000000000	1865820	1000000000	2723810	1000000000	3737830	1000000000	4978260	1000000000	10343500	1000000000	16107100	1000000000	22207200	1000000000	28849400	50000000	21213.1
