# Supplementary material for: Non-universality of the dynamic exponent in two-dimensional random media
Source: Sci Rep. 2019 Jan 22;9:251. doi: 10.1038/s41598-018-36236-z (PMC6342955; doi:10.1038/s41598-018-36236-z)
Supplement: Supplementary file 2 — Supplementary data for MSD and the transition rate distribution [file 41598_2018_36236_MOESM2_ESM.zip › raw_data_msd/MSD_Delta=0.1.csv]

0.205		0.2		0.195		0.19		0.185		0.18		0.2075
10000000	2130.32	10000000	2904.53	10000000	3899.91	10000000	4898.95	10000000	6264.66	10000000	7547.27	100000	77.8069
20000000	3606.28	20000100	5164.73	20000000	7194.08	20000000	9280.39	20000000	12086.1	20000000	14731.9	200000	124.301
30000000	4945.76	29999900	7275.64	30000000	10370.2	30000000	13590.8	30000000	17842.7	30000000	21884.5	300000	163.417
40000000	6191.05	40000000	9332.32	40000000	13485.3	40000000	17879.4	40000000	23576.2	40000000	29030.5	400000	198.391
50000000	7394.98	50000000	11351.5	50000000	16577	50000000	22153.2	50000000	29303.7	50000000	36163.7	500000	230.634
60000000	8564.27	60000100	13323.6	60000000	19649.7	60000000	26405	60000000	35023.8	60000000	43277.2	600000	260.914
70000000	9699.95	69999900	15280.5	70000000	22709.2	70000000	30643.8	70000000	40740	70000000	50397.1	700000	289.632
80000000	10816.4	80000000	17211.7	80000000	25760.7	80000000	34864.9	80000000	46459	80000000	57526.4	800000	317.056
90000000	11914.4	90000000	19128.9	90000000	28798	90000000	39077.1	90000000	52176.1	90000000	64646.6	900000	343.616
100000000	12993.6	100000000	21036.7	100000000	31825.5	100000000	43276.9	100000000	57889.7	100000000	71754.2	1000000	369.266
110000000	14053.2	110000000	22935.6	110000000	34853.5	110000000	47481.4	110000000	63596.8	110000000	78872.4	1100000	394.174
120000000	15112.7	120000000	24823.6	120000000	37883.6	120000000	51676.4	120000000	69294.9	120000000	85990.8	1200000	418.506
130000000	16151.7	130000000	26705.9	130000000	40898.5	130000000	55855.7	130000000	75011.2	130000000	93096.7	1300000	442.123
140000000	17168.5	140000000	28575.9	140000000	43919.9	140000000	60023.2	140000000	80726.9	140000000	100199	1400000	465.043
150000000	18185.2	150000000	30440.4	150000000	46938	150000000	64180.7	150000000	86448.6	150000000	107326	1500000	487.7
160000000	19202.9	160000000	32299.7	160000000	49961	160000000	68339.6	160000000	92167.3	160000000	114454	1600000	509.929
170000000	20196.1	170000000	34152.3	170000000	52980	170000000	72489.7	170000000	97875.2	170000000	121596	1700000	531.824
180000000	21190	180000000	36006	180000000	56001	180000000	76658.8	180000000	103592	180000000	128763	1800000	553.364
190000000	22185.1	190001000	37855.6	190000000	59025.3	190000000	80831.7	190000000	109305	190000000	135918	1900000	574.445
200000000	23152.9	200001000	39703.1	200000000	62036.2	200000000	84991.7	200000000	115020	200000000	143084	2000000	595.126
210000000	24121.1	209999000	41541.6	210000000	65031.9	210000000	89142.1	210000000	120741	210000000	150254	2100000	615.358
220000000	25121.6	219999000	43378.2	220000000	68031.8	220000000	93290.8	220000000	126453	220000000	157411	2200000	635.339
230000000	26093.2	230000000	45208.5	230000000	71023.2	230000000	97449.3	230000000	132165	230000000	164551	2300000	655.126
240000000	27033.6	240000000	47037.8	240000000	74018.1	240000000	101601	240000000	137877	240000000	171680	2400000	674.704
250000000	28008.3	250000000	48868.3	250000000	77014.9	250000000	105741	250000000	143586	250000000	178815	2500000	693.774
260000000	28985.4	260000000	50693.1	260000000	80015	260000000	109881	260000000	149304	260000000	185936	2600000	712.55
270000000	29929.5	270001000	52520.1	270000000	83016.9	270000000	114036	270000000	155001	270000000	193074	2700000	731.328
280000000	30874.8	280001000	54346	280000000	86013.6	280000000	118184	280000000	160704	280000000	200195	2800000	749.914
290000000	31821.7	289999000	56176.1	290000000	89001.6	290000000	122333	290000000	166401	290000000	207314	2900000	768.242
300000000	32770.2	299999000	57999.6	300000000	91998.2	300000000	126470	300000000	172105	300000000	214424	3000000	786.373
310000000	33720.6	310000000	59813.8	310000000	95001.9	310000000	130604	310000000	177803	310000000	221526	3100000	804.246
320000000	34633.1	320000000	61623.3	320000000	97997.3	320000000	134747	320000000	183495	320000000	228640	3200000	822.089
330000000	35587.1	330000000	63434.8	330000000	100989	330000000	138874	330000000	189195	330000000	235748	3300000	839.803
340000000	36501.9	340000000	65247.2	340000000	103990	340000000	143006	340000000	194904	340000000	242858	3400000	857.399
350000000	37460	350001000	67055.6	350000000	106984	350000000	147141	350000000	200607	350000000	249972	3500000	874.918
360000000	38377.7	360001000	68856.4	360000000	109969	360000000	151279	360000000	206304	360000000	257086	3600000	891.952
370000000	39296.6	369999000	70660.2	370000000	112968	370000000	155404	370000000	211991	370000000	264205	3700000	908.894
380000000	40261.6	379999000	72464.1	380000000	115974	380000000	159533	380000000	217675	380000000	271325	3800000	925.645
390000000	41184.2	390000000	74262.2	390000000	118984	390000000	163651	390000000	223356	390000000	278451	3900000	942.491
400000000	42108.3	400000000	76071.5	400000000	121985	400000000	167756	400000000	229039	400000000	285578	4000000	959.09
410000000	43034.2	410000000	77873.5	410000000	124994	410000000	171867	410000000	234716	410000000	292689	4100000	975.57
420000000	43961.8	420000000	79675.7	420000000	127995	420000000	175970	420000000	240387	420000000	299801	4200000	992.077
430000000	44842.8	430001000	81478	430000000	130982	430000000	180078	430000000	246043	430000000	306917	4300000	1008.35
440000000	45773.6	440001000	83278.5	440000000	133968	440000000	184179	440000000	251700	440000000	314031	4400000	1024.64
450000000	46706.5	449999000	85081.3	450000000	136964	450000000	188296	450000000	257371	450000000	321144	4500000	1040.58
460000000	47590.7	459999000	86879.7	460000000	139968	460000000	192430	460000000	263049	460000000	328260	4600000	1056.51
470000000	48527.2	470000000	88679.6	470000000	142965	470000000	196563	470000000	268726	470000000	335360	4700000	1072.39
480000000	49413.8	480000000	90470.6	480000000	145961	480000000	200690	480000000	274398	480000000	342470	4800000	1088.27
490000000	50354.2	490000000	92261.5	490000000	148954	490000000	204822	490000000	280068	490000000	349588	4900000	1104.1
500000000	51243.4	500000000	94056	500000000	151948	500000000	208942	500000000	285740	500000000	356703	5000000	1119.95
510000000	52133.6	510001000	95842.1	510000000	154935	510000000	213058	510000000	291408	510000000	363812	5100000	1135.43
520000000	53079.9	520001000	97627	520000000	157908	520000000	217150	520000000	297064	520000000	370935	5200000	1150.75
530000000	53973.1	529999000	99412.5	530000000	160889	530000000	221251	530000000	302721	530000000	378056	5300000	1166.06
540000000	54867.5	539999000	101195	540000000	163875	540000000	225346	540000000	308376	540000000	385168	5400000	1181.11
550000000	55763.2	550000000	102978	550000000	166857	550000000	229423	550000000	314043	550000000	392289	5500000	1196.19
560000000	56660.2	560000000	104753	560000000	169836	560000000	233502	560000000	319708	560000000	399396	5600000	1211.33
570000000	57558.6	570000000	106528	570000000	172824	570000000	237582	570000000	325370	570000000	406510	5700000	1226.36
580000000	58399.2	580000000	108305	580000000	175820	580000000	241660	580000000	331039	580000000	413636	5800000	1241.36
590000000	59299.8	590001000	110081	590000000	178816	590000000	245743	590000000	336702	590000000	420741	5900000	1256.39
600000000	60201.9	600001000	111856	600000000	181809	600000000	249837	600000000	342360	600000000	427848	6000000	1271.32
610000000	61105.6	609999000	113630	610000000	184815	610000000	253931	610000000	348028	610000000	434947	6100000	1286.36
620000000	61976.2	619999000	115403	620000000	187828	620000000	258017	620000000	353684	620000000	442038	6200000	1301.04
630000000	62859.7	630000000	117171	630000000	190834	630000000	262097	630000000	359340	630000000	449117	6300000	1315.79
640000000	63739.2	640000000	118935	640000000	193835	640000000	266176	640000000	364994	640000000	456195	6400000	1330.24
650000000	64615.4	650000000	120702	650000000	196840	650000000	270261	650000000	370655	650000000	463260	6500000	1344.93
660000000	65490.7	660000000	122470	660000000	199849	660000000	274350	660000000	376323	660000000	470311	6600000	1359.57
670000000	66364.5	670001000	124235	670000000	202856	670000000	278441	670000000	381978	670000000	477387	6700000	1374.29
680000000	67235.3	680001000	125992	680000000	205881	680000000	282529	680000000	387634	680000000	484451	6800000	1388.88
690000000	68103.9	689999000	127752	690000000	208909	690000000	286623	690000000	393288	690000000	491515	6900000	1403.35
700000000	68974	699999000	129509	700000000	211943	700000000	290704	700000000	398931	700000000	498584	7000000	1417.95
710000000	69842.5	710000000	131267	710000000	214983	710000000	294797	710000000	404569	710000000	505644	7100000	1432.31
720000000	70710.7	720000000	133026	720000000	218026	720000000	298888	720000000	410209	720000000	512705	7200000	1446.69
730000000	71578.4	730000000	134790	730000000	221076	730000000	302979	730000000	415849	730000000	519755	7300000	1460.85
740000000	72447.8	740000000	136557	740000000	224113	740000000	307062	740000000	421484	740000000	526797	7400000	1475.21
750000000	73316.1	750000000	138325	750000000	227158	750000000	311140	750000000	427119	750000000	533856	7500000	1489.39
760000000	74182	760001000	140091	760000000	230198	760000000	315245	760000000	432747	760000000	540915	7600000	1503.72
770000000	75048.8	769999000	141855	770000000	233245	770000000	319333	770000000	438381	770000000	547964	7700000	1517.76
780000000	75917.3	779999000	143617	780000000	236290	780000000	323441	780000000	444005	780000000	555025	7800000	1531.86
790000000	76781.8	790000000	145378	790000000	239336	790000000	327562	790000000	449646	790000000	562096	7900000	1545.79
800000000	77650.2	800000000	147138	800000000	242389	800000000	331682	800000000	455299	800000000	569185	8000000	1559.57
810000000	78519.7	810000000	148903	810000000	245451	810000000	335803	810000000	460947	810000000	576278	8100000	1573.19
820000000	79388	820000000	150664	820000000	248510	820000000	339917	820000000	466601	820000000	583362	8200000	1586.97
830000000	80253.6	830000000	152415	830000000	251569	830000000	344021	830000000	472246	830000000	590452	8300000	1600.63
840000000	81123.2	840001000	154165	840000000	254625	840000000	348134	840000000	477893	840000000	597548	8400000	1614.17
850000000	81994	850001000	155912	850000000	257688	850000000	352226	850000000	483535	850000000	604647	8500000	1627.72
860000000	82862.7	859999000	157656	860000000	260750	860000000	356324	860000000	489171	860000000	611745	8600000	1641.07
870000000	83730.3	870000000	159405	870000000	263805	870000000	360435	870000000	494810	870000000	618855	8700000	1654.37
880000000	84598.9	880000000	161156	880000000	266854	880000000	364532	880000000	500456	880000000	625968	8800000	1667.72
890000000	85460.7	890000000	162903	890000000	269907	890000000	368606	890000000	506099	890000000	633052	8900000	1680.97
900000000	86321.1	900000000	164657	900000000	272969	900000000	372687	900000000	511737	900000000	640116	9000000	1694.31
910000000	87182.5	910000000	166411	910000000	276034	910000000	376761	910000000	517376	910000000	647184	9100000	1707.7
920000000	88044.9	920001000	168161	920000000	279108	920000000	380829	920000000	523028	920000000	654254	9200000	1721.27
930000000	88905	930001000	169912	930000000	282189	930000000	384887	930000000	528694	930000000	661322	9300000	1734.55
940000000	89768.5	939999000	171669	940000000	285277	940000000	388941	940000000	534349	940000000	668378	9400000	1747.58
950000000	90630.6	949999000	173432	950000000	288353	950000000	392984	950002000	540010	950000000	675430	9500000	1760.6
960000000	91495.3	960000000	175192	960000000	291427	960000000	397020	959997000	545663	960000000	682476	9600000	1773.73
970000000	92357.8	970000000	176950	970000000	294505	970000000	401054	970000000	551313	970000000	689516	9700000	1787.02
980000000	93218.7	980000000	178709	980000000	297583	980000000	405084	980004000	556978	980000000	696560	9800000	1800.15
990000000	94078.9	990000000	180455	990000000	300663	990000000	409101	989998000	562648	990000000	703598	9900000	1813.14
1000000000	94932.4	1000000000	182208	1000000000	303747	1000000000	413133	1000000000	568311	1000000000	710631	10000000	1826.31
1010000000	95786	1010000000	183958	1010000000	306839	1010000000	417168	1010000000	573972	1010000000	717655	10100000	1839.15
1020000000	96637	1020000000	185710	1020000000	309929	1020000000	421203	1020000000	579612	1020000000	724675	10200000	1852.09
1030000000	97491.5	1030000000	187461	1030000000	313012	1030000000	425252	1030000000	585256	1030000000	731705	10300000	1864.95
1040000000	98347.7	1040000000	189215	1040000000	316095	1040000000	429288	1040000000	590897	1040000000	738741	10400000	1877.63
1050000000	99196.9	1050000000	190968	1050000000	319182	1050000000	433332	1050000000	596556	1050000000	745787	10500000	1890.33
1060000000	100047	1060000000	192723	1060000000	322259	1060000000	437394	1060000000	602209	1060000000	752826	10600000	1902.7
1070000000	100895	1070000000	194479	1070000000	325330	1070000000	441439	1070000000	607856	1070000000	759872	10700000	1915.16
1080000000	101740	1080000000	196238	1080000000	328393	1080000000	445493	1080000000	613501	1080000000	766927	10800000	1927.66
1090000000	102584	1090000000	197996	1090000000	331449	1090000000	449534	1090000000	619144	1090000000	773974	10900000	1940.09
1100000000	103432	1100000000	199755	1100000000	334490	1100000000	453585	1100000000	624762	1100000000	781021	11000000	1952.59
1110000000	104275	1110000000	201515	1110000000	337549	1110000000	457637	1110000000	630377	1110000000	788047	11100000	1964.66
1120000000	105121	1120000000	203273	1120000000	340606	1120000000	461698	1120000000	635992	1120000000	795076	11200000	1976.95
1130000000	105969	1130000000	205036	1130000000	343680	1130000000	465767	1130000000	641621	1130000000	802116	11300000	1989.16
1140000000	106813	1140000000	206800	1140000000	346748	1140000000	469837	1140000000	647262	1140000000	809133	11400000	2001.19
1150000000	107661	1150000000	208564	1150000000	349819	1150000000	473906	1150000000	652911	1150000000	816147	11500000	2013.53
1160000000	108507	1160000000	210322	1160000000	352901	1160000000	477981	1160000000	658551	1160000000	823149	11600000	2025.81
1170000000	109351	1170000000	212074	1170000000	355976	1170000000	482060	1170000000	664198	1170000000	830145	11700000	2038.01
1180000000	110194	1180000000	213820	1180000000	359053	1180000000	486131	1180000000	669840	1180000000	837153	11800000	2050.01
1190000000	111034	1190000000	215565	1190000000	362120	1190000000	490197	1190000000	675477	1190000000	844168	11900000	2062.03
1200000000	111875	1200000000	217309	1200000000	365206	1200000000	494256	1200000000	681104	1200000000	851179	12000000	2073.77
1210000000	112717	1210000000	219048	1210000000	368290	1210000000	498320	1210000000	686738	1210000000	858205	12100000	2085.45
1220000000	113560	1220000000	220789	1220000000	371392	1220000000	502399	1220000000	692371	1220000000	865246	12200000	2097.35
1230000000	114399	1230000000	222529	1230000000	374507	1230000000	506485	1230000000	697998	1230000000	872299	12300000	2109.16
1240000000	115245	1240000000	224269	1240000000	377610	1240000000	510545	1240000000	703632	1240000000	879355	12400000	2121.05
1250000000	116087	1250000000	226009	1250000000	380732	1250000000	514611	1250000000	709277	1250000000	886416	12500000	2132.88
1260000000	116931	1260000000	227747	1260000000	383857	1260000000	518680	1260000000	714918	1260000000	893472	12600000	2144.59
1270000000	117776	1270000000	229481	1270000000	386987	1270000000	522735	1270000000	720573	1270000000	900544	12700000	2156.31
1280000000	118622	1280000000	231221	1280000000	390116	1280000000	526794	1280000000	726215	1280000000	907625	12800000	2168.15
1290000000	119464	1290000000	232961	1290000000	393235	1290000000	530853	1290000000	731847	1290000000	914724	12900000	2179.99
1300000000	120304	1300000000	234703	1300000000	396358	1300000000	534915	1300000000	737481	1300000000	921827	13000000	2191.69
1310000000	121145	1310000000	236442	1310000000	399477	1310000000	538979	1310000000	743115	1310000000	928934	13100000	2203.34
1320000000	121986	1320000000	238182	1320000000	402603	1320000000	543017	1320000000	748747	1320000000	936042	13200000	2215.2
1330000000	122829	1330000000	239916	1330000000	405726	1330000000	547066	1330000000	754372	1330000000	943155	13300000	2226.76
1340000000	123670	1340000000	241653	1340000000	408867	1340000000	551103	1340000000	759997	1340000000	950274	13400000	2238.61
1350000000	124512	1350000000	243396	1350000000	412009	1350000000	555135	1350000000	765621	1350000000	957410	13500000	2250.2
1360000000	125351	1360000000	245139	1360000000	415144	1360000000	559136	1360000000	771254	1360000000	964553	13600000	2261.79
1370000000	126189	1370000000	246880	1370000000	418280	1370000000	563133	1370000000	776887	1370000000	971716	13700000	2273.59
1380000000	127028	1380000000	248626	1380000000	421413	1380000000	567121	1380000000	782515	1380000000	978874	13800000	2285.23
1390000000	127870	1390000000	250374	1390000000	424543	1390000000	571107	1390000000	788150	1390000000	986044	13900000	2296.79
1400000000	128714	1400000000	252120	1400000000	427688	1400000000	575095	1400000000	793782	1400000000	993220	14000000	2308.3
1410000000	129553	1410000000	253864	1410000000	430821	1410000000	579077	1410000000	799412	1410000000	1000390	14100000	2319.76
1420000000	130394	1420000000	255615	1420000000	433966	1420000000	583062	1420000000	805038	1420000000	1007550	14200000	2331.25
1430000000	131234	1430000000	257366	1430000000	437130	1430000000	587033	1430000000	810673	1430000000	1014730	14300000	2342.85
1440000000	132075	1440000000	259114	1440000000	440293	1440000000	590986	1440000000	816311	1440000000	1021900	14400000	2354.3
1450000000	132912	1450000000	260858	1450000000	443467	1450000000	594937	1450000000	821944	1450000000	1029050	14500000	2365.72
1460000000	133749	1460000000	262599	1460000000	446633	1460000000	598875	1460000000	827582	1460000000	1036200	14600000	2377.04
1470000000	134588	1470000000	264349	1470000000	449816	1470000000	602804	1470000000	833228	1470000000	1043360	14700000	2388.5
1480000000	135423	1480000000	266094	1480000000	452990	1480000000	606730	1480000000	838880	1480000000	1050520	14800000	2400.17
1490000000	136264	1490000000	267842	1490000000	456160	1490000000	610657	1490000000	844528	1490000000	1057680	14900000	2411.41
1500000000	137107	1500000000	269594	1500000000	459336	1500000000	614576	1500000000	850174	1500000000	1064830	15000000	2422.8
1510000000	137947	1510000000	271343	1510000000	462502	1510000000	618499	1510000000	855819	1510000000	1071990	15100000	2434.05
1520000000	138783	1520000000	273098	1520000000	465674	1520000000	622427	1520000000	861469	1520000000	1079160	15200000	2445.27
1530000000	139618	1530000000	274849	1530000000	468832	1530000000	626362	1530000000	867116	1530000000	1086320	15300000	2456.42
1540000000	140452	1540000000	276599	1540000000	471993	1540000000	630292	1540000000	872775	1540000000	1093490	15400000	2467.44
1550000000	141286	1550000000	278345	1550000000	475143	1550000000	634222	1550000000	878431	1550000000	1100660	15500000	2478.53
1560000000	142123	1560000000	280088	1560000000	478288	1560000000	638162	1560000000	884093	1560000000	1107820	15600000	2489.33
1570000000	142963	1570000000	281830	1570000000	481441	1570000000	642111	1570000000	889766	1570000000	1114970	15700000	2500.33
1580000000	143804	1580000000	283573	1580000000	484593	1580000000	646052	1580000000	895426	1580000000	1122120	15800000	2511.27
1590000000	144648	1590000000	285318	1590000000	487751	1590000000	649997	1590000000	901091	1590000000	1129280	15900000	2522.08
1600000000	145484	1600000000	287066	1600000000	490907	1600000000	653935	1600000000	906761	1600000000	1136450	16000000	2533
1610000000	146320	1610000000	288815	1610000000	494067	1610000000	657877	1610000000	912435	1610000000	1143600	16100000	2543.83
1620000000	147153	1620000000	290561	1620000000	497218	1620000000	661844	1620000000	918113	1620000000	1150760	16200000	2554.71
1630000000	147992	1630000000	292310	1630000000	500367	1630000000	665801	1630000000	923778	1630000000	1157910	16300000	2565.54
1640000000	148827	1640000000	294049	1640000000	503491	1640000000	669748	1640000000	929434	1640000000	1165060	16400000	2576.32
1650000000	149661	1650000000	295792	1650000000	506618	1650000000	673707	1650000000	935096	1650000000	1172200	16500000	2587.31
1660000000	150496	1660000000	297537	1660000000	509754	1660000000	677660	1660000000	940760	1660000000	1179340	16600000	2598.21
1670000000	151326	1670000000	299280	1670000000	512885	1670000000	681603	1670000000	946431	1670000000	1186470	16700000	2609.13
1680000000	152150	1680000000	301026	1680000000	516006	1680000000	685547	1680000000	952108	1680000000	1193600	16800000	2619.88
1690000000	152980	1690000000	302767	1690000000	519125	1690000000	689502	1690000000	957789	1690000000	1200720	16900000	2630.72
1700000000	153806	1700000000	304513	1700000000	522257	1700000000	693471	1700000000	963476	1700000000	1207840	17000000	2641.75
1710000000	154631	1710000000	306257	1710000000	525389	1710000000	697440	1710000000	969172	1710000000	1214970	17100000	2652.81
1720000000	155458	1720000000	308006	1720000000	528511	1720000000	701422	1720000000	974859	1720000000	1222110	17200000	2663.59
1730000000	156285	1730000000	309753	1730000000	531628	1730000000	705404	1730000000	980550	1730000000	1229250	17300000	2674.32
1740000000	157115	1740000000	311505	1740000000	534748	1740000000	709368	1740000000	986249	1740000000	1236380	17400000	2684.9
1750000000	157946	1750000000	313256	1750000000	537860	1750000000	713345	1750000000	991947	1750000000	1243490	17500000	2695.34
1760000000	158774	1760000000	315011	1760000000	540970	1760000000	717330	1760000000	997647	1760000000	1250620	17600000	2705.78
1770000000	159605	1770000000	316771	1770000000	544076	1770000000	721305	1770000000	1003340	1770000000	1257740	17700000	2716.24
1780000000	160432	1780000000	318535	1780000000	547183	1780000000	725265	1780000000	1009030	1780000000	1264860	17800000	2726.67
1790000000	161255	1790000000	320295	1790000000	550275	1790000000	729241	1790000000	1014730	1790000000	1271970	17900000	2737.16
1800000000	162086	1800000000	322059	1800000000	553351	1800000000	733217	1800000000	1020430	1800000000	1279090	18000000	2747.53
1810000000	162919	1810000000	323822	1810000000	556430	1810000000	737195	1810000000	1026140	1810000000	1286210	18100000	2757.83
1820000000	163747	1820000000	325587	1820000000	559517	1820000000	741162	1820000000	1031840	1820000000	1293320	18200000	2768.08
1830000000	164577	1830000000	327350	1830000000	562647	1830000000	745119	1830000000	1037550	1830000000	1300450	18300000	2778.23
1840000000	165405	1840000000	329112	1840000000	565768	1840000000	749087	1840000000	1043260	1840000000	1307580	18400000	2788.48
1850000000	166231	1850000000	330876	1850000000	568879	1850000000	753059	1850000000	1048960	1850000000	1314690	18500000	2798.86
1860000000	167056	1860010000	332637	1860000000	571994	1860000000	757011	1860000000	1054660	1860000000	1321820	18600000	2809.01
1870000000	167878	1870000000	334402	1870000000	575097	1870000000	760970	1870000000	1060360	1870000000	1328950	18700000	2819.34
1880000000	168702	1880010000	336160	1880000000	578205	1880000000	764939	1880000000	1066070	1880000000	1336090	18800000	2829.53
1890000000	169526	1890000000	337910	1890000000	581314	1890000000	768919	1890000000	1071780	1890000000	1343240	18900000	2839.97
1900000000	170348	1900010000	339664	1900000000	584413	1900000000	772910	1900000000	1077490	1900000000	1350400	19000000	2850.8
1910000000	171172	1910000000	341419	1910000000	587512	1910000000	776893	1910000000	1083200	1910000000	1357560	19100000	2861.33
1920000000	171992	1920010000	343180	1920000000	590606	1920000000	780882	1920000000	1088900	1920000000	1364730	19200000	2871.77
1930000000	172812	1930000000	344934	1930000000	593687	1930000000	784870	1930000000	1094580	1930000000	1371910	19300000	2882.26
1940000000	173633	1940010000	346694	1940000000	596778	1940000000	788858	1940000000	1100250	1940000000	1379060	19400000	2892.69
1950000000	174451	1950000000	348453	1950000000	599857	1950000000	792858	1950000000	1105940	1950000000	1386220	19500000	2903.06
1960000000	175270	1960010000	350219	1960000000	602946	1960000000	796836	1960000000	1111620	1960000000	1393390	19600000	2913.44
1970000000	176088	1970000000	351977	1970000000	606044	1970000000	800805	1970000000	1117320	1970000000	1400580	19700000	2923.85
1980000000	176908	1980010000	353733	1980000000	609129	1980000000	804773	1980000000	1123030	1980000000	1407760	19800000	2934.58
1990000000	177723	1990000000	355493	1990000000	612216	1990000000	808739	1990000000	1128740	1990000000	1414950	19900000	2944.96
2000000000	178539	2000010000	357254	2000000000	615304	2000000000	812684	2000000000	1134440	2000000000	1422110	20000000	2955.45
2010000000	179358	2010000000	359012	2010000000	618389	2010000000	816628	2010000000	1140150	2010000000	1429290	20100000	2966.18
2020000000	180176	2020010000	360772	2020000000	621477	2020000000	820588	2020000000	1145870	2020000000	1436470	20200000	2976.78
2030000000	180999	2030000000	362529	2030000000	624571	2030000000	824547	2030000000	1151580	2030000000	1443660	20300000	2987.55
2040000000	181821	2039990000	364293	2040000000	627663	2040000000	828503	2040000000	1157280	2040000000	1450850	20400000	2998.25
2050000000	182647	2050000000	366060	2050000000	630750	2050000000	832458	2050000000	1162990	2050000000	1458030	20500000	3008.91
2060000000	183467	2059990000	367823	2060000000	633838	2060000000	836430	2060000000	1168690	2060000000	1465190	20600000	3019.17
2070000000	184297	2070000000	369590	2070000000	636930	2070000000	840417	2070000000	1174400	2070000000	1472390	20700000	3029.64
2080000000	185126	2079990000	371361	2080000000	640024	2080000000	844404	2080000000	1180090	2080000000	1479600	20800000	3040.03
2090000000	185962	2090000000	373139	2090000000	643131	2090000000	848389	2090000000	1185770	2090000000	1486800	20900000	3050.35
2100000000	186796	2099990000	374911	2100000000	646237	2100000000	852395	2100000000	1191460	2100000000	1494010	21000000	3060.95
2110000000	187628	2110000000	376684	2110000000	649352	2110000000	856379	2110000000	1197140	2110000000	1501230	21100000	3071.16
2120000000	188458	2119990000	378455	2120000000	652458	2120000000	860362	2120000000	1202840	2120000000	1508450	21200000	3081.39
2130000000	189287	2130000000	380230	2130000000	655569	2130000000	864348	2130000000	1208510	2130000000	1515700	21300000	3091.81
2140000000	190121	2139990000	381997	2140000000	658678	2140000000	868324	2140000000	1214180	2140000000	1522940	21400000	3102.04
2150000000	190954	2150000000	383765	2150000000	661794	2150000000	872330	2150000000	1219860	2150000000	1530220	21500000	3112.37
2160000000	191788	2159990000	385532	2160000000	664919	2160000000	876344	2160000000	1225550	2160000000	1537490	21600000	3122.7
2170000000	192627	2170000000	387301	2170000000	668041	2170000000	880370	2170000000	1231230	2170000000	1544760	21700000	3132.94
2180000000	193460	2179990000	389073	2180000000	671169	2180000000	884396	2180000000	1236920	2180000000	1552000	21800000	3143.36
2190000000	194296	2190000000	390848	2190000000	674291	2190000000	888431	2190000000	1242620	2190000000	1559260	21900000	3153.61
2200000000	195127	2199990000	392620	2200000000	677412	2200000000	892464	2200000000	1248300	2200000000	1566520	22000000	3163.77
2210000000	195961	2210000000	394394	2210000000	680527	2210000000	896502	2210000000	1253990	2210000000	1573790	22100000	3173.97
2220000000	196796	2220000000	396162	2220000000	683641	2220000000	900555	2220000000	1259690	2220000000	1581070	22200000	3184.06
2230000000	197632	2230000000	397941	2230000000	686742	2230000000	904620	2230000000	1265380	2230000000	1588360	22300000	3194.07
2240000000	198467	2240000000	399717	2240000000	689832	2240000000	908685	2240000000	1271090	2240000000	1595640	22400000	3204.35
2250000000	199299	2250010000	401495	2250000000	692920	2250000000	912765	2250000000	1276800	2250000000	1602900	22500000	3214.56
2260000000	200128	2260000000	403271	2260000000	695996	2260000000	916848	2260000000	1282520	2260000000	1610150	22600000	3224.76
2270000000	200961	2270010000	405052	2270000000	699050	2270000000	920929	2270000000	1288220	2270000000	1617430	22700000	3234.76
2280000000	201785	2280000000	406834	2280000000	702102	2280000000	925018	2280000000	1293930	2280000000	1624690	22800000	3244.99
2290000000	202611	2290010000	408624	2290000000	705149	2290000000	929107	2290000000	1299640	2290000000	1631930	22900000	3255.2
2300000000	203436	2300000000	410407	2300000000	708196	2300000000	933184	2300000000	1305350	2300000000	1639180	23000000	3265.51
2310000000	204260	2310010000	412190	2310000000	711248	2310000000	937254	2310000000	1311060	2310000000	1646420	23100000	3275.75
2320000000	205079	2320000000	413966	2320000000	714300	2320000000	941326	2320000000	1316780	2320000000	1653670	23200000	3285.92
2330000000	205902	2330010000	415744	2330000000	717365	2330000000	945418	2330000000	1322500	2330000000	1660890	23300000	3296.12
2340000000	206723	2340000000	417520	2340000000	720430	2340000000	949491	2340000000	1328200	2340000000	1668100	23400000	3306.12
2350000000	207539	2350010000	419301	2350000000	723489	2350000000	953562	2350000000	1333890	2350000000	1675320	23500000	3316.26
2360000000	208361	2360000000	421075	2360000000	726556	2360000000	957619	2360000000	1339580	2360000000	1682530	23600000	3326.49
2370000000	209188	2370010000	422859	2370000000	729618	2370000000	961689	2370000000	1345260	2370000000	1689730	23700000	3336.61
2380000000	210017	2380000000	424641	2380000000	732671	2380000000	965748	2380000000	1350940	2380000000	1696930	23800000	3346.69
2390000000	210843	2390010000	426430	2390000000	735727	2390000000	969825	2390000000	1356630	2390000000	1704110	23900000	3356.8
2400000000	211667	2400000000	428214	2400000000	738770	2400000000	973893	2400000000	1362310	2400000000	1711290	24000000	3366.72
2410000000	212501	2410010000	429996	2410000000	741803	2410000000	977962	2410000000	1368000	2410000000	1718460	24100000	3376.84
2420000000	213334	2420000000	431776	2420000000	744838	2420000000	982025	2420000000	1373690	2420000000	1725670	24200000	3386.63
2430000000	214164	2429990000	433556	2430000000	747870	2430000000	986113	2430000000	1379400	2430000000	1732850	24300000	3396.61
2440000000	214993	2440000000	435342	2440000000	750901	2440000000	990189	2440000000	1385120	2440000000	1740030	24400000	3406.78
2450000000	215827	2449990000	437121	2450000000	753933	2450000000	994260	2450000000	1390850	2450000000	1747220	24500000	3416.81
2460000000	216657	2460000000	438908	2460000000	756971	2460000000	998343	2460000000	1396570	2460000000	1754380	24600000	3427.03
2470000000	217489	2469990000	440690	2470000000	760021	2470000000	1002430	2470000000	1402290	2470000000	1761560	24700000	3437.26
2480000000	218324	2480000000	442477	2480000000	763056	2480000000	1006500	2480000000	1408010	2480000000	1768690	24800000	3447.56
2490000000	219147	2489990000	444268	2490000000	766099	2490000000	1010570	2490000000	1413730	2490000000	1775840	24900000	3457.72
2500000000	219977	2500000000	446063	2500000000	769132	2500000000	1014630	2500000000	1419450	2500000000	1783000	25000000	3467.95
2510000000	220808	2509990000	447857	2510000000	772163	2510000000	1018710	2510000000	1425170	2510000000	1790160	25100000	3477.97
2520000000	221642	2520000000	449653	2520000000	775193	2520000000	1022750	2520000000	1430890	2520000000	1797320	25200000	3488.15
2530000000	222477	2529990000	451446	2530000000	778222	2530000000	1026790	2530000000	1436610	2530000000	1804460	25300000	3498.27
2540000000	223311	2540000000	453244	2540000000	781254	2540000000	1030820	2540000000	1442330	2540000000	1811570	25400000	3508.26
2550000000	224138	2549990000	455046	2550000000	784296	2550000000	1034850	2550000000	1448050	2550000000	1818650	25500000	3518.41
2560000000	224970	2560000000	456847	2560000000	787329	2560000000	1038880	2560000000	1453800	2560000000	1825750	25600000	3528.58
2570000000	225803	2569990000	458639	2570000000	790372	2570000000	1042900	2570000000	1459550	2570000000	1832820	25700000	3538.95
2580000000	226630	2580000000	460435	2580000000	793405	2580000000	1046930	2580000000	1465280	2580000000	1839940	25800000	3549.31
2590000000	227459	2589990000	462228	2590000000	796446	2590000000	1050930	2590000000	1471020	2590000000	1847040	25900000	3559.5
2600000000	228282	2600000000	464023	2600000000	799498	2600000000	1054940	2600000000	1476750	2600000000	1854150	26000000	3569.53
2610000000	229108	2609990000	465818	2610000000	802559	2610000000	1058930	2610000000	1482510	2610000000	1861250	26100000	3579.58
2620000000	229931	2620000000	467620	2620000000	805631	2620000000	1062920	2620000000	1488260	2620000000	1868360	26200000	3589.61
2630000000	230758	2630000000	469423	2630000000	808710	2630000000	1066900	2630000000	1494000	2630000000	1875440	26300000	3599.85
2640000000	231583	2640000000	471235	2640000000	811800	2640000000	1070890	2640000000	1499730	2640000000	1882520	26400000	3610.14
2650000000	232411	2650000000	473043	2650000000	814878	2650000000	1074890	2650000000	1505480	2650000000	1889600	26500000	3620.55
2660000000	233237	2660010000	474856	2660000000	817948	2660000000	1078890	2660000000	1511220	2660000000	1896680	26600000	3630.76
2670000000	234069	2670000000	476664	2670000000	821003	2670000000	1082900	2670000000	1516970	2670000000	1903770	26700000	3641.03
2680000000	234898	2680010000	478474	2680000000	824054	2680000000	1086910	2680000000	1522730	2680000000	1910860	26800000	3651.5
2690000000	235725	2690000000	480279	2690000000	827095	2690000000	1090930	2690000000	1528470	2690000000	1917940	26900000	3661.91
2700000000	236550	2700010000	482086	2700000000	830140	2700000000	1094940	2700000000	1534230	2700000000	1925030	27000000	3672.48
2710000000	237381	2710000000	483894	2710000000	833191	2710000000	1098950	2710000000	1539970	2710000000	1932130	27100000	3682.65
2720000000	238210	2720010000	485702	2720000000	836244	2720000000	1102960	2720000000	1545720	2720000000	1939240	27200000	3692.89
2730000000	239049	2730000000	487509	2730000000	839290	2730000000	1106970	2730000000	1551460	2730000000	1946370	27300000	3702.91
2740000000	239887	2740010000	489314	2740000000	842332	2740000000	1110960	2740000000	1557210	2740000000	1953490	27400000	3712.96
2750000000	240720	2750000000	491110	2750000000	845377	2750000000	1114940	2750000000	1562940	2750000000	1960630	27500000	3722.93
2760000000	241552	2760010000	492907	2760000000	848428	2760000000	1118930	2760000000	1568670	2760000000	1967770	27600000	3732.83
2770000000	242386	2770000000	494691	2770000000	851477	2770000000	1122910	2770000000	1574380	2770000000	1974900	27700000	3742.78
2780000000	243218	2780010000	496479	2780000000	854543	2780000000	1126890	2780000000	1580080	2780000000	1982020	27800000	3752.88
2790000000	244053	2790000000	498269	2790000000	857603	2790000000	1130850	2790000000	1585780	2790000000	1989120	27900000	3762.85
2800000000	244883	2800010000	500057	2800000000	860663	2800000000	1134800	2800000000	1591480	2800000000	1996230	28000000	3772.78
2810000000	245711	2810000000	501844	2810000000	863729	2810000000	1138750	2810000000	1597180	2810000000	2003390	28100000	3782.84
2820000000	246542	2820010000	503637	2820000000	866808	2820000000	1142700	2820000000	1602880	2820000000	2010540	28200000	3792.74
2830000000	247374	2830000000	505427	2830000000	869883	2830000000	1146640	2830000000	1608590	2830000000	2017680	28300000	3802.54
2840000000	248204	2839990000	507220	2840000000	872958	2840000000	1150590	2840000000	1614310	2840000000	2024810	28400000	3812.41
2850000000	249032	2850000000	509020	2850000000	876018	2850000000	1154520	2850000000	1620030	2850000000	2031940	28500000	3822.34
2860000000	249860	2859990000	510812	2860000000	879089	2860000000	1158440	2860000000	1625760	2860000000	2039060	28600000	3832.3
2870000000	250691	2870000000	512603	2870000000	882169	2870000000	1162350	2870000000	1631480	2870000000	2046170	28700000	3842.55
2880000000	251513	2879990000	514390	2880000000	885244	2880000000	1166250	2880000000	1637210	2880000000	2053260	28800000	3852.62
2890000000	252339	2890000000	516177	2890000000	888320	2890000000	1170160	2890000000	1642940	2890000000	2060370	28900000	3862.56
2900000000	253162	2899990000	517966	2900000000	891373	2900000000	1174080	2900000000	1648680	2900000000	2067460	29000000	3872.59
2910000000	253988	2910000000	519756	2910000000	894414	2910000000	1178000	2910000000	1654420	2910000000	2074540	29100000	3882.7
2920000000	254810	2919990000	521546	2920000000	897452	2920000000	1181920	2920000000	1660160	2920000000	2081640	29200000	3892.89
2930000000	255635	2930000000	523337	2930000000	900495	2930000000	1185820	2930000000	1665900	2930000000	2088740	29300000	3902.98
2940000000	256460	2939990000	525129	2940000000	903529	2940000000	1189750	2940000000	1671650	2940000000	2095840	29400000	3913.12
2950000000	257286	2950000000	526929	2950000000	906563	2950000000	1193680	2950000000	1677400	2950000000	2102960	29500000	3923.13
2960000000	258113	2959990000	528727	2960000000	909590	2960000000	1197630	2960000000	1683150	2960000000	2110040	29600000	3933.34
2970000000	258938	2970000000	530530	2970000000	912617	2970000000	1201560	2970000000	1688890	2970000000	2117140	29700000	3943.47
2980000000	259765	2979990000	532333	2980000000	915634	2980000000	1205520	2980000000	1694630	2980000000	2124230	29800000	3953.58
2990000000	260596	2990000000	534129	2990000000	918632	2990000000	1209470	2990000000	1700380	2990000000	2131290	29900000	3963.71
3000000000	261427	2999990000	535927	3000000000	921646	3000000000	1213430	3000000000	1706140	3000000000	2138350	30000000	3973.71
3010000000	262259	3010000000	537731	3010000000	924660	3010000000	1217380	3010000000	1711900	3010000000	2145400	30100000	3983.68
3020000000	263091	3019990000	539528	3020000000	927697	3020000000	1221360	3020000000	1717660	3020000000	2152480	30200000	3993.73
3030000000	263923	3030000000	541328	3030000000	930733	3030000000	1225320	3030000000	1723420	3030000000	2159540	30300000	4003.94
3040000000	264750	3040000000	543128	3040000000	933763	3040000000	1229280	3040000000	1729160	3040000000	2166630	30400000	4014.11
3050000000	265575	3050000000	544938	3050000000	936789	3050000000	1233210	3050000000	1734900	3050000000	2173710	30500000	4024.17
3060000000	266399	3060000000	546744	3060000000	939819	3060000000	1237150	3060000000	1740640	3060000000	2180790	30600000	4034.28
3070000000	267220	3070010000	548553	3070000000	942853	3070000000	1241090	3070000000	1746370	3070000000	2187850	30700000	4044.29
3080000000	268045	3080000000	550359	3080000000	945873	3080000000	1245030	3080000000	1752100	3080000000	2194930	30800000	4054.3
3090000000	268878	3090010000	552162	3090000000	948892	3090000000	1248980	3090000000	1757830	3090000000	2202020	30900000	4064.26
3100000000	269710	3100000000	553963	3100000000	951906	3100000000	1252960	3100000000	1763590	3100000000	2209120	31000000	4074.19
3110000000	270540	3110010000	555763	3110000000	954911	3110000000	1256940	3110000000	1769350	3110000000	2216230	31100000	4083.95
3120000000	271365	3120000000	557560	3120000000	957945	3120000000	1260940	3120000000	1775120	3120000000	2223360	31200000	4093.64
3130000000	272189	3130010000	559357	3130000000	960956	3130000000	1264930	3130000000	1780890	3130000000	2230450	31300000	4103.52
3140000000	273016	3140000000	561154	3140000000	963977	3140000000	1268940	3140000000	1786680	3140000000	2237580	31400000	4113.43
3150000000	273840	3150010000	562957	3150000000	966993	3150000000	1272920	3150000000	1792460	3150000000	2244700	31500000	4123.11
3160000000	274662	3160000000	564754	3160000000	970031	3160000000	1276920	3160000000	1798240	3160000000	2251820	31600000	4132.88
3170000000	275487	3170010000	566555	3170000000	973067	3170000000	1280900	3170000000	1804040	3170000000	2258910	31700000	4142.66
3180000000	276305	3180000000	568351	3180000000	976109	3180000000	1284900	3180000000	1809850	3180000000	2266020	31800000	4152.55
3190000000	277126	3190010000	570149	3190000000	979166	3190000000	1288900	3190000000	1815650	3190000000	2273110	31900000	4162.25
3200000000	277948	3200000000	571946	3200000000	982215	3200000000	1292920	3200000000	1821440	3200000000	2280210	32000000	4172.03
3210000000	278773	3210010000	573743	3210000000	985258	3210000000	1296940	3210000000	1827240	3210000000	2287290	32100000	4181.91
3220000000	279596	3220000000	575535	3220000000	988304	3220000000	1300960	3220000000	1833060	3220000000	2294410	32200000	4191.97
3230000000	280418	3230010000	577334	3230000000	991361	3230000000	1304960	3230000000	1838840	3230000000	2301510	32300000	4201.67
3240000000	281240	3240000000	579120	3240000000	994412	3240000000	1308980	3240000000	1844650	3240000000	2308620	32400000	4211.4
3250000000	282063	3249990000	580903	3250000000	997472	3250000000	1313000	3250000000	1850440	3250000000	2315760	32500000	4221.17
3260000000	282884	3260000000	582693	3260000000	1000540	3260000000	1317000	3260000000	1856250	3260000000	2322870	32600000	4231.06
3270000000	283704	3269990000	584479	3270000000	1003620	3270000000	1320980	3270000000	1862020	3270000000	2330000	32700000	4240.99
3280000000	284533	3280000000	586264	3280000000	1006700	3280000000	1324990	3280000000	1867780	3280000000	2337120	32800000	4250.89
3290000000	285362	3289990000	588048	3290000000	1009800	3290000000	1329000	3290000000	1873540	3290000000	2344240	32900000	4260.38
3300000000	286188	3300000000	589834	3300000000	1012890	3300000000	1333020	3300000000	1879280	3300000000	2351350	33000000	4270.33
3310000000	287014	3309990000	591612	3310000000	1015980	3310000000	1337020	3310000000	1885040	3310000000	2358480	33100000	4280.41
3320000000	287837	3320000000	593394	3320000000	1019050	3320000000	1341020	3320000000	1890780	3320000000	2365580	33200000	4290.05
3330000000	288660	3329990000	595178	3330000000	1022140	3330000000	1345000	3330000000	1896530	3330000000	2372680	33300000	4299.6
3340000000	289480	3340000000	596967	3340000000	1025230	3340000000	1348990	3340000000	1902290	3340000000	2379750	33400000	4309.28
3350000000	290297	3349990000	598755	3350000000	1028320	3350000000	1352980	3350000000	1908030	3350000000	2386850	33500000	4318.92
3360000000	291112	3360000000	600538	3360000000	1031400	3360000000	1356960	3360000000	1913770	3360000000	2393910	33600000	4328.33
3370000000	291927	3369990000	602315	3370000000	1034480	3370000000	1360930	3370000000	1919500	3370000000	2400990	33700000	4337.96
3380000000	292747	3380000000	604092	3380000000	1037550	3380000000	1364900	3380000000	1925260	3380000000	2408070	33800000	4347.29
3390000000	293571	3389990000	605858	3390000000	1040620	3390000000	1368860	3390000000	1930990	3390000000	2415100	33900000	4356.81
3400000000	294395	3400000000	607626	3400000000	1043700	3400000000	1372820	3400000000	1936730	3400000000	2422160	34000000	4366.26
3410000000	295222	3409990000	609394	3410000000	1046780	3410000000	1376750	3410000000	1942500	3410000000	2429210	34100000	4375.68
3420000000	296043	3420000000	611164	3420000000	1049850	3420000000	1380710	3420000000	1948230	3420000000	2436260	34200000	4385.09
3430000000	296861	3430000000	612932	3430000000	1052910	3430000000	1384650	3430000000	1953940	3430000000	2443330	34300000	4394.5
3440000000	297677	3440000000	614704	3440000000	1055960	3440000000	1388610	3440000000	1959660	3440000000	2450380	34400000	4403.9
3450000000	298501	3450000000	616477	3450000000	1059010	3450000000	1392580	3450000000	1965370	3450000000	2457420	34500000	4413.4
3460000000	299325	3460010000	618257	3460000000	1062050	3460000000	1396540	3460000000	1971090	3460000000	2464450	34600000	4423.07
3470000000	300149	3470000000	620028	3470000000	1065100	3470000000	1400490	3470000000	1976800	3470000000	2471480	34700000	4432.81
3480000000	300973	3480010000	621803	3480000000	1068150	3480000000	1404430	3480000000	1982500	3480000000	2478480	34800000	4442.3
3490000000	301795	3490000000	623586	3490000000	1071180	3490000000	1408400	3490000000	1988180	3490000000	2485470	34900000	4452.22
3500000000	302616	3500010000	625364	3500000000	1074240	3500000000	1412380	3500000000	1993860	3500000000	2492460	35000000	4461.78
3510000000	303435	3510000000	627136	3510000000	1077270	3510000000	1416340	3510000000	1999530	3510000000	2499430	35100000	4471.45
3520000000	304255	3520010000	628903	3520000000	1080330	3520000000	1420290	3520000000	2005220	3520000000	2506430	35200000	4481.24
3530000000	305074	3530000000	630664	3530000000	1083370	3530000000	1424250	3530000000	2010900	3530000000	2513410	35300000	4491.01
3540000000	305895	3540010000	632423	3540000000	1086400	3540000000	1428230	3540000000	2016580	3540000000	2520390	35400000	4500.71
3550000000	306713	3550000000	634180	3550000000	1089410	3550000000	1432200	3550000000	2022270	3550000000	2527380	35500000	4510.46
3560000000	307526	3560010000	635940	3560000000	1092430	3560000000	1436150	3560000000	2027980	3560000000	2534340	35600000	4520.28
3570000000	308342	3570000000	637692	3570000000	1095450	3570000000	1440130	3570000000	2033690	3570000000	2541280	35700000	4529.99
3580000000	309156	3580010000	639446	3580000000	1098480	3580000000	1444090	3580000000	2039400	3580000000	2548220	35800000	4539.74
3590000000	309974	3590000000	641197	3590000000	1101520	3590000000	1448040	3590000000	2045140	3590000000	2555150	35900000	4549.56
3600000000	310794	3600010000	642953	3600000000	1104570	3600000000	1452000	3600000000	2050860	3600000000	2562080	36000000	4559.38
3610000000	311617	3610000000	644708	3610000000	1107640	3610000000	1455970	3610000000	2056600	3610000000	2569010	36100000	4569.07
3620000000	312437	3620010000	646464	3620000000	1110710	3620000000	1459920	3620000000	2062330	3620000000	2575910	36200000	4578.62
3630000000	313256	3630000000	648217	3630000000	1113800	3630000000	1463870	3630000000	2068060	3630000000	2582820	36300000	4588.47
3640000000	314078	3640010000	649969	3640000000	1116870	3640000000	1467820	3640000000	2073750	3640000000	2589740	36400000	4598.38
3650000000	314896	3650000000	651719	3650000000	1119950	3650000000	1471770	3650000000	2079470	3650000000	2596670	36500000	4607.96
3660000000	315716	3659990000	653473	3660000000	1123010	3660000000	1475710	3660000000	2085170	3660000000	2603560	36600000	4617.9
3670000000	316536	3670000000	655236	3670000000	1126060	3670000000	1479630	3670000000	2090900	3670000000	2610480	36700000	4627.68
3680000000	317356	3679990000	656998	3680000000	1129120	3680000000	1483570	3680000000	2096610	3680000000	2617380	36800000	4637.39
3690000000	318184	3690000000	658761	3690000000	1132190	3690000000	1487510	3690000000	2102340	3690000000	2624290	36900000	4646.84
3700000000	319011	3699990000	660521	3700000000	1135250	3700000000	1491430	3700000000	2108060	3700000000	2631190	37000000	4656.49
3710000000	319833	3710000000	662290	3710000000	1138300	3710000000	1495390	3710000000	2113750	3710000000	2638110	37100000	4666.43
3720000000	320651	3719990000	664058	3720000000	1141350	3720000000	1499330	3720000000	2119460	3720000000	2645020	37200000	4676.14
3730000000	321470	3730000000	665833	3730000000	1144390	3730000000	1503280	3730000000	2125170	3730000000	2651960	37300000	4685.7
3740000000	322292	3739990000	667607	3740000000	1147440	3740000000	1507240	3740000000	2130850	3740000000	2658880	37400000	4695.33
3750000000	323114	3750000000	669384	3750000000	1150500	3750000000	1511190	3750000000	2136550	3750000000	2665830	37500000	4704.98
3760000000	323937	3759990000	671160	3760000000	1153570	3760000000	1515140	3760000000	2142240	3760000000	2672760	37600000	4714.74
3770000000	324761	3770000000	672941	3770000000	1156650	3770000000	1519100	3770000000	2147940	3770000000	2679670	37700000	4724.27
3780000000	325585	3779990000	674717	3780000000	1159720	3780000000	1523020	3780000000	2153650	3780000000	2686570	37800000	4733.82
3790000000	326409	3790000000	676494	3790000000	1162800	3790000000	1526950	3790000000	2159370	3790000000	2693470	37900000	4743.28
3800000000	327229	3799990000	678272	3800000000	1165880	3800000000	1530880	3800000000	2165080	3800000000	2700370	38000000	4752.79
3810000000	328047	3810000000	680050	3810000000	1168930	3810000000	1534810	3810000000	2170820	3810000000	2707260	38100000	4762.43
3820000000	328864	3819990000	681824	3820000000	1171990	3820000000	1538720	3820000000	2176550	3820000000	2714130	38200000	4772.02
3830000000	329681	3830000000	683603	3830000000	1175040	3830000000	1542630	3830000000	2182300	3830000000	2721020	38300000	4781.23
3840000000	330498	3840000000	685375	3840000000	1178090	3840000000	1546560	3840000000	2188020	3840000000	2727960	38400000	4790.61
3850000000	331318	3850000000	687148	3850000000	1181130	3850000000	1550480	3850000000	2193750	3850000000	2734900	38500000	4799.96
3860000000	332132	3860000000	688924	3860000000	1184190	3860000000	1554430	3860000000	2199480	3860000000	2741820	38600000	4809.34
3870000000	332950	3870010000	690697	3870000000	1187250	3870000000	1558380	3870000000	2205190	3870000000	2748770	38700000	4818.89
3880000000	333772	3880000000	692469	3880000000	1190300	3880000000	1562330	3880000000	2210950	3880000000	2755700	38800000	4828.37
3890000000	334588	3890010000	694238	3890000000	1193350	3890000000	1566280	3890000000	2216690	3890000000	2762600	38900000	4837.83
3900000000	335400	3900000000	696006	3900000000	1196400	3900000000	1570220	3900000000	2222410	3900000000	2769490	39000000	4847.23
3910000000	336207	3910010000	697776	3910000000	1199420	3910000000	1574180	3910000000	2228160	3910000000	2776410	39100000	4856.4
3920000000	337017	3920000000	699544	3920000000	1202460	3920000000	1578110	3920000000	2233910	3920000000	2783320	39200000	4865.68
3930000000	337823	3930010000	701310	3930000000	1205490	3930000000	1582020	3930000000	2239670	3930000000	2790200	39300000	4874.9
3940000000	338629	3940000000	703076	3940000000	1208520	3940000000	1585920	3940000000	2245390	3940000000	2797110	39400000	4884.07
3950000000	339440	3950010000	704846	3950000000	1211540	3950000000	1589800	3950000000	2251150	3950000000	2804030	39500000	4893.33
3960000000	340251	3960000000	706605	3960000000	1214580	3960000000	1593680	3960000000	2256890	3960000000	2810900	39600000	4902.4
3970000000	341067	3970010000	708373	3970000000	1217600	3970000000	1597570	3970000000	2262660	3970000000	2817800	39700000	4911.38
3980000000	341879	3980000000	710127	3980000000	1220650	3980000000	1601440	3980000000	2268410	3980000000	2824710	39800000	4920.44
3990000000	342688	3990010000	711885	3990000000	1223680	3990000000	1605310	3990000000	2274170	3990000000	2831610	39900000	4929.86
4000000000	343501	4000000000	713643	4000000000	1226720	4000000000	1609160	4000000000	2279930	4000000000	2838540	40000000	4939.09
4010000000	344314	4010010000	715396	4010000000	1229770	4010000000	1613020	4010000000	2285660	4010000000	2845480	40100000	4948.29
4020000000	345125	4020000000	717150	4020000000	1232820	4020000000	1616860	4020000000	2291430	4020000000	2852400	40200000	4957.85
4030000000	345942	4030010000	718896	4030000000	1235850	4030000000	1620700	4030000000	2297220	4030000000	2859310	40300000	4967.04
4040000000	346756	4040000000	720643	4040000000	1238870	4040000000	1624520	4040000000	2302990	4040000000	2866240	40400000	4976.5
4050000000	347572	4050010000	722393	4050000000	1241900	4050000000	1628330	4050000000	2308790	4050000000	2873190	40500000	4985.64
4060000000	348383	4060000000	724140	4060000000	1244940	4060000000	1632140	4060000000	2314580	4060000000	2880120	40600000	4994.9
4070000000	349195	4069990000	725890	4070000000	1248000	4070000000	1635940	4070000000	2320390	4070000000	2887070	40700000	5004.23
4080000000	350006	4080000000	727643	4080000000	1251040	4080000000	1639720	4080000000	2326180	4080000000	2894010	40800000	5013.5
4090000000	350808	4089990000	729396	4090000000	1254070	4090000000	1643520	4090000000	2331960	4090000000	2900950	40900000	5022.93
4100000000	351618	4100000000	731161	4100000000	1257090	4100000000	1647290	4100000000	2337760	4100000000	2907890	41000000	5032.39
4110000000	352421	4109990000	732923	4110000000	1260100	4110000000	1651070	4110000000	2343550	4110000000	2914840	41100000	5042
4120000000	353225	4120000000	734688	4120000000	1263100	4120000000	1654850	4120000000	2349350	4120000000	2921830	41200000	5051.66
4130000000	354028	4129990000	736452	4130000000	1266130	4130000000	1658650	4130000000	2355130	4130000000	2928790	41300000	5061.17
4140000000	354837	4140000000	738217	4140000000	1269180	4140000000	1662460	4140000000	2360930	4140000000	2935750	41400000	5070.54
4150000000	355639	4149990000	739978	4150000000	1272220	4150000000	1666270	4150000000	2366720	4150000000	2942710	41500000	5079.93
4160000000	356437	4160000000	741746	4160000000	1275250	4160000000	1670110	4160000000	2372490	4160000000	2949670	41600000	5089.36
4170000000	357235	4169990000	743505	4170000000	1278290	4170000000	1673940	4170000000	2378290	4170000000	2956640	41700000	5099.06
4180000000	358036	4180000000	745273	4180000000	1281320	4180000000	1677780	4180000000	2384080	4180000000	2963610	41800000	5108.79
4190000000	358837	4189990000	747038	4190000000	1284360	4190000000	1681620	4190000000	2389880	4190000000	2970570	41900000	5118.37
4200000000	359641	4200000000	748797	4200000000	1287420	4200000000	1685450	4200000000	2395690	4200000000	2977520	42000000	5128.03
4210000000	360447	4209990000	750559	4210000000	1290490	4210000000	1689270	4210000000	2401500	4210000000	2984460	42100000	5137.71
4220000000	361249	4220000000	752327	4220000000	1293570	4220000000	1693110	4220000000	2407330	4220000000	2991400	42200000	5147.33
4230000000	362049	4229990000	754097	4230000000	1296630	4230000000	1696960	4230000000	2413120	4230000000	2998300	42300000	5157.05
4240000000	362854	4240000000	755862	4240000000	1299670	4240000000	1700820	4240000000	2418940	4240000000	3005250	42400000	5166.83
4250000000	363663	4250000000	757624	4250000000	1302720	4250000000	1704690	4250000000	2424760	4250000000	3012160	42500000	5176.45
4260000000	364467	4260000000	759390	4260000000	1305770	4260000000	1708550	4260000000	2430560	4260000000	3019110	42600000	5186.19
4270000000	365266	4270000000	761147	4270000000	1308820	4270000000	1712420	4270000000	2436350	4270000000	3026050	42700000	5195.9
4280000000	366068	4280010000	762909	4280000000	1311860	4280000000	1716280	4280000000	2442130	4280000000	3033030	42800000	5205.45
4290000000	366869	4290000000	764667	4290000000	1314920	4290000000	1720120	4290000000	2447950	4290000000	3040020	42900000	5214.99
4300000000	367667	4300010000	766426	4300000000	1317970	4300000000	1723970	4300000000	2453740	4300000000	3046990	43000000	5224.38
4310000000	368465	4310000000	768188	4310000000	1321020	4310000000	1727830	4310000000	2459520	4310000000	3053980	43100000	5233.75
4320000000	369263	4320010000	769960	4320000000	1324090	4320000000	1731710	4320000000	2465320	4320000000	3060960	43200000	5243.2
4330000000	370055	4330000000	771727	4330000000	1327160	4330000000	1735590	4330000000	2471100	4330000000	3067950	43300000	5252.82
4340000000	370850	4340010000	773502	4340000000	1330240	4340000000	1739470	4340000000	2476880	4340000000	3074960	43400000	5262.33
4350000000	371648	4350000000	775270	4350000000	1333340	4350000000	1743350	4350000000	2482670	4350000000	3081940	43500000	5271.69
4360000000	372450	4360010000	777044	4360000000	1336440	4360000000	1747220	4360000000	2488480	4360000000	3088980	43600000	5281.15
4370000000	373254	4370000000	778816	4370000000	1339550	4370000000	1751100	4370000000	2494250	4370000000	3096010	43700000	5290.64
4380000000	374068	4380010000	780593	4380000000	1342660	4380000000	1754990	4380000000	2500030	4380000000	3103030	43800000	5300.07
4390000000	374872	4390000000	782365	4390000000	1345760	4390000000	1758880	4390000000	2505810	4390000000	3110030	43900000	5309.81
4400000000	375682	4400010000	784130	4400000000	1348880	4400000000	1762750	4400000000	2511590	4400000000	3117070	44000000	5319.49
4410000000	376493	4410000000	785897	4410000000	1352010	4410000000	1766590	4410000000	2517350	4410000000	3124080	44100000	5329.01
4420000000	377304	4420010000	787660	4420000000	1355120	4420000000	1770440	4420000000	2523090	4420000000	3131130	44200000	5338.54
4430000000	378109	4430000000	789426	4430000000	1358250	4430000000	1774270	4430000000	2528840	4430000000	3138190	44300000	5348.33
4440000000	378923	4440010000	791192	4440000000	1361380	4440000000	1778090	4440000000	2534580	4440000000	3145280	44400000	5358.09
4450000000	379731	4450000000	792956	4450000000	1364510	4450000000	1781900	4450000000	2540310	4450000000	3152360	44500000	5367.61
4460000000	380540	4459990000	794715	4460000000	1367630	4460000000	1785730	4460000000	2546040	4460000000	3159430	44600000	5377.25
4470000000	381345	4470000000	796478	4470000000	1370740	4470000000	1789550	4470000000	2551760	4470000000	3166480	44700000	5386.77
4480000000	382150	4479990000	798237	4480000000	1373870	4480000000	1793380	4480000000	2557490	4480000000	3173550	44800000	5396.39
4490000000	382962	4490000000	799994	4490000000	1377000	4490000000	1797160	4490000000	2563210	4490000000	3180590	44900000	5405.83
4500000000	383766	4499990000	801752	4500000000	1380130	4500000000	1800950	4500000000	2568930	4500000000	3187600	45000000	5415.29
4510000000	384576	4510000000	803509	4510000000	1383250	4510000000	1804740	4510000000	2574680	4510000000	3194640	45100000	5424.54
4520000000	385383	4519990000	805267	4520000000	1386370	4520000000	1808540	4520000000	2580430	4520000000	3201680	45200000	5434.21
4530000000	386189	4530000000	807027	4530000000	1389480	4530000000	1812330	4530000000	2586180	4530000000	3208750	45300000	5443.87
4540000000	386994	4539990000	808791	4540000000	1392580	4540000000	1816130	4540000000	2591910	4540000000	3215830	45400000	5453.31
4550000000	387796	4550000000	810553	4550000000	1395700	4550000000	1819930	4550000000	2597650	4550000000	3222930	45500000	5462.68
4560000000	388599	4559990000	812312	4560000000	1398800	4560000000	1823740	4560000000	2603410	4560000000	3230010	45600000	5472.08
4570000000	389399	4570000000	814067	4570000000	1401920	4570000000	1827510	4570000000	2609150	4570000000	3237140	45700000	5481.47
4580000000	390203	4579990000	815825	4580000000	1405040	4580000000	1831310	4580000000	2614910	4580000000	3244220	45800000	5490.79
4590000000	391006	4590000000	817583	4590000000	1408150	4590000000	1835100	4590000000	2620690	4590000000	3251290	45900000	5500.35
4600000000	391808	4599990000	819343	4600000000	1411230	4600000000	1838890	4600000000	2626460	4600000000	3258380	46000000	5509.86
4610000000	392607	4610000000	821110	4610000000	1414320	4610000000	1842690	4610000000	2632230	4610000000	3265480	46100000	5519.29
4620000000	393407	4619990000	822874	4620000000	1417410	4620000000	1846490	4620000000	2638040	4620000000	3272580	46200000	5528.94
4630000000	394205	4630000000	824638	4630000000	1420520	4630000000	1850310	4630000000	2643860	4630000000	3279660	46300000	5538.55
4640000000	395003	4639990000	826396	4640000000	1423630	4640000000	1854110	4640000000	2649700	4640000000	3286720	46400000	5547.97
4650000000	395801	4650000000	828150	4650000000	1426730	4650000000	1857900	4650000000	2655500	4650000000	3293790	46500000	5557.41
4660000000	396600	4660000000	829903	4660000000	1429830	4660000000	1861720	4660000000	2661270	4660000000	3300830	46600000	5566.85
4670000000	397396	4670000000	831661	4670000000	1432930	4670000000	1865540	4670000000	2667070	4670000000	3307880	46700000	5575.98
4680000000	398202	4680000000	833406	4680000000	1436020	4680000000	1869390	4680000000	2672860	4680000000	3314910	46800000	5585.09
4690000000	399004	4690010000	835159	4690000000	1439100	4690000000	1873240	4690000000	2678640	4690000000	3321940	46900000	5594.33
4700000000	399811	4700000000	836903	4700000000	1442200	4700000000	1877120	4700000000	2684400	4700000000	3328970	47000000	5603.51
4710000000	400622	4710010000	838650	4710000000	1445300	4710000000	1880970	4710000000	2690180	4710000000	3336010	47100000	5612.93
4720000000	401430	4720000000	840407	4720000000	1448400	4720000000	1884830	4720000000	2695940	4720000000	3343080	47200000	5622.43
4730000000	402239	4730010000	842163	4730000000	1451510	4730000000	1888700	4730000000	2701700	4730000000	3350120	47300000	5631.51
4740000000	403050	4740000000	843917	4740000000	1454630	4740000000	1892560	4740000000	2707420	4740000000	3357150	47400000	5640.68
4750000000	403862	4750010000	845682	4750000000	1457760	4750000000	1896430	4750000000	2713170	4750000000	3364200	47500000	5649.78
4760000000	404678	4760000000	847454	4760000000	1460890	4760000000	1900300	4760000000	2718890	4760000000	3371250	47600000	5658.79
4770000000	405494	4770010000	849225	4770000000	1464030	4770000000	1904170	4770000000	2724620	4770000000	3378310	47700000	5668.18
4780000000	406307	4780000000	850992	4780000000	1467160	4780000000	1908040	4780000000	2730380	4780000000	3385340	47800000	5677.15
4790000000	407126	4790010000	852757	4790000000	1470290	4790000000	1911890	4790000000	2736090	4790000000	3392380	47900000	5686.53
4800000000	407940	4800000000	854518	4800000000	1473430	4800000000	1915760	4800000000	2741800	4800000000	3399380	48000000	5695.79
4810000000	408758	4810010000	856290	4810000000	1476570	4810000000	1919640	4810000000	2747520	4810000000	3406400	48100000	5705.01
4820000000	409575	4820000000	858060	4820000000	1479720	4820000000	1923540	4820000000	2753230	4820000000	3413400	48200000	5714.51
4830000000	410395	4830010000	859838	4830000000	1482880	4830000000	1927440	4830000000	2758930	4830000000	3420410	48300000	5723.61
4840000000	411215	4840000000	861610	4840000000	1486040	4840000000	1931340	4840000000	2764630	4840000000	3427350	48400000	5733.02
4850000000	412036	4850010000	863389	4850000000	1489200	4850000000	1935230	4850000000	2770360	4850000000	3434310	48500000	5742.16
4860000000	412857	4860000000	865165	4860000000	1492350	4860000000	1939120	4860000000	2776090	4860000000	3441300	48600000	5751.41
4870000000	413678	4869990000	866944	4870000000	1495500	4870000000	1942980	4870000000	2781820	4870000000	3448240	48700000	5760.8
4880000000	414495	4880000000	868731	4880000000	1498640	4880000000	1946870	4880000000	2787530	4880000000	3455220	48800000	5770.13
4890000000	415312	4889990000	870514	4890000000	1501790	4890000000	1950750	4890000000	2793260	4890000000	3462170	48900000	5779.57
4900000000	416127	4900000000	872302	4900000000	1504930	4900000000	1954650	4900000000	2798960	4900000000	3469140	49000000	5789.03
4910000000	416937	4909990000	874087	4910000000	1508070	4910000000	1958510	4910000000	2804680	4910000000	3476100	49100000	5798.31
4920000000	417753	4920000000	875870	4920000000	1511220	4920000000	1962390	4920000000	2810370	4920000000	3483040	49200000	5807.45
4930000000	418564	4929990000	877661	4930000000	1514370	4930000000	1966270	4930000000	2816070	4930000000	3490000	49300000	5816.58
4940000000	419382	4940000000	879456	4940000000	1517540	4940000000	1970190	4940000000	2821770	4940000000	3496970	49400000	5826.17
4950000000	420204	4949990000	881249	4950000000	1520700	4950000000	1974080	4950000000	2827470	4950000000	3503910	49500000	5835.53
4960000000	421015	4960000000	883044	4960000000	1523870	4960000000	1978000	4960000000	2833160	4960000000	3510830	49600000	5844.77
4970000000	421828	4969990000	884842	4970000000	1527030	4970000000	1981930	4970000000	2838840	4970000000	3517760	49700000	5853.9
4980000000	422647	4980000000	886634	4980000000	1530200	4980000000	1985870	4980000000	2844530	4980000000	3524690	49800000	5863.1
4990000000	423460	4989990000	888428	4990000000	1533360	4990000000	1989820	4990000000	2850220	4990000000	3531640	49900000	5872.27
5000000000	424275	5000000000	890215	5000000000	1536520	5000000000	1993780	5000000000	2855910	5000000000	3538550	50000000	5881.47
