# Supplementary material for: Non-universality of the dynamic exponent in two-dimensional random media
Source: Sci Rep. 2019 Jan 22;9:251. doi: 10.1038/s41598-018-36236-z (PMC6342955; doi:10.1038/s41598-018-36236-z)
Supplement: Supplementary file 2 — Supplementary data for MSD and the transition rate distribution [file 41598_2018_36236_MOESM2_ESM.zip › raw_data_msd/MSD_Delta=0.025.csv]

0.205		0.2		0.195		0.19		0.185		0.18		0.2075
40000000	895.619	40000000	1118.25	40000000	1372.4	40000000	1667.21	40000000	1982.36	40000000	2328	100000	12.1834
80000000	1498.89	80000000	1941.82	80000000	2455.36	80000000	3081.23	80000000	3723.15	80000000	4445.31	200000	19.9422
120000000	2035.29	120000000	2703.93	120000000	3500.45	120000000	4464.63	120000000	5428.81	120000000	6539.74	300000	26.5471
160000000	2533.36	160000000	3445.38	160000000	4509.39	160000000	5801.41	160000000	7144.1	160000000	8638.78	400000	32.4728
200000000	3022.49	200000000	4137.6	200000000	5487.44	200000000	7130.74	200000000	8832.74	200000000	10710.8	500000	37.9398
240000000	3474.34	240000000	4830.97	240000000	6452.32	240000000	8470.73	240000000	10489.2	240000000	12772.3	600000	43.0672
280000000	3918.87	280000000	5530.37	280000000	7434.86	280000000	9778.87	280000000	12159.5	280000000	14869.7	700000	47.9053
320000000	4359.13	320000000	6198.76	320000000	8398.33	320000000	11077.8	320000000	13837.2	320000000	16916.6	800000	52.4976
360000000	4753.99	360000000	6871.68	360000000	9335.11	360000000	12403.6	360000000	15515.3	360000000	18972.7	900000	56.9277
400000000	5188.26	400000000	7504.45	400000000	10283.9	400000000	13711.8	400000000	17186.1	400000000	21077.3	1000000	61.1813
440000000	5573.73	440000000	8187.97	440000000	11246.1	440000000	14994.8	440000000	18842.2	440000000	23133.4	1100000	65.3085
480000000	6006.96	480000000	8827.62	480000000	12170.6	480000000	16297.2	480000000	20528.1	480000000	25177	1200000	69.3789
520000000	6387.21	520000000	9470.7	520000000	13104.8	520000000	17619.9	520000000	22190.1	520000000	27255.9	1300000	73.3409
560000000	6764.53	560000000	10117.9	560000000	14049.5	560000000	18906	560000000	23820.4	560000000	29313	1400000	77.2256
600000000	7200.03	600000000	10709.3	600000000	14944.6	600000000	20208.5	600000000	25532.9	600000000	31401.8	1500000	81.0309
640000000	7575.82	640000000	11363.7	640000000	15909.2	640000000	21464.9	640000000	27146.7	640000000	33460	1600000	84.7243
680000000	7950.16	680000000	12023.8	680000000	16820.2	680000000	22799.2	680000000	28844	680000000	35545.8	1700000	88.3264
720000000	8323.4	720000000	12621.5	720000000	17738.4	720000000	24083.3	720000000	30496.4	720000000	37591.7	1800000	91.8523
760000000	8695.85	760000000	13220.5	760000000	18664.3	760000000	25380.5	760000000	32167.6	760000000	39661.6	1900000	95.3271
800000000	9067.78	800000000	13894.2	800000000	19598.1	800000000	26691.5	800000000	33784.8	800000000	41755.7	2000000	98.7376
840000000	9439.43	840000000	14499	840000000	20540.2	840000000	27940.7	840000000	35416.7	840000000	43798.9	2100000	102.087
880000000	9811	880000000	15105.8	880000000	21412.9	880000000	29277.3	880000000	37063.8	880000000	45862.6	2200000	105.385
920000000	10182.7	920000000	15715	920000000	22369.8	920000000	30548	920000000	38726.3	920000000	47946.8	2300000	108.614
960000000	10554.6	960000000	16326.7	960000000	23253.1	960000000	31828.8	960000000	40404.3	960000000	50051.9	2400000	111.832
1000000000	10927	1000000000	16941	1000000000	24225.7	1000000000	33119.7	1000000000	42013.8	1000000000	52093.7	2500000	115.014
1040000000	11212.9	1040000000	17558.2	1040000000	25120.4	1040000000	34421	1040000000	43721.6	1040000000	54152.3	2600000	118.159
1080000000	11584.2	1080000000	18178.4	1080000000	26020	1080000000	35643.8	1080000000	45356.8	1080000000	56228.1	2700000	121.265
1120000000	11956.4	1120000000	18801.6	1120000000	26924.6	1120000000	36964.3	1120000000	47003.9	1120000000	58321.5	2800000	124.375
1160000000	12329.3	1160000000	19428	1160000000	27834.3	1160000000	38295.6	1160000000	48663.5	1160000000	60338.9	2900000	127.405
1200000000	12703.2	1200000000	20057.7	1200000000	28749.5	1200000000	39542.4	1200000000	50335.3	1200000000	62465.5	3000000	130.431
1240000000	13078.2	1240000000	20690.9	1240000000	29669.9	1240000000	40796.1	1240000000	51922.3	1240000000	64512.5	3100000	133.374
1280000000	13354.5	1280000000	21227.7	1280000000	30595.9	1280000000	42156.5	1280000000	53617.4	1280000000	66573.4	3200000	136.309
1320000000	13729.7	1320000000	21865.8	1320000000	31527.4	1320000000	43426.5	1320000000	55223.8	1320000000	68648.3	3300000	139.273
1360000000	14106	1360000000	22507.4	1360000000	32464.6	1360000000	44703.7	1360000000	56942.9	1360000000	70737.6	3400000	142.197
1400000000	14483.6	1400000000	23047	1400000000	33301.9	1400000000	45988.3	1400000000	58569	1400000000	72841.2	3500000	145.107
1440000000	14754.9	1440000000	23694	1440000000	34248.7	1440000000	47280.3	1440000000	60204.5	1440000000	74851.7	3600000	147.983
1480000000	15133.2	1480000000	24235.2	1480000000	35201.3	1480000000	48580	1480000000	61849	1480000000	76982.3	3700000	150.831
1520000000	15513	1520000000	24887.8	1520000000	36048.3	1520000000	49775.7	1520000000	63503.1	1520000000	79016	3800000	153.673
1560000000	15780.7	1560000000	25544.4	1560000000	37010.9	1560000000	51088.7	1560000000	65166.5	1560000000	81060.8	3900000	156.44
1600000000	16161.5	1600000000	26089.3	1600000000	37979.6	1600000000	52409.5	1600000000	66839.6	1600000000	83116.5	4000000	159.196
1640000000	16543.8	1640000000	26751.8	1640000000	38837.1	1640000000	53620.9	1640000000	68404.8	1640000000	85183.3	4100000	161.921
1680000000	16808.5	1680000000	27299	1680000000	39696.8	1680000000	54955.6	1680000000	70095.3	1680000000	87261.5	4200000	164.601
1720000000	17192.1	1720000000	27846.5	1720000000	40680	1720000000	56177.2	1720000000	71795.4	1720000000	89350.8	4300000	167.279
1760000000	17577.4	1760000000	28517.2	1760000000	41546.5	1760000000	57526	1760000000	73382.6	1760000000	91451.5	4400000	169.958
1800000000	17839.5	1800000000	29067.2	1800000000	42540.3	1800000000	58758	1800000000	74975.7	1800000000	93439.1	4500000	172.643
1840000000	18226.2	1840000000	29744.1	1840000000	43413.8	1840000000	60121.2	1840000000	76702	1840000000	95561	4600000	175.308
1880000000	18614.6	1880000000	30296.9	1880000000	44289.9	1880000000	61364	1880000000	78309.6	1880000000	97566.1	4700000	177.933
1920000000	18874.5	1920000000	30850.1	1920000000	45298.9	1920000000	62611.3	1920000000	79923.9	1920000000	99709.6	4800000	180.549
1960000000	19264.5	1960000000	31535.9	1960000000	46182.1	1960000000	63863.3	1960000000	81676.4	1960000000	101733	4900000	183.142
2000000000	19522.6	2000000000	32092.1	2000000000	47068.2	2000000000	65253.7	2000000000	83305.5	2000000000	103764	5000000	185.744
2040000000	19914.4	2040000000	32648.7	2040000000	47957.1	2040000000	66516.7	2040000000	84940.9	2040000000	105939	5100000	188.32
2080000000	20170.7	2080000000	33206.1	2080000000	48848.9	2080000000	67784.5	2080000000	86583.2	2080000000	107989	5200000	190.871
2120000000	20564.3	2120000000	33903.3	2120000000	49882.4	2120000000	69057.2	2120000000	88232	2120000000	110047	5300000	193.418
2160000000	20959.7	2160000000	34464	2160000000	50781.7	2160000000	70334.6	2160000000	89887.8	2160000000	112114	5400000	195.929
2200000000	21214.6	2200000000	35025.4	2200000000	51683.9	2200000000	71617	2200000000	91550.2	2200000000	114046	5500000	198.424
2240000000	21611.9	2240000000	35587.6	2240000000	52589.1	2240000000	72904.2	2240000000	93219.6	2240000000	116128	5600000	200.854
2280000000	21865.3	2280000000	36296.5	2280000000	53497.3	2280000000	74196.4	2280000000	94749.9	2280000000	118219	5700000	203.323
2320000000	22264.7	2320000000	36862.1	2320000000	54408.6	2320000000	75493.6	2320000000	96431.4	2320000000	120318	5800000	205.762
2360000000	22516.8	2360000000	37428.7	2360000000	55322.8	2360000000	76795.7	2360000000	98119.7	2360000000	122426	5900000	208.201
2400000000	22918.3	2400000000	37996.1	2400000000	56240.2	2400000000	77952.1	2400000000	99664.4	2400000000	124392	6000000	210.633
2440000000	23169.2	2440000000	38564.4	2440000000	57160.7	2440000000	79262.7	2440000000	101365	2440000000	126516	6100000	213.053
2480000000	23572.7	2480000000	39287.8	2480000000	58084.4	2480000000	80578.4	2480000000	103073	2480000000	128494	6200000	215.457
2520000000	23822.5	2520000000	39859.8	2520000000	59011.2	2520000000	81899.2	2520000000	104632	2520000000	130634	6300000	217.863
2560000000	24228.2	2560000000	40432.7	2560000000	59783.8	2560000000	83067.8	2560000000	106352	2560000000	132626	6400000	220.249
2600000000	24476.9	2600000000	41006.7	2600000000	60715.3	2600000000	84397.6	2600000000	107920	2600000000	134782	6500000	222.577
2640000000	24884.8	2640000000	41581.7	2640000000	61650	2640000000	85732.2	2640000000	109654	2640000000	136786	6600000	224.931
2680000000	25132.5	2680000000	42157.8	2680000000	62587.9	2680000000	86909.9	2680000000	111232	2680000000	138958	6700000	227.304
2720000000	25542.7	2720000000	42734.9	2720000000	63529.2	2720000000	88253.3	2720000000	112977	2720000000	140976	6800000	229.674
2760000000	25789.5	2760000000	43313.1	2760000000	64473.6	2760000000	89436.6	2760000000	114565	2760000000	142999	6900000	232.011
2800000000	26201.9	2800000000	43892.5	2800000000	65254.4	2800000000	90788.9	2800000000	116156	2800000000	145028	7000000	234.363
2840000000	26447.9	2840000000	44472.7	2840000000	66203.8	2840000000	91978	2840000000	117920	2840000000	147232	7100000	236.7
2880000000	26862.7	2880000000	45054.3	2880000000	67156.6	2880000000	93339.3	2880000000	119522	2880000000	149275	7200000	239.042
2920000000	27107.8	2920000000	45637.1	2920000000	68112.7	2920000000	94534.3	2920000000	121127	2920000000	151323	7300000	241.355
2960000000	27525	2960000000	46221	2960000000	68898.9	2960000000	95904.6	2960000000	122910	2960000000	153378	7400000	243.661
3000000000	27769.4	3000000000	46980.8	3000000000	69860	3000000000	97105.5	3000000000	124526	3000000000	155439	7500000	245.948
3040000000	28188.9	3040000000	47568.7	3040000000	70824.5	3040000000	98484.9	3040000000	126145	3040000000	157505	7600000	248.22
3080000000	28432.6	3080000000	48157.7	3080000000	71614.6	3080000000	99691.9	3080000000	127769	3080000000	159578	7700000	250.487
3120000000	28675.3	3120000000	48748	3120000000	72584.4	3120000000	100901	3120000000	129397	3120000000	161657	7800000	252.741
3160000000	29097.7	3160000000	49339.5	3160000000	73557.4	3160000000	102294	3160000000	131030	3160000000	163742	7900000	254.979
3200000000	29339.7	3200000000	49932.2	3200000000	74351.6	3200000000	103509	3200000000	132666	3200000000	165651	8000000	257.223
3240000000	29764.5	3240000000	50526.2	3240000000	75329.9	3240000000	104727	3240000000	134308	3240000000	167747	8100000	259.498
3280000000	30006	3280000000	51121.4	3280000000	76126.4	3280000000	106132	3280000000	135953	3280000000	169849	8200000	261.739
3320000000	30246.6	3320000000	51531.2	3320000000	77110	3320000000	107357	3320000000	137603	3320000000	171957	8300000	263.949
3360000000	30674.3	3360000000	52127.5	3360000000	78097.1	3360000000	108583	3360000000	139257	3360000000	174072	8400000	266.173
3400000000	30914.3	3400000000	52725	3400000000	78897.9	3400000000	109812	3400000000	140916	3400000000	176003	8500000	268.356
3440000000	31344.5	3440000000	53323.9	3440000000	79890.2	3440000000	111235	3440000000	142579	3440000000	178128	8600000	270.575
3480000000	31584.1	3480000000	53924.1	3480000000	80693.5	3480000000	112470	3480000000	144247	3480000000	180260	8700000	272.765
3520000000	31822.8	3520000000	54525.6	3520000000	81691.2	3520000000	113708	3520000000	145919	3520000000	182205	8800000	274.936
3560000000	32256	3560000000	55128.4	3560000000	82497.1	3560000000	114948	3560000000	147595	3560000000	184348	8900000	277.112
3600000000	32494.2	3600000000	55732.6	3600000000	83500.3	3600000000	116191	3600000000	149276	3600000000	186300	9000000	279.302
3640000000	32930	3640000000	56338.1	3640000000	84308.6	3640000000	117437	3640000000	150962	3640000000	188455	9100000	281.49
3680000000	33167.9	3680000000	56944.7	3680000000	85317.3	3680000000	118685	3680000000	152452	3680000000	190615	9200000	283.669
3720000000	33404.9	3720000000	57552.9	3720000000	86128.2	3720000000	120137	3720000000	154145	3720000000	192581	9300000	285.847
3760000000	33843.7	3760000000	58162.4	3760000000	87142.4	3760000000	121391	3760000000	155843	3760000000	194753	9400000	287.963
3800000000	34080.4	3800000000	58773.3	3800000000	87956	3800000000	122648	3800000000	157545	3800000000	196727	9500000	290.093
3840000000	34521.7	3840000000	59180.1	3840000000	88975.7	3840000000	123908	3840000000	159046	3840000000	198705	9600000	292.216
3880000000	34758.2	3880000000	59792.3	3880000000	89791.9	3880000000	125171	3880000000	160757	3880000000	200894	9700000	294.32
3920000000	34993.8	3920000000	60405.9	3920000000	90817.1	3920000000	126436	3920000000	162471	3920000000	202881	9800000	296.44
3960000000	35438.3	3960000000	61020.9	3960000000	91636.1	3960000000	127703	3960000000	163981	3960000000	205080	9900000	298.542
4000000000	35673.6	4000000000	61637.2	4000000000	92667	4000000000	128974	4000000000	165703	4000000000	207076	10000000	300.659
4040000000	35908.2	4040000000	62255	4040000000	93488.8	4040000000	130247	4040000000	167430	4040000000	209075	10100000	302.766
4080000000	36355.8	4080000000	62874.2	4080000000	94311.3	4080000000	131522	4080000000	168948	4080000000	211292	10200000	304.885
4120000000	36590.2	4120000000	63279.5	4120000000	95349.7	4120000000	132801	4120000000	170682	4120000000	213299	10300000	306.949
4160000000	36823.8	4160000000	63900.1	4160000000	96175.1	4160000000	134082	4160000000	172205	4160000000	215311	10400000	309.032
4200000000	37274.6	4200000000	64522.2	4200000000	97001.2	4200000000	135365	4200000000	173948	4200000000	217544	10500000	311.115
4240000000	37508.1	4240000000	65145.6	4240000000	98047.4	4240000000	136652	4240000000	175696	4240000000	219514	10600000	313.184
4280000000	37740.7	4280000000	65770.5	4280000000	98876.3	4280000000	137941	4280000000	177227	4280000000	221589	10700000	315.239
4320000000	38194.8	4320000000	66174.7	4320000000	99928.1	4320000000	139011	4320000000	178982	4320000000	223664	10800000	317.321
4360000000	38427.3	4360000000	66801.1	4360000000	100760	4360000000	140305	4360000000	180519	4360000000	225740	10900000	319.404
4400000000	38659.2	4400000000	67428.9	4400000000	101593	4400000000	141601	4400000000	182283	4400000000	227815	11000000	321.462
4440000000	39116.4	4440000000	68058.1	4440000000	102652	4440000000	142899	4440000000	183824	4440000000	229887	11100000	323.49
4480000000	39348.2	4480000000	68688.6	4480000000	103488	4480000000	144201	4480000000	185596	4480000000	231958	11200000	325.503
4520000000	39579.2	4520000000	69091.9	4520000000	104324	4520000000	145505	4520000000	187143	4520000000	234030	11300000	327.539
4560000000	40039.7	4560000000	69724.2	4560000000	105392	4560000000	146812	4560000000	188923	4560000000	236108	11400000	329.588
4600000000	40270.7	4600000000	70357.9	4600000000	106231	4600000000	148122	4600000000	190476	4600000000	238182	11500000	331.63
4640000000	40733.7	4640000000	70993	4640000000	107072	4640000000	149435	4640000000	192031	4640000000	240261	11600000	333.64
4680000000	40964.7	4680000000	71629.6	4680000000	108147	4680000000	150516	4680000000	193821	4680000000	242342	11700000	335.625
4720000000	41195	4720000000	72032.3	4720000000	108990	4720000000	151833	4720000000	195382	4720000000	244418	11800000	337.617
4760000000	41661.3	4760000000	72670.5	4760000000	109834	4760000000	153153	4760000000	197181	4760000000	246497	11900000	339.604
4800000000	41891.5	4800000000	73310.2	4800000000	110917	4800000000	154475	4800000000	198747	4800000000	248576	12000000	341.59
4840000000	42121.2	4840000000	73951.3	4840000000	111765	4840000000	155800	4840000000	200315	4840000000	250654	12100000	343.585
4880000000	42350.1	4880000000	74353.3	4880000000	112613	4880000000	157129	4880000000	202126	4880000000	252727	12200000	345.593
4920000000	42820.4	4920000000	74996.1	4920000000	113462	4920000000	158218	4920000000	203699	4920000000	254798	12300000	347.538
4960000000	43049.3	4960000000	75640.4	4960000000	114555	4960000000	159550	4960000000	205275	4960000000	256871	12400000	349.519
5000000000	43277.7	5000000000	76286.1	5000000000	115407	5000000000	160886	5000000000	206853	5000000000	258940	12500000	351.459
5040000000	43751.2	5040000000	76687.6	5040000000	116260	5040000000	162224	5040000000	208679	5040000000	261010	12600000	353.391
5080000000	43979.6	5080000000	77335	5080000000	117114	5080000000	163565	5080000000	210262	5080000000	263079	12700000	355.328
5120000000	44207.4	5120000000	77983.9	5120000000	118218	5120000000	164660	5120000000	211848	5120000000	265150	12800000	357.255
5160000000	44684.2	5160000000	78634.3	5160000000	119075	5160000000	166006	5160000000	213685	5160000000	267221	12900000	359.181
5200000000	44912.1	5200000000	79035.3	5200000000	119933	5200000000	167354	5200000000	215277	5200000000	269290	13000000	361.073
5240000000	45139.3	5240000000	79687.4	5240000000	120792	5240000000	168705	5240000000	216871	5240000000	271358	13100000	362.971
5280000000	45619.4	5280000000	80340.8	5280000000	121905	5280000000	169806	5280000000	218466	5280000000	273425	13200000	364.867
5320000000	45846.8	5320000000	80741.2	5320000000	122767	5320000000	171161	5320000000	220065	5320000000	275491	13300000	366.768
5360000000	46073.5	5360000000	81396.5	5360000000	123631	5360000000	172520	5360000000	221921	5360000000	277554	13400000	368.711
5400000000	46556.9	5400000000	82053.3	5400000000	124495	5400000000	173624	5400000000	223525	5400000000	279616	13500000	370.666
5440000000	46783.8	5440000000	82453.1	5440000000	125360	5440000000	174987	5440000000	225131	5440000000	281679	13600000	372.574
5480000000	47010.1	5480000000	83111.7	5480000000	126226	5480000000	176353	5480000000	226739	5480000000	283745	13700000	374.489
5520000000	47235.8	5520000000	83771.8	5520000000	127354	5520000000	177721	5520000000	228350	5520000000	285809	13800000	376.394
5560000000	47723.2	5560000000	84433.3	5560000000	128224	5560000000	178831	5560000000	229963	5560000000	287874	13900000	378.302
5600000000	47949	5600000000	84832.9	5600000000	129094	5600000000	180204	5600000000	231842	5600000000	289939	14000000	380.202
5640000000	48174.4	5640000000	85496.3	5640000000	129965	5640000000	181580	5640000000	233460	5640000000	292003	14100000	382.103
5680000000	48665.1	5680000000	86161.1	5680000000	130837	5680000000	182693	5680000000	235081	5680000000	294070	14200000	383.994
5720000000	48890.5	5720000000	86560.3	5720000000	131710	5720000000	184074	5720000000	236705	5720000000	296137	14300000	385.88
5760000000	49115.4	5760000000	87226.9	5760000000	132853	5760000000	185458	5760000000	238331	5760000000	298200	14400000	387.747
5800000000	49609.4	5800000000	87895	5800000000	133730	5800000000	186575	5800000000	239959	5800000000	300267	14500000	389.606
5840000000	49834.5	5840000000	88564.7	5840000000	134607	5840000000	187963	5840000000	241589	5840000000	302334	14600000	391.469
5880000000	50059.1	5880000000	88963.8	5880000000	135486	5880000000	189354	5880000000	243222	5880000000	304395	14700000	393.333
5920000000	50283.1	5920000000	89635.2	5920000000	136366	5920000000	190474	5920000000	244857	5920000000	306454	14800000	395.211
5960000000	50781.1	5960000000	90308.2	5960000000	137246	5960000000	191870	5960000000	246494	5960000000	308513	14900000	397.079
6000000000	51005.3	6000000000	90706.9	6000000000	138128	6000000000	192993	6000000000	248134	6000000000	310570	15000000	398.944
6040000000	51229.1	6040000000	91381.7	6040000000	139011	6040000000	194394	6040000000	249776	6040000000	312627	15100000	400.779
6080000000	51730.4	6080000000	92057.8	6080000000	139895	6080000000	195797	6080000000	251699	6080000000	314684	15200000	402.634
6120000000	51954.3	6120000000	92456.3	6120000000	140780	6120000000	196924	6120000000	253347	6120000000	316740	15300000	404.459
6160000000	52177.7	6160000000	93134.4	6160000000	141946	6160000000	198332	6160000000	254998	6160000000	318795	15400000	406.27
6200000000	52400.6	6200000000	93814	6200000000	142834	6200000000	199461	6200000000	256651	6200000000	320850	15500000	408.086
6240000000	52906	6240000000	94212.2	6240000000	143723	6240000000	200873	6240000000	258023	6240000000	322905	15600000	409.916
6280000000	53129.1	6280000000	94893.7	6280000000	144613	6280000000	202289	6280000000	259679	6280000000	324962	15700000	411.761
6320000000	53351.8	6320000000	95291.4	6320000000	145505	6320000000	203422	6320000000	261338	6320000000	327020	15800000	413.59
6360000000	53860.4	6360000000	95974.7	6360000000	146397	6360000000	204842	6360000000	262999	6360000000	329078	15900000	415.414
6400000000	54083.3	6400000000	96659.5	6400000000	147291	6400000000	205977	6400000000	264663	6400000000	331134	16000000	417.234
6440000000	54305.7	6440000000	97057	6440000000	148185	6440000000	207402	6440000000	266329	6440000000	333186	16100000	419.067
6480000000	54527.6	6480000000	97743.7	6480000000	149081	6480000000	208539	6480000000	267997	6480000000	335244	16200000	420.9
6520000000	55040.3	6520000000	98431.9	6520000000	149978	6520000000	209969	6520000000	269669	6520000000	337301	16300000	422.725
6560000000	55262.5	6560000000	98829.3	6560000000	150876	6560000000	211109	6560000000	271342	6560000000	339364	16400000	424.545
6600000000	55484.2	6600000000	99519.4	6600000000	151775	6600000000	212543	6600000000	273018	6600000000	341433	16500000	426.347
6640000000	55705.5	6640000000	100211	6640000000	152674	6640000000	213685	6640000000	274696	6640000000	343505	16600000	428.149
6680000000	56222.2	6680000000	100608	6680000000	153575	6680000000	215124	6680000000	276376	6680000000	345578	16700000	429.949
6720000000	56443.7	6720000000	101302	6720000000	154477	6720000000	216269	6720000000	278060	6720000000	347655	16800000	431.741
6760000000	56664.7	6760000000	101698	6760000000	155381	6760000000	217712	6760000000	279745	6760000000	349729	16900000	433.513
6800000000	56885.4	6800000000	102394	6800000000	156285	6800000000	218859	6800000000	281134	6800000000	351803	17000000	435.327
6840000000	57406.1	6840000000	103091	6840000000	157191	6840000000	220307	6840000000	282823	6840000000	353877	17100000	437.118
6880000000	57627	6880000000	103487	6880000000	158097	6880000000	221457	6880000000	284515	6880000000	355948	17200000	438.887
6920000000	57847.5	6920000000	104186	6920000000	159005	6920000000	222910	6920000000	286209	6920000000	358018	17300000	440.654
6960000000	58371.5	6960000000	104582	6960000000	159914	6960000000	224062	6960000000	287905	6960000000	360085	17400000	442.418
7000000000	58592.2	7000000000	105283	7000000000	160824	7000000000	225519	7000000000	289604	7000000000	362153	17500000	444.181
7040000000	58812.6	7040000000	105985	7040000000	161735	7040000000	226673	7040000000	291306	7040000000	364222	17600000	445.956
7080000000	59032.4	7080000000	106381	7080000000	162647	7080000000	228136	7080000000	292703	7080000000	366300	17700000	447.703
7120000000	59560.5	7120000000	107085	7120000000	163560	7120000000	229293	7120000000	294408	7120000000	368368	17800000	449.448
7160000000	59780.8	7160000000	107481	7160000000	164474	7160000000	230450	7160000000	296116	7160000000	370442	17900000	451.166
7200000000	60000.5	7200000000	108187	7200000000	165390	7200000000	231919	7200000000	297826	7200000000	372519	18000000	452.873
7240000000	60219.9	7240000000	108583	7240000000	166306	7240000000	233079	7240000000	299539	7240000000	374595	18100000	454.591
7280000000	60751.9	7280000000	109291	7280000000	167224	7280000000	234552	7280000000	300941	7280000000	376672	18200000	456.29
7320000000	60971.6	7320000000	110000	7320000000	168143	7320000000	235715	7320000000	302658	7320000000	378747	18300000	458.001
7360000000	61190.8	7360000000	110396	7360000000	169063	7360000000	237193	7360000000	304377	7360000000	380825	18400000	459.695
7400000000	61409.7	7400000000	111107	7400000000	169984	7400000000	238358	7400000000	306099	7400000000	382902	18500000	461.401
7440000000	61945.8	7440000000	111502	7440000000	170907	7440000000	239523	7440000000	307505	7440000000	384978	18600000	463.098
7480000000	62164.9	7480000000	112216	7480000000	171830	7480000000	241008	7480000000	309231	7480000000	387058	18700000	464.778
7520000000	62383.7	7520000000	112930	7520000000	172755	7520000000	242176	7520000000	310959	7520000000	389133	18800000	466.484
7560000000	62602.1	7560000000	113326	7560000000	173681	7560000000	243666	7560000000	312689	7560000000	391207	18900000	468.174
7600000000	63142.2	7600000000	114043	7600000000	174608	7600000000	244837	7600000000	314100	7600000000	393289	19000000	469.842
7640000000	63360.9	7640000000	114438	7640000000	175212	7640000000	246008	7640000000	315834	7640000000	395369	19100000	471.545
7680000000	63579.2	7680000000	115156	7680000000	176140	7680000000	247504	7680000000	317571	7680000000	397451	19200000	473.258
7720000000	63797.1	7720000000	115551	7720000000	177069	7720000000	248678	7720000000	319311	7720000000	399532	19300000	474.966
7760000000	64341.2	7760000000	116271	7760000000	178000	7760000000	250180	7760000000	320726	7760000000	401613	19400000	476.691
7800000000	64559.5	7800000000	116666	7800000000	178931	7800000000	251356	7800000000	322469	7800000000	403696	19500000	478.409
7840000000	64777.4	7840000000	117388	7840000000	179864	7840000000	252533	7840000000	324216	7840000000	405782	19600000	480.114
7880000000	64994.9	7880000000	118112	7880000000	180798	7880000000	254041	7880000000	325964	7880000000	407875	19700000	481.803
7920000000	65543	7920000000	118507	7920000000	181733	7920000000	255221	7920000000	327384	7920000000	409962	19800000	483.503
7960000000	65760.8	7960000000	119233	7960000000	182669	7960000000	256401	7960000000	329136	7960000000	412052	19900000	485.204
8000000000	65978.3	8000000000	119627	8000000000	183606	8000000000	257915	8000000000	330891	8000000000	414144	20000000	486.95
8040000000	66195.4	8040000000	120355	8040000000	184545	8040000000	259098	8040000000	332314	8040000000	416232	20100000	488.687
8080000000	66412.1	8080000000	120749	8080000000	185485	8080000000	260282	8080000000	334073	8080000000	418326	20200000	490.45
8120000000	66965	8120000000	121479	8120000000	186425	8120000000	261803	8120000000	335835	8120000000	420418	20300000	492.175
8160000000	67182.1	8160000000	121873	8160000000	187367	8160000000	262989	8160000000	337261	8160000000	422519	20400000	493.907
8200000000	67398.8	8200000000	122605	8200000000	187971	8200000000	264176	8200000000	339016	8200000000	424613	20500000	495.597
8240000000	67615.2	8240000000	122999	8240000000	188915	8240000000	265704	8240000000	340665	8240000000	426707	20600000	497.281
8280000000	68172.1	8280000000	123732	8280000000	189859	8280000000	266894	8280000000	342316	8280000000	428799	20700000	498.993
8320000000	68388.8	8320000000	124468	8320000000	190805	8320000000	268084	8320000000	343961	8320000000	430894	20800000	500.679
8360000000	68605.2	8360000000	124862	8360000000	191752	8360000000	269618	8360000000	345612	8360000000	432988	20900000	502.348
8400000000	68821.2	8400000000	125599	8400000000	192699	8400000000	270812	8400000000	347258	8400000000	435073	21000000	504.039
8440000000	69036.9	8440000000	125992	8440000000	193649	8440000000	272005	8440000000	348909	8440000000	437162	21100000	505.742
8480000000	69598.5	8480000000	126732	8480000000	194599	8480000000	273546	8480000000	350565	8480000000	439250	21200000	507.437
8520000000	69814.6	8520000000	127125	8520000000	195203	8520000000	274743	8520000000	352213	8520000000	441343	21300000	509.135
8560000000	70030.3	8560000000	127866	8560000000	196155	8560000000	275940	8560000000	353862	8560000000	443435	21400000	510.846
8600000000	70245.6	8600000000	128259	8600000000	197108	8600000000	277488	8600000000	355513	8600000000	445525	21500000	512.587
8640000000	70460.7	8640000000	129003	8640000000	198061	8640000000	278688	8640000000	357165	8640000000	447614	21600000	514.284
8680000000	71027	8680000000	129396	8680000000	199016	8680000000	279888	8680000000	358823	8680000000	449702	21700000	516.014
8720000000	71242.4	8720000000	130141	8720000000	199972	8720000000	281443	8720000000	360479	8720000000	451796	21800000	517.683
8760000000	71457.5	8760000000	130534	8760000000	200930	8760000000	282646	8760000000	362141	8760000000	453890	21900000	519.377
8800000000	71672.2	8800000000	131281	8800000000	201888	8800000000	283850	8800000000	363797	8800000000	455978	22000000	521.089
8840000000	72242.5	8840000000	131674	8840000000	202493	8840000000	285055	8840000000	365455	8840000000	458068	22100000	522.813
8880000000	72457.7	8880000000	132423	8880000000	203453	8880000000	286618	8880000000	367114	8880000000	460156	22200000	524.516
8920000000	72672.5	8920000000	132815	8920000000	204414	8920000000	287826	8920000000	368775	8920000000	462247	22300000	526.188
8960000000	72886.9	8960000000	133566	8960000000	205376	8960000000	289034	8960000000	370434	8960000000	464333	22400000	527.879
9000000000	73101.1	9000000000	133959	9000000000	206340	9000000000	290244	9000000000	372095	9000000000	466424	22500000	529.583
9040000000	73676.1	9040000000	134712	9040000000	207305	9040000000	291815	9040000000	373762	9040000000	468507	22600000	531.282
9080000000	73890.6	9080000000	135104	9080000000	207908	9080000000	293027	9080000000	375426	9080000000	470593	22700000	532.944
9120000000	74104.9	9120000000	135859	9120000000	208874	9120000000	294240	9120000000	377088	9120000000	472673	22800000	534.599
9160000000	74318.8	9160000000	136615	9160000000	209841	9160000000	295454	9160000000	378749	9160000000	474755	22900000	536.25
9200000000	74532.4	9200000000	137008	9200000000	210810	9200000000	297033	9200000000	380411	9200000000	476836	23000000	537.881
9240000000	75112.1	9240000000	137767	9240000000	211779	9240000000	298250	9240000000	382071	9240000000	478907	23100000	539.536
9280000000	75326.1	9280000000	138159	9280000000	212750	9280000000	299467	9280000000	383737	9280000000	480984	23200000	541.183
9320000000	75539.8	9320000000	138919	9320000000	213354	9320000000	300685	9320000000	385397	9320000000	483060	23300000	542.841
9360000000	75753.2	9360000000	139312	9360000000	214326	9360000000	302273	9360000000	387058	9360000000	485135	23400000	544.511
9400000000	76336.8	9400000000	140074	9400000000	215300	9400000000	303494	9400000000	388717	9400000000	487215	23500000	546.188
9440000000	76550.6	9440000000	140467	9440000000	216274	9440000000	304716	9440000000	390380	9440000000	489300	23600000	547.855
9480000000	76764.1	9480000000	141231	9480000000	217250	9480000000	305939	9480000000	392037	9480000000	491383	23700000	549.494
9520000000	76977.3	9520000000	141623	9520000000	218227	9520000000	307162	9520000000	393697	9520000000	493469	23800000	551.132
9560000000	77190.2	9560000000	142390	9560000000	218831	9560000000	308761	9560000000	395349	9560000000	495549	23900000	552.753
9600000000	77778.5	9600000000	142782	9600000000	219808	9600000000	309987	9600000000	397004	9600000000	497631	24000000	554.361
9640000000	77991.8	9640000000	143550	9640000000	220788	9640000000	311214	9640000000	398655	9640000000	499716	24100000	555.982
9680000000	78204.8	9680000000	143942	9680000000	221769	9680000000	312442	9680000000	400306	9680000000	501803	24200000	557.594
9720000000	78417.5	9720000000	144712	9720000000	222751	9720000000	313670	9720000000	401964	9720000000	503888	24300000	559.236
9760000000	78629.9	9760000000	145104	9760000000	223354	9760000000	315279	9760000000	403618	9760000000	505978	24400000	560.884
9800000000	79222.9	9800000000	145877	9800000000	224338	9800000000	316511	9800000000	405272	9800000000	508066	24500000	562.528
9840000000	79435.7	9840000000	146269	9840000000	225322	9840000000	317743	9840000000	406921	9840000000	510160	24600000	564.171
9880000000	79648.2	9880000000	147043	9880000000	226308	9880000000	318976	9880000000	408574	9880000000	512260	24700000	565.789
9920000000	79860.5	9920000000	147435	9920000000	227295	9920000000	320594	9920000000	410226	9920000000	514358	24800000	567.412
9960000000	80072.4	9960000000	148211	9960000000	227899	9960000000	321830	9960000000	411875	9960000000	516453	24900000	569.067
10000000000	80670.1	10000000000	148603	10000000000	228887	10000000000	323066	10000000000	413529	10000000000	518547	25000000	570.703
10040000000	80882.5	10040000000	149381	10040000000	229877	10040000000	324304	10040000000	415186	10040000000	520644	25100000	572.332
10080000000	81094.6	10080000000	149773	10080000000	230867	10080000000	325542	10080000000	416835	10080000000	522734	25200000	573.965
10120000000	81306.4	10120000000	150553	10120000000	231470	10120000000	326782	10120000000	418482	10120000000	524831	25300000	575.582
10160000000	81517.9	10160000000	150945	10160000000	232462	10160000000	328412	10160000000	420130	10160000000	526917	25400000	577.187
10200000000	82120.2	10200000000	151727	10200000000	233456	10200000000	329654	10200000000	421773	10200000000	529010	25500000	578.779
10240000000	82332.2	10240000000	152118	10240000000	234451	10240000000	330897	10240000000	423420	10240000000	531106	25600000	580.333
10280000000	82543.9	10280000000	152903	10280000000	235447	10280000000	332141	10280000000	425066	10280000000	533199	25700000	581.878
10320000000	82755.3	10320000000	153294	10320000000	236050	10320000000	333386	10320000000	426713	10320000000	535293	25800000	583.453
10360000000	82966.4	10360000000	154080	10360000000	237047	10360000000	334631	10360000000	428364	10360000000	537393	25900000	585.032
10400000000	83573.4	10400000000	154472	10400000000	238046	10400000000	335878	10400000000	430014	10400000000	539496	26000000	586.609
10440000000	83784.9	10440000000	155260	10440000000	239045	10440000000	337522	10440000000	431668	10440000000	541592	26100000	588.209
10480000000	83996.2	10480000000	155652	10480000000	239648	10480000000	338772	10480000000	433316	10480000000	543690	26200000	589.796
10520000000	84207.3	10520000000	156442	10520000000	240650	10520000000	340022	10520000000	434969	10520000000	545782	26300000	591.317
10560000000	84418	10560000000	156833	10560000000	241652	10560000000	341273	10560000000	436621	10560000000	547878	26400000	592.867
10600000000	84628.5	10600000000	157626	10600000000	242655	10600000000	342525	10600000000	438276	10600000000	549969	26500000	594.426
10640000000	85240.8	10640000000	158017	10640000000	243258	10640000000	343778	10640000000	439931	10640000000	552059	26600000	595.99
10680000000	85451.7	10680000000	158408	10680000000	244263	10680000000	345031	10680000000	441589	10680000000	554146	26700000	597.572
10720000000	85662.4	10720000000	159203	10720000000	245269	10720000000	346690	10720000000	443246	10720000000	556236	26800000	599.132
10760000000	85872.8	10760000000	159594	10760000000	245872	10760000000	347947	10760000000	444905	10760000000	558322	26900000	600.703
10800000000	86082.9	10800000000	160390	10800000000	246879	10800000000	349204	10800000000	446563	10800000000	560411	27000000	602.287
10840000000	86699.8	10840000000	160781	10840000000	247888	10840000000	350462	10840000000	448221	10840000000	562499	27100000	603.859
10880000000	86910.4	10880000000	161580	10880000000	248898	10880000000	351722	10880000000	449882	10880000000	564580	27200000	605.41
10920000000	87120.7	10920000000	161971	10920000000	249501	10920000000	352982	10920000000	451542	10920000000	566657	27300000	606.975
10960000000	87330.8	10960000000	162771	10960000000	250512	10960000000	354243	10960000000	453202	10960000000	568741	27400000	608.529
11000000000	87540.6	11000000000	163162	11000000000	251525	11000000000	355505	11000000000	454865	11000000000	570822	27500000	610.036
11040000000	88162.1	11040000000	163965	11040000000	252127	11040000000	356768	11040000000	456528	11040000000	572901	27600000	611.573
11080000000	88372.3	11080000000	164356	11080000000	253141	11080000000	358445	11080000000	458190	11080000000	574981	27700000	613.062
11120000000	88582.3	11120000000	165161	11120000000	254157	11120000000	359710	11120000000	459860	11120000000	577060	27800000	614.616
11160000000	88792.1	11160000000	165552	11160000000	255173	11160000000	360977	11160000000	461524	11160000000	579141	27900000	616.139
11200000000	89001.6	11200000000	166358	11200000000	255775	11200000000	362245	11200000000	463190	11200000000	581222	28000000	617.67
11240000000	89210.8	11240000000	166749	11240000000	256794	11240000000	363514	11240000000	464860	11240000000	583297	28100000	619.222
11280000000	89837.6	11280000000	167140	11280000000	257813	11280000000	364783	11280000000	466520	11280000000	585370	28200000	620.758
11320000000	90047.4	11320000000	167949	11320000000	258415	11320000000	366053	11320000000	468188	11320000000	587448	28300000	622.29
11360000000	90256.8	11360000000	168339	11360000000	259436	11360000000	367324	11360000000	469855	11360000000	589515	28400000	623.837
11400000000	90466	11400000000	169150	11400000000	260458	11400000000	368597	11400000000	471522	11400000000	591584	28500000	625.378
11440000000	90674.9	11440000000	169541	11440000000	261060	11440000000	369870	11440000000	473188	11440000000	593656	28600000	626.926
11480000000	91306.4	11480000000	170354	11480000000	262083	11480000000	371144	11480000000	474858	11480000000	595720	28700000	628.501
11520000000	91515.8	11520000000	170745	11520000000	263108	11520000000	372842	11520000000	476522	11520000000	597785	28800000	630.069
11560000000	91725	11560000000	171560	11560000000	263709	11560000000	374119	11560000000	478192	11560000000	599847	28900000	631.605
11600000000	91933.9	11600000000	171951	11600000000	264735	11600000000	375397	11600000000	479865	11600000000	601912	29000000	633.187
11640000000	92142.6	11640000000	172341	11640000000	265763	11640000000	376676	11640000000	481534	11640000000	603981	29100000	634.78
11680000000	92778.5	11680000000	173158	11680000000	266792	11680000000	377955	11680000000	483210	11680000000	606049	29200000	636.377
11720000000	92987.7	11720000000	173549	11720000000	267393	11720000000	379236	11720000000	484885	11720000000	608111	29300000	637.959
11760000000	93196.6	11760000000	174368	11760000000	268423	11760000000	380517	11760000000	486560	11760000000	610177	29400000	639.553
11800000000	93405.3	11800000000	174758	11800000000	269455	11800000000	381800	11800000000	488238	11800000000	612240	29500000	641.127
11840000000	93613.7	11840000000	175580	11840000000	270056	11840000000	383083	11840000000	489920	11840000000	614309	29600000	642.71
11880000000	93821.9	11880000000	175970	11880000000	271089	11880000000	384367	11880000000	491596	11880000000	616371	29700000	644.269
11920000000	94463.2	11920000000	176793	11920000000	272124	11920000000	385653	11920000000	493277	11920000000	618439	29800000	645.787
11960000000	94671.9	11960000000	177184	11960000000	272725	11960000000	386939	11960000000	494951	11960000000	620500	29900000	647.325
12000000000	94880.3	12000000000	177574	12000000000	273760	12000000000	388226	12000000000	496636	12000000000	622571	30000000	648.876
12040000000	95088.5	12040000000	178400	12040000000	274797	12040000000	389514	12040000000	498321	12040000000	624640	30100000	650.434
12080000000	95296.5	12080000000	178790	12080000000	275398	12080000000	390803	12080000000	499999	12080000000	626715	30200000	651.975
12120000000	95942.3	12120000000	179618	12120000000	276436	12120000000	392531	12120000000	501682	12120000000	628786	30300000	653.499
12160000000	96150.7	12160000000	180008	12160000000	277476	12160000000	393823	12160000000	503359	12160000000	630863	30400000	655.04
12200000000	96358.9	12200000000	180398	12200000000	278077	12200000000	395116	12200000000	505036	12200000000	632937	30500000	656.546
12240000000	96566.9	12240000000	181228	12240000000	279118	12240000000	396409	12240000000	506707	12240000000	635013	30600000	658.069
12280000000	96774.7	12280000000	181618	12280000000	280160	12280000000	397704	12280000000	508382	12280000000	637086	30700000	659.563
12320000000	96982.2	12320000000	182450	12320000000	280761	12320000000	399000	12320000000	510046	12320000000	639157	30800000	661.018
12360000000	97633.2	12360000000	182840	12360000000	281805	12360000000	400296	12360000000	511719	12360000000	641233	30900000	662.484
12400000000	97841.2	12400000000	183675	12400000000	282850	12400000000	401594	12400000000	513391	12400000000	643306	31000000	663.965
12440000000	98049	12440000000	184065	12440000000	283451	12440000000	402892	12440000000	515059	12440000000	645376	31100000	665.393
12480000000	98256.2	12480000000	184454	12480000000	284498	12480000000	404191	12480000000	516731	12480000000	647452	31200000	666.833
12520000000	98463.8	12520000000	185291	12520000000	285545	12520000000	405492	12520000000	518398	12520000000	649525	31300000	668.249
12560000000	99119.6	12560000000	185681	12560000000	286145	12560000000	406793	12560000000	520068	12560000000	651604	31400000	669.673
12600000000	99327.1	12600000000	186519	12600000000	287195	12600000000	408095	12600000000	521741	12600000000	653689	31500000	671.125
12640000000	99534.9	12640000000	186909	12640000000	288245	12640000000	409399	12640000000	523414	12640000000	655777	31600000	672.544
12680000000	99741.9	12680000000	187299	12680000000	288846	12680000000	410703	12680000000	525086	12680000000	657865	31700000	673.979
12720000000	99949.2	12720000000	188140	12720000000	289898	12720000000	412008	12720000000	526765	12720000000	659950	31800000	675.402
12760000000	100156	12760000000	188529	12760000000	290498	12760000000	413314	12760000000	528439	12760000000	662037	31900000	676.816
12800000000	100817	12800000000	189372	12800000000	291552	12800000000	414621	12800000000	530115	12800000000	664120	32000000	678.254
12840000000	101024	12840000000	189762	12840000000	292607	12840000000	415929	12840000000	531789	12840000000	666205	32100000	679.679
12880000000	101231	12880000000	190151	12880000000	293207	12880000000	417238	12880000000	533458	12880000000	668287	32200000	681.106
12920000000	101439	12920000000	190997	12920000000	294263	12920000000	418548	12920000000	535134	12920000000	670368	32300000	682.557
12960000000	101646	12960000000	191386	12960000000	295321	12960000000	419859	12960000000	536815	12960000000	672453	32400000	683.989
13000000000	101852	13000000000	192234	13000000000	295921	13000000000	421171	13000000000	538494	13000000000	674535	32500000	685.435
13040000000	102518	13040000000	192623	13040000000	296980	13040000000	422484	13040000000	540172	13040000000	676618	32600000	686.841
13080000000	102725	13080000000	193012	13080000000	298040	13080000000	423798	13080000000	541849	13080000000	678698	32700000	688.284
13120000000	102932	13120000000	193862	13120000000	298640	13120000000	425113	13120000000	543525	13120000000	680784	32800000	689.734
13160000000	103138	13160000000	194252	13160000000	299702	13160000000	426428	13160000000	545205	13160000000	682876	32900000	691.163
13200000000	103344	13200000000	195104	13200000000	300302	13200000000	427745	13200000000	546883	13200000000	684966	33000000	692.625
13240000000	103551	13240000000	195493	13240000000	301365	13240000000	429063	13240000000	548558	13240000000	687067	33100000	694.039
13280000000	103756	13280000000	196347	13280000000	302430	13280000000	430381	13280000000	550237	13280000000	689159	33200000	695.492
13320000000	104429	13320000000	196736	13320000000	303030	13320000000	431701	13320000000	551909	13320000000	691258	33300000	696.891
13360000000	104635	13360000000	197125	13360000000	304096	13360000000	433021	13360000000	553590	13360000000	693357	33400000	698.289
13400000000	104841	13400000000	197982	13400000000	305164	13400000000	434343	13400000000	555270	13400000000	695458	33500000	699.708
13440000000	105047	13440000000	198371	13440000000	305763	13440000000	435665	13440000000	556954	13440000000	697552	33600000	701.095
13480000000	105253	13480000000	199229	13480000000	306832	13480000000	436989	13480000000	558626	13480000000	699656	33700000	702.461
13520000000	105459	13520000000	199618	13520000000	307432	13520000000	438313	13520000000	560312	13520000000	701754	33800000	703.815
13560000000	106136	13560000000	200007	13560000000	308502	13560000000	439639	13560000000	561992	13560000000	703852	33900000	705.157
13600000000	106342	13600000000	200868	13600000000	309573	13600000000	440965	13600000000	563671	13600000000	705951	34000000	706.526
13640000000	106548	13640000000	201257	13640000000	310173	13640000000	442766	13640000000	565344	13640000000	708047	34100000	707.892
13680000000	106753	13680000000	202120	13680000000	311246	13680000000	444095	13680000000	567017	13680000000	710139	34200000	709.275
13720000000	106959	13720000000	202509	13720000000	311845	13720000000	445426	13720000000	568695	13720000000	712238	34300000	710.634
13760000000	107165	13760000000	202898	13760000000	312920	13760000000	446757	13760000000	570371	13760000000	714339	34400000	712.02
13800000000	107847	13800000000	203764	13800000000	313996	13800000000	448089	13800000000	572051	13800000000	716437	34500000	713.406
13840000000	108053	13840000000	204152	13840000000	314596	13840000000	449422	13840000000	573730	13840000000	718536	34600000	714.78
13880000000	108258	13880000000	205020	13880000000	315673	13880000000	450756	13880000000	575412	13880000000	720631	34700000	716.17
13920000000	108463	13920000000	205409	13920000000	316752	13920000000	452091	13920000000	577093	13920000000	722722	34800000	717.602
13960000000	108669	13960000000	205797	13960000000	317351	13960000000	453427	13960000000	578782	13960000000	724820	34900000	719.019
14000000000	108874	14000000000	206667	14000000000	318432	14000000000	454764	14000000000	580456	14000000000	726919	35000000	720.404
14040000000	109561	14040000000	207056	14040000000	319030	14040000000	456102	14040000000	582135	14040000000	729025	35100000	721.754
14080000000	109766	14080000000	207928	14080000000	320112	14080000000	457441	14080000000	583823	14080000000	731132	35200000	723.152
14120000000	109972	14120000000	208317	14120000000	321195	14120000000	458781	14120000000	585505	14120000000	733247	35300000	724.562
14160000000	110177	14160000000	208705	14160000000	321794	14160000000	459637	14160000000	587190	14160000000	735357	35400000	725.995
14200000000	110382	14200000000	209580	14200000000	322879	14200000000	460978	14200000000	588870	14200000000	737468	35500000	727.378
14240000000	110587	14240000000	209968	14240000000	323478	14240000000	462320	14240000000	590553	14240000000	739581	35600000	728.78
14280000000	110791	14280000000	210845	14280000000	324564	14280000000	463663	14280000000	592229	14280000000	741695	35700000	730.172
14320000000	111484	14320000000	211234	14320000000	325652	14320000000	465007	14320000000	593910	14320000000	743806	35800000	731.533
14360000000	111690	14360000000	211622	14360000000	326251	14360000000	466352	14360000000	595588	14360000000	745923	35900000	732.925
14400000000	111894	14400000000	212501	14400000000	327340	14400000000	467698	14400000000	597266	14400000000	748033	36000000	734.32
14440000000	112099	14440000000	212889	14440000000	327939	14440000000	469045	14440000000	598947	14440000000	750153	36100000	735.689
14480000000	112304	14480000000	213770	14480000000	329029	14480000000	470393	14480000000	600619	14480000000	752270	36200000	737.056
14520000000	112507	14520000000	214159	14520000000	330120	14520000000	471742	14520000000	602295	14520000000	754383	36300000	738.435
14560000000	113206	14560000000	214547	14560000000	330719	14560000000	473092	14560000000	603970	14560000000	756507	36400000	739.785
14600000000	113410	14600000000	215431	14600000000	331813	14600000000	474443	14600000000	605643	14600000000	758628	36500000	741.147
14640000000	113615	14640000000	215819	14640000000	332411	14640000000	475795	14640000000	607320	14640000000	760745	36600000	742.478
14680000000	113820	14680000000	216705	14680000000	333506	14680000000	477148	14680000000	608995	14680000000	762864	36700000	743.848
14720000000	114024	14720000000	217093	14720000000	334602	14720000000	478502	14720000000	610679	14720000000	764981	36800000	745.171
14760000000	114228	14760000000	217482	14760000000	335201	14760000000	479856	14760000000	612357	14760000000	767092	36900000	746.503
14800000000	114931	14800000000	218369	14800000000	336299	14800000000	481212	14800000000	614038	14800000000	769205	37000000	747.852
14840000000	115136	14840000000	218758	14840000000	336897	14840000000	482569	14840000000	615717	14840000000	771319	37100000	749.162
14880000000	115340	14880000000	219146	14880000000	337997	14880000000	483927	14880000000	617395	14880000000	773435	37200000	750.505
14920000000	115544	14920000000	220036	14920000000	338595	14920000000	485286	14920000000	619080	14920000000	775552	37300000	751.852
14960000000	115748	14960000000	220425	14960000000	339696	14960000000	486646	14960000000	620763	14960000000	777671	37400000	753.23
15000000000	115952	15000000000	221317	15000000000	340797	15000000000	488006	15000000000	622444	15000000000	779787	37500000	754.583
15040000000	116156	15040000000	221705	15040000000	341396	15040000000	489368	15040000000	624134	15040000000	781898	37600000	755.879
15080000000	116865	15080000000	222094	15080000000	342499	15080000000	490731	15080000000	625823	15080000000	784011	37700000	757.188
15120000000	117069	15120000000	222988	15120000000	343098	15120000000	492095	15120000000	627515	15120000000	786125	37800000	758.477
15160000000	117273	15160000000	223377	15160000000	344203	15160000000	493459	15160000000	629201	15160000000	788235	37900000	759.82
15200000000	117476	15200000000	224273	15200000000	345309	15200000000	494825	15200000000	630890	15200000000	790352	38000000	761.141
15240000000	117680	15240000000	224662	15240000000	345908	15240000000	496192	15240000000	632578	15240000000	792464	38100000	762.448
15280000000	117884	15280000000	225050	15280000000	347016	15280000000	497560	15280000000	634267	15280000000	794575	38200000	763.763
15320000000	118598	15320000000	225949	15320000000	347614	15320000000	498928	15320000000	635955	15320000000	796696	38300000	765.073
15360000000	118802	15360000000	226337	15360000000	348724	15360000000	500298	15360000000	637641	15360000000	798813	38400000	766.384
15400000000	119005	15400000000	226725	15400000000	349322	15400000000	501669	15400000000	639325	15400000000	800936	38500000	767.674
15440000000	119209	15440000000	227627	15440000000	350433	15440000000	503040	15440000000	641003	15440000000	803056	38600000	768.951
15480000000	119412	15480000000	228015	15480000000	351031	15480000000	504413	15480000000	642685	15480000000	805177	38700000	770.157
15520000000	119615	15520000000	228919	15520000000	352143	15520000000	505787	15520000000	644370	15520000000	807299	38800000	771.421
15560000000	119818	15560000000	229307	15560000000	353257	15560000000	507161	15560000000	646058	15560000000	809423	38900000	772.652
15600000000	120538	15600000000	229695	15600000000	353855	15600000000	508537	15600000000	647740	15600000000	811554	39000000	773.867
15640000000	120742	15640000000	230601	15640000000	354970	15640000000	509914	15640000000	649426	15640000000	813676	39100000	775.096
15680000000	120945	15680000000	230990	15680000000	355568	15680000000	511291	15680000000	651115	15680000000	815803	39200000	776.349
15720000000	121148	15720000000	231378	15720000000	356685	15720000000	512670	15720000000	652795	15720000000	817927	39300000	777.595
15760000000	121351	15760000000	232286	15760000000	357283	15760000000	513529	15760000000	654479	15760000000	820058	39400000	778.83
15800000000	121554	15800000000	232674	15800000000	358402	15800000000	514909	15800000000	656161	15800000000	822179	39500000	780.061
15840000000	122279	15840000000	233584	15840000000	358999	15840000000	516289	15840000000	657846	15840000000	824302	39600000	781.335
15880000000	122483	15880000000	233973	15880000000	360119	15880000000	517671	15880000000	659530	15880000000	826422	39700000	782.607
15920000000	122685	15920000000	234361	15920000000	361241	15920000000	519054	15920000000	661213	15920000000	828542	39800000	783.902
15960000000	122889	15960000000	235274	15960000000	361839	15960000000	520438	15960000000	662894	15960000000	830663	39900000	785.19
16000000000	123091	16000000000	235662	16000000000	362961	16000000000	521823	16000000000	664578	16000000000	832786	40000000	786.467
16040000000	123294	16040000000	236577	16040000000	363558	16040000000	523208	16040000000	666256	16040000000	834910	40100000	787.726
16080000000	124024	16080000000	236965	16080000000	364683	16080000000	524595	16080000000	667931	16080000000	837035	40200000	789.013
16120000000	124227	16120000000	237353	16120000000	365281	16120000000	525983	16120000000	669616	16120000000	839151	40300000	790.259
16160000000	124430	16160000000	238270	16160000000	366407	16160000000	527372	16160000000	671286	16160000000	841274	40400000	791.465
16200000000	124633	16200000000	238659	16200000000	367004	16200000000	528761	16200000000	672965	16200000000	843394	40500000	792.691
16240000000	124836	16240000000	239047	16240000000	368132	16240000000	530152	16240000000	674637	16240000000	845508	40600000	793.903
16280000000	125038	16280000000	239966	16280000000	368729	16280000000	531544	16280000000	676317	16280000000	847624	40700000	795.144
16320000000	125240	16320000000	240355	16320000000	369858	16320000000	532937	16320000000	677991	16320000000	849736	40800000	796.381
16360000000	125976	16360000000	241276	16360000000	370455	16360000000	534107	16360000000	679674	16360000000	851854	40900000	797.625
16400000000	126179	16400000000	241665	16400000000	371586	16400000000	535464	16400000000	681355	16400000000	853974	41000000	798.856
16440000000	126382	16440000000	242053	16440000000	372183	16440000000	536822	16440000000	683039	16440000000	856095	41100000	800.091
16480000000	126584	16480000000	242977	16480000000	373315	16480000000	538180	16480000000	684722	16480000000	858208	41200000	801.32
16520000000	126786	16520000000	243365	16520000000	374449	16520000000	539540	16520000000	686406	16520000000	860326	41300000	802.557
16560000000	126988	16560000000	244291	16560000000	375046	16560000000	540895	16560000000	688089	16560000000	862445	41400000	803.774
16600000000	127190	16600000000	244680	16600000000	376181	16600000000	542257	16600000000	689769	16600000000	864560	41500000	805.016
16640000000	127932	16640000000	245068	16640000000	376778	16640000000	543613	16640000000	691453	16640000000	866682	41600000	806.271
16680000000	128135	16680000000	245996	16680000000	377915	16680000000	544966	16680000000	693130	16680000000	868805	41700000	807.518
16720000000	128337	16720000000	246385	16720000000	378512	16720000000	546319	16720000000	694816	16720000000	870929	41800000	808.768
16760000000	128539	16760000000	246773	16760000000	379651	16760000000	547678	16760000000	696490	16760000000	873049	41900000	810.006
16800000000	128741	16800000000	247704	16800000000	380247	16800000000	549028	16800000000	698178	16800000000	875177	42000000	811.277
16840000000	128943	16840000000	248092	16840000000	381387	16840000000	550384	16840000000	699859	16840000000	877300	42100000	812.552
16880000000	129145	16880000000	249025	16880000000	381984	16880000000	551740	16880000000	701538	16880000000	879423	42200000	813.825
16920000000	129891	16920000000	249413	16920000000	383126	16920000000	553103	16920000000	703220	16920000000	881554	42300000	815.076
16960000000	130094	16960000000	249802	16960000000	383722	16960000000	554461	16960000000	704899	16960000000	883680	42400000	816.343
17000000000	130295	17000000000	250737	17000000000	384865	17000000000	555821	17000000000	706581	17000000000	885807	42500000	817.56
17040000000	130498	17040000000	251125	17040000000	385461	17040000000	557181	17040000000	708261	17040000000	887936	42600000	818.794
17080000000	130699	17080000000	251514	17080000000	386606	17080000000	558541	17080000000	709944	17080000000	890068	42700000	820.048
17120000000	130901	17120000000	252451	17120000000	387202	17120000000	559909	17120000000	711621	17120000000	892193	42800000	821.24
17160000000	131102	17160000000	252840	17160000000	388349	17160000000	561271	17160000000	713306	17160000000	894320	42900000	822.451
17200000000	131855	17200000000	253780	17200000000	388945	17200000000	562640	17200000000	714985	17200000000	896443	43000000	823.684
17240000000	132057	17240000000	254168	17240000000	390093	17240000000	564010	17240000000	716661	17240000000	898567	43100000	824.898
17280000000	132259	17280000000	254556	17280000000	390689	17280000000	565375	17280000000	718336	17280000000	900686	43200000	826.113
17320000000	132460	17320000000	255499	17320000000	391838	17320000000	566736	17320000000	720014	17320000000	902796	43300000	827.345
17360000000	132662	17360000000	255887	17360000000	392434	17360000000	568097	17360000000	721696	17360000000	904914	43400000	828.516
17400000000	132863	17400000000	256275	17400000000	393586	17400000000	569459	17400000000	723368	17400000000	907026	43500000	829.674
17440000000	133064	17440000000	257220	17440000000	394181	17440000000	570822	17440000000	725049	17440000000	909139	43600000	830.869
17480000000	133823	17480000000	257608	17480000000	395334	17480000000	572186	17480000000	726722	17480000000	911242	43700000	832.062
17520000000	134024	17520000000	257996	17520000000	395929	17520000000	573550	17520000000	728394	17520000000	913352	43800000	833.265
17560000000	134226	17560000000	258943	17560000000	397084	17560000000	574922	17560000000	730058	17560000000	915457	43900000	834.499
17600000000	134427	17600000000	259332	17600000000	397679	17600000000	576288	17600000000	731731	17600000000	917564	44000000	835.738
17640000000	134628	17640000000	260281	17640000000	398835	17640000000	577655	17640000000	733403	17640000000	919677	44100000	836.952
17680000000	134829	17680000000	260669	17680000000	399993	17680000000	579017	17680000000	735078	17680000000	921787	44200000	838.172
17720000000	135030	17720000000	261058	17720000000	400589	17720000000	580381	17720000000	736751	17720000000	923897	44300000	839.356
17760000000	135231	17760000000	262009	17760000000	401748	17760000000	581739	17760000000	738425	17760000000	926014	44400000	840.579
17800000000	135995	17800000000	262398	17800000000	402343	17800000000	583098	17800000000	740103	17800000000	928120	44500000	841.792
17840000000	136197	17840000000	262786	17840000000	403504	17840000000	584458	17840000000	741784	17840000000	930234	44600000	842.977
17880000000	136398	17880000000	263740	17880000000	404100	17880000000	585814	17880000000	743464	17880000000	932348	44700000	844.166
17920000000	136598	17920000000	264128	17920000000	405262	17920000000	587175	17920000000	745142	17920000000	934464	44800000	845.39
17960000000	136799	17960000000	264517	17960000000	405856	17960000000	588538	17960000000	746828	17960000000	936577	44900000	846.577
18000000000	137000	18000000000	265473	18000000000	407020	18000000000	589895	18000000000	748502	18000000000	938683	45000000	847.772
18040000000	137200	18040000000	265861	18040000000	407616	18040000000	591259	18040000000	750185	18040000000	940796	45100000	848.955
18080000000	137401	18080000000	266249	18080000000	408781	18080000000	592625	18080000000	751861	18080000000	942905	45200000	850.158
18120000000	138172	18120000000	267208	18120000000	409377	18120000000	593985	18120000000	753534	18120000000	945020	45300000	851.362
18160000000	138373	18160000000	267597	18160000000	410543	18160000000	595345	18160000000	755206	18160000000	947131	45400000	852.585
18200000000	138573	18200000000	268557	18200000000	411139	18200000000	596707	18200000000	756878	18200000000	949249	45500000	853.769
18240000000	138774	18240000000	268946	18240000000	412307	18240000000	598075	18240000000	758554	18240000000	951362	45600000	854.947
18280000000	138974	18280000000	269334	18280000000	412903	18280000000	599444	18280000000	760228	18280000000	953490	45700000	856.135
18320000000	139174	18320000000	270297	18320000000	414073	18320000000	600814	18320000000	761905	18320000000	955617	45800000	857.324
18360000000	139375	18360000000	270686	18360000000	414668	18360000000	602184	18360000000	763576	18360000000	957745	45900000	858.536
18400000000	139574	18400000000	271074	18400000000	415840	18400000000	603555	18400000000	765249	18400000000	959874	46000000	859.727
18440000000	140352	18440000000	272040	18440000000	416434	18440000000	604922	18440000000	766921	18440000000	961998	46100000	860.878
18480000000	140552	18480000000	272428	18480000000	417607	18480000000	606289	18480000000	768584	18480000000	964118	46200000	862.096
18520000000	140752	18520000000	272817	18520000000	418203	18520000000	607657	18520000000	770252	18520000000	966239	46300000	863.275
18560000000	140953	18560000000	273785	18560000000	419377	18560000000	609026	18560000000	771923	18560000000	968363	46400000	864.46
18600000000	141152	18600000000	274174	18600000000	419973	18600000000	610395	18600000000	773598	18600000000	970480	46500000	865.695
18640000000	141353	18640000000	274560	18640000000	421149	18640000000	611766	18640000000	775274	18640000000	972599	46600000	866.923
18680000000	141552	18680000000	275531	18680000000	421744	18680000000	613137	18680000000	776953	18680000000	974724	46700000	868.16
18720000000	141752	18720000000	275920	18720000000	422922	18720000000	614509	18720000000	778631	18720000000	976845	46800000	869.363
18760000000	142536	18760000000	276309	18760000000	423517	18760000000	615876	18760000000	780300	18760000000	978972	46900000	870.609
18800000000	142735	18800000000	277282	18800000000	424697	18800000000	617249	18800000000	781968	18800000000	981107	47000000	871.79
18840000000	142935	18840000000	277669	18840000000	425292	18840000000	618618	18840000000	783645	18840000000	983244	47100000	873.019
18880000000	143136	18880000000	278644	18880000000	426473	18880000000	619993	18880000000	785325	18880000000	985375	47200000	874.243
18920000000	143335	18920000000	279033	18920000000	427068	18920000000	621363	18920000000	787004	18920000000	987508	47300000	875.466
18960000000	143535	18960000000	279422	18960000000	428250	18960000000	622740	18960000000	788681	18960000000	989629	47400000	876.76
19000000000	143734	19000000000	280399	19000000000	428845	19000000000	624111	19000000000	790358	19000000000	991752	47500000	878.047
19040000000	143933	19040000000	280787	19040000000	430029	19040000000	625478	19040000000	792033	19040000000	993875	47600000	879.348
19080000000	144132	19080000000	281175	19080000000	430624	19080000000	626851	19080000000	793712	19080000000	995994	47700000	880.609
19120000000	144923	19120000000	282155	19120000000	431810	19120000000	628213	19120000000	795389	19120000000	998120	47800000	881.857
19160000000	145122	19160000000	282544	19160000000	432405	19160000000	629582	19160000000	797064	19160000000	1000250	47900000	883.062
19200000000	145322	19200000000	282933	19200000000	433593	19200000000	630940	19200000000	798742	19200000000	1002380	48000000	884.323
19240000000	145521	19240000000	283914	19240000000	434188	19240000000	632304	19240000000	800425	19240000000	1004510	48100000	885.507
19280000000	145721	19280000000	284303	19280000000	435377	19280000000	633669	19280000000	802105	19280000000	1006620	48200000	886.748
19320000000	145919	19320000000	284692	19320000000	435971	19320000000	635029	19320000000	803783	19320000000	1008740	48300000	887.994
19360000000	146118	19360000000	285676	19360000000	437162	19360000000	636390	19360000000	805459	19360000000	1010870	48400000	889.23
19400000000	146317	19400000000	286065	19400000000	437757	19400000000	637751	19400000000	807139	19400000000	1012990	48500000	890.465
19440000000	147114	19440000000	286452	19440000000	438949	19440000000	639113	19440000000	808819	19440000000	1015120	48600000	891.706
19480000000	147313	19480000000	287440	19480000000	439543	19480000000	640470	19480000000	810503	19480000000	1017240	48700000	892.954
19520000000	147512	19520000000	287829	19520000000	440737	19520000000	641834	19520000000	812186	19520000000	1019360	48800000	894.18
19560000000	147711	19560000000	288818	19560000000	441332	19560000000	643192	19560000000	813871	19560000000	1021500	48900000	895.431
19600000000	147910	19600000000	289207	19600000000	442528	19600000000	644551	19600000000	815555	19600000000	1023630	49000000	896.682
19640000000	148109	19640000000	289594	19640000000	443122	19640000000	645905	19640000000	817242	19640000000	1025770	49100000	897.949
19680000000	148308	19680000000	290586	19680000000	444320	19680000000	647265	19680000000	818928	19680000000	1027910	49200000	899.215
19720000000	148506	19720000000	290975	19720000000	444914	19720000000	648627	19720000000	820617	19720000000	1030040	49300000	900.497
19760000000	148704	19760000000	291364	19760000000	446113	19760000000	649989	19760000000	822310	19760000000	1032190	49400000	901.788
19800000000	149508	19800000000	292358	19800000000	446708	19800000000	651352	19800000000	824001	19800000000	1034340	49500000	903.094
19840000000	149707	19840000000	292746	19840000000	447908	19840000000	652715	19840000000	825696	19840000000	1036480	49600000	904.376
19880000000	149906	19880000000	293135	19880000000	448503	19880000000	654085	19880000000	827386	19880000000	1038620	49700000	905.69
19920000000	150104	19920000000	294131	19920000000	449704	19920000000	655450	19920000000	829073	19920000000	1040760	49800000	906.969
19960000000	150303	19960000000	294520	19960000000	450298	19960000000	656810	19960000000	830758	19960000000	1042900	49900000	908.216
20000000000	150500	20000000000	294909	20000000000	451502	20000000000	658170	20000000000	832453	20000000000	1045040	50000000	909.482
