# Supplementary material for: Non-universality of the dynamic exponent in two-dimensional random media
Source: Sci Rep. 2019 Jan 22;9:251. doi: 10.1038/s41598-018-36236-z (PMC6342955; doi:10.1038/s41598-018-36236-z)
Supplement: Supplementary file 2 — Supplementary data for MSD and the transition rate distribution [file 41598_2018_36236_MOESM2_ESM.zip › raw_data_msd/MSD_Delta=0.5.csv]

0.205		0.2		0.195		0.19		0.185		0.18		0.16		0.14		0.12		0.1		0.2075
400000	1332.91	400000	1792.71	400000	2399.21	400000	3121.3	400000	3941.37	400000	5005.89	400000	9859.53	400000	15988	400000	22727.3	400000	29901.5	100000	427.69
800000	2191.74	800000	3090.83	800000	4305.84	800000	5762.44	800000	7454.85	800000	9624.09	800000	19524.3	800000	31886.9	800000	45311.3	800000	59781.6	200000	676.334
1200000	2950.52	1200000	4288.67	1200000	6116.04	1200000	8330.29	1200000	10912.1	1200000	14188.8	1200000	29174.9	1200000	47760.1	1200000	67885.9	1200000	89629.4	300000	886.587
1600000	3655.06	1600000	5431.35	1600000	7881.44	1600000	10858.4	1600000	14334.1	1600000	18736	1600000	38836.1	1600000	63656.2	1600000	90445.9	1600000	119551	400000	1075.62
2000000	4323.88	2000000	6538.64	2000000	9611.97	2000000	13365.8	2000000	17748.1	2000000	23271.6	2000000	48479.3	2000000	79565.7	2000000	113059	2000000	149497	500000	1250.87
2400000	4965.72	2400000	7617.38	2400000	11318.3	2400000	15860	2400000	21154.6	2400000	27802.6	2400000	58119.6	2400000	95472.2	2400000	135663	2400000	179408	600000	1414.29
2800000	5583.61	2800000	8677.78	2800000	13012.9	2800000	18341.9	2800000	24557.1	2800000	32325.9	2800000	67763.8	2800000	111418	2800000	158261	2800000	209285	700000	1569.43
3200000	6186.88	3200000	9727.58	3200000	14697	3200000	20812	3200000	27955.1	3200000	36843.2	3200000	77394	3200000	127327	3200000	180881	3200000	239138	800000	1719.83
3600000	6775.69	3600000	10759.6	3600000	16369.6	3600000	23284.6	3600000	31348.4	3600000	41349.4	3600000	87032.8	3600000	143240	3600000	203482	3600000	268988	900000	1863.79
4000000	7352.23	4000000	11783.2	4000000	18035.1	4000000	25753.8	4000000	34735	4000000	45862.3	4000000	96680.1	4000000	159161	4000000	226100	4000000	298851	1000000	2003.28
4400000	7920.74	4400000	12796.3	4400000	19691.9	4400000	28214.8	4400000	38121.6	4400000	50385.7	4400000	106346	4400000	175034	4400000	248726	4400000	328814	1100000	2138.96
4800000	8476.89	4800000	13800.1	4800000	21343.4	4800000	30674.1	4800000	41504.6	4800000	54909.1	4800000	116030	4800000	190906	4800000	271379	4800000	358757	1200000	2271.95
5200000	9023.54	5200000	14797.2	5200000	22988.1	5200000	33131.8	5200000	44878.4	5200000	59425.6	5200000	125695	5200000	206754	5200000	294032	5200000	388731	1300000	2402.69
5600000	9561.26	5600000	15790.4	5600000	24630	5600000	35586.9	5600000	48245.3	5600000	63927.3	5600000	135372	5600000	222592	5600000	316714	5600000	418720	1400000	2529.95
6000000	10092	6000000	16776.9	6000000	26269.3	6000000	38041.1	6000000	51613.2	6000000	68427.4	6000000	145059	6000000	238427	6000000	339444	6000000	448703	1500000	2654.68
6400000	10618.5	6400000	17762	6400000	27909.1	6400000	40499.9	6400000	54974.4	6400000	72931.9	6400000	154761	6400000	254244	6400000	362155	6400000	478710	1600000	2777.82
6800000	11143.5	6800000	18740.1	6800000	29551.8	6800000	42953.5	6800000	58333.7	6800000	77432.3	6800000	164468	6800000	270087	6800000	384882	6800000	508700	1700000	2899.6
7200000	11662.2	7200000	19715.1	7200000	31191.8	7200000	45408.4	7200000	61695.7	7200000	81930.3	7200000	174168	7200000	285930	7200000	407609	7200000	538694	1800000	3018.63
7600000	12176.5	7600000	20686	7600000	32827.7	7600000	47860.8	7600000	65056.8	7600000	86429.6	7600000	183870	7600000	301768	7600000	430332	7600000	568644	1900000	3136.6
8000000	12685.8	8000000	21649.3	8000000	34463	8000000	50308.6	8000000	68412.5	8000000	90931.1	8000000	193587	8000000	317600	8000000	453074	8000000	598562	2000000	3252.18
8400000	13192.2	8400000	22608.5	8400000	36096.7	8400000	52757	8400000	71764.7	8400000	95425.6	8400000	203297	8400000	333441	8400000	475818	8400000	628511	2100000	3365.34
8800000	13694.4	8800000	23564.5	8800000	37729.5	8800000	55208.4	8800000	75122.6	8800000	99923.2	8800000	212999	8800000	349295	8800000	498553	8800000	658461	2200000	3476.98
9200000	14193.9	9200000	24522.7	9200000	39359.6	9200000	57652.7	9200000	78478.1	9200000	104421	9200000	222713	9200000	365135	9200000	521320	9200000	688450	2300000	3588.43
9600000	14686.6	9600000	25476	9600000	40989.1	9600000	60098.7	9600000	81847.7	9600000	108915	9600000	232427	9600000	381002	9600000	544140	9600000	718410	2400000	3698.42
10000000	15174.7	10000000	26428.5	10000000	42617.9	10000000	62543.6	10000000	85210.4	10000000	113412	10000000	242143	10000000	396868	10000000	566974	10000000	748317	2500000	3807.78
10400000	15663.6	10400000	27378.4	10400000	44247.5	10400000	64988.9	10400000	88582.9	10400000	117908	10400000	251854	10400000	412736	10400000	589831	10400000	778246	2600000	3917.87
10800000	16148.3	10800000	28328.4	10800000	45871.7	10800000	67443.5	10800000	91958.4	10800000	122409	10800000	261555	10800000	428578	10800000	612688	10800000	808168	2700000	4025.92
11200000	16631.8	11200000	29276.4	11200000	47493.7	11200000	69895	11200000	95333	11200000	126925	11200000	271264	11200000	444413	11200000	635521	11200000	838089	2800000	4133.59
11600000	17113.2	11600000	30224.8	11600000	49111.3	11600000	72353.5	11600000	98706.6	11600000	131447	11600000	280974	11600000	460289	11600000	658353	11600000	867988	2900000	4238.8
12000000	17590.3	12000000	31169.7	12000000	50731.2	12000000	74808.7	12000000	102072	12000000	135972	12000000	290680	12000000	476127	12000000	681224	12000000	897786	3000000	4343.95
12400000	18065.9	12400000	32116.8	12400000	52347.9	12400000	77269.6	12400000	105433	12400000	140493	12400000	300377	12400000	491980	12400000	704081	12400000	927630	3100000	4448.26
12800000	18539.4	12800000	33063.2	12800000	53969.4	12800000	79725.8	12800000	108795	12800000	145007	12800000	310065	12800000	507815	12800000	726899	12800000	957407	3200000	4550.62
13200000	19011.9	13200000	34009.6	13200000	55587.6	13200000	82180.3	13200000	112158	13200000	149515	13200000	319764	13200000	523664	13200000	749695	13200000	987250	3300000	4652.69
13600000	19481.7	13600000	34951	13600000	57202.7	13600000	84635.8	13600000	115519	13600000	154029	13600000	329465	13600000	539500	13600000	772472	13600000	1017110	3400000	4751.55
14000000	19950.2	14000000	35895.8	14000000	58820.4	14000000	87085	14000000	118876	14000000	158546	14000000	339166	14000000	555327	14000000	795249	14000000	1046990	3500000	4851.01
14400000	20419.1	14400000	36837.2	14400000	60439.2	14400000	89534.2	14400000	122238	14400000	163068	14400000	348866	14400000	571149	14400000	818080	14400000	1076890	3600000	4949.06
14800000	20883.8	14800000	37773.4	14800000	62052	14800000	91991.6	14800000	125607	14800000	167587	14800000	358555	14800000	586978	14800000	840883	14800000	1106780	3700000	5047.28
15200000	21347.3	15200000	38708.5	15200000	63663.8	15200000	94449.9	15200000	128983	15200000	172107	15200000	368241	15200000	602805	15200000	863628	15200000	1136670	3800000	5146.53
15600000	21808.8	15600000	39643.8	15600000	65273.4	15600000	96904.5	15600000	132364	15600000	176624	15600000	377911	15600000	618634	15600000	886383	15600000	1166560	3900000	5243.94
16000000	22266.8	16000000	40576.9	16000000	66881.8	16000000	99362.7	16000000	135738	16000000	181142	16000000	387590	16000000	634421	16000000	909094	16000000	1196440	4000000	5340.98
16400000	22724.1	16400000	41509.1	16400000	68490.8	16400000	101815	16400000	139104	16400000	185658	16400000	397279	16400000	650218	16400000	931798	16400000	1226350	4100000	5437.18
16800000	23179.9	16800000	42438	16800000	70097.8	16800000	104270	16800000	142468	16800000	190171	16800000	406970	16800000	666044	16800000	954499	16800000	1256320	4200000	5533.28
17200000	23633.5	17200000	43366.8	17200000	71705.6	17200000	106720	17200000	145831	17200000	194678	17200000	416674	17200000	681859	17200000	977175	17200000	1286290	4300000	5628.22
17600000	24087.5	17600000	44290.5	17600000	73316.8	17600000	109172	17600000	149197	17600000	199187	17600000	426401	17600000	697646	17600000	999864	17600000	1316220	4400000	5723.96
18000000	24539.8	18000000	45218	18000000	74928.2	18000000	111631	18000000	152555	18000000	203690	18000000	436132	18000000	713437	18000000	1022540	18000000	1346120	4500000	5818.16
18400000	24994.5	18400000	46141.6	18400000	76538.5	18400000	114085	18400000	155909	18400000	208197	18400000	445853	18400000	729211	18400000	1045270	18400000	1376030	4600000	5910.33
18800000	25446.3	18800000	47065	18800000	78145.1	18800000	116543	18800000	159266	18800000	212699	18800000	455576	18800000	744964	18800000	1068020	18800000	1405990	4700000	6002.02
19200000	25895.2	19200000	47987.6	19200000	79753.3	19200000	119001	19200000	162625	19200000	217209	19200000	465282	19200000	760709	19200000	1090800	19200000	1435950	4800000	6093.63
19600000	26343.1	19600000	48911.3	19600000	81357.3	19600000	121456	19600000	165993	19600000	221716	19600000	475005	19600000	776434	19600000	1113560	19600000	1465880	4900000	6184.9
20000000	26791.4	20000000	49829.5	20000000	82958.7	20000000	123909	20000000	169360	20000000	226220	20000000	484721	20000000	792167	20000000	1136340	20000000	1495800	5000000	6276.04
20400000	27241.2	20400000	50746.6	20400000	84561.2	20400000	126363	20400000	172723	20400000	230734	20400000	494427	20400000	807868	20400000	1159120	20400000	1525760	5100000	6367.26
20800000	27692.5	20800000	51660.3	20800000	86159.9	20800000	128809	20800000	176082	20800000	235246	20800000	504126	20800000	823599	20800000	1181920	20800000	1555740	5200000	6459.61
21200000	28143	21200000	52573.6	21200000	87753.3	21200000	131264	21200000	179447	21200000	239755	21200000	513836	21200000	839307	21200000	1204740	21200000	1585690	5300000	6550.81
21600000	28590.6	21600000	53484.2	21600000	89351.3	21600000	133723	21600000	182814	21600000	244277	21600000	523533	21600000	855021	21600000	1227610	21600000	1615670	5400000	6641.57
22000000	29037.4	22000000	54399.1	22000000	90949.9	22000000	136179	22000000	186178	22000000	248783	22000000	533235	22000000	870758	22000000	1250480	22000000	1645670	5500000	6733.67
22400000	29482.3	22400000	55309.4	22400000	92551.1	22400000	138635	22400000	189546	22400000	253297	22400000	542944	22400000	886484	22400000	1273300	22400000	1675710	5600000	6823.68
22800000	29926.8	22800000	56221.5	22800000	94150.2	22800000	141082	22800000	192911	22800000	257816	22800000	552643	22800000	902141	22800000	1296090	22800000	1705790	5700000	6914.09
23200000	30370.7	23200000	57133.9	23200000	95745.2	23200000	143522	23200000	196276	23200000	262340	23200000	562346	23200000	917809	23200000	1318870	23200000	1735840	5800000	7005.12
23600000	30815.6	23600000	58045.1	23600000	97340.2	23600000	145968	23600000	199638	23600000	266862	23600000	572053	23600000	933483	23600000	1341640	23600000	1765840	5900000	7094.51
24000000	31259.9	24000000	58959.1	24000000	98935.2	24000000	148419	24000000	202993	24000000	271380	24000000	581773	24000000	949184	24000000	1364370	24000000	1795840	6000000	7182.48
24400000	31704.7	24400000	59864.7	24400000	100529	24400000	150875	24400000	206349	24400000	275902	24400000	591511	24400000	964905	24400000	1387120	24400000	1825860	6100000	7270.09
24800000	32147.2	24800000	60768.9	24800000	102123	24800000	153336	24800000	209702	24800000	280426	24800000	601237	24800000	980604	24800000	1409880	24800000	1855880	6200000	7357.4
25200000	32591.1	25200000	61670.5	25200000	103719	25200000	155795	25200000	213051	25200000	284941	25200000	610956	25200000	996303	25200000	1432600	25200000	1885920	6300000	7443.37
25600000	33032.9	25600000	62570.1	25600000	105318	25600000	158258	25600000	216402	25600000	289460	25600000	620667	25600000	1012010	25600000	1455300	25600000	1916000	6400000	7529.26
26000000	33473.4	26000000	63468.7	26000000	106915	26000000	160725	26000000	219744	26000000	293985	26000000	630382	26000000	1027730	26000000	1478000	26000000	1946050	6500000	7615.01
26400000	33914.5	26400000	64369	26400000	108512	26400000	163196	26400000	223087	26400000	298508	26400000	640105	26400000	1043420	26400000	1500720	26400000	1976140	6600000	7700.88
26800000	34354	26800000	65264.9	26800000	110111	26800000	165660	26800000	226425	26800000	303030	26800000	649824	26800000	1059150	26800000	1523440	26800000	2006180	6700000	7785.39
27200000	34792.5	27200000	66160	27200000	111715	27200000	168122	27200000	229758	27200000	307552	27200000	659519	27200000	1074850	27200000	1546160	27200000	2036230	6800000	7870.47
27600000	35231.9	27600000	67051.6	27600000	113318	27600000	170585	27600000	233083	27600000	312073	27600000	669201	27600000	1090550	27600000	1568890	27600000	2066280	6900000	7955.93
28000000	35668.1	28000000	67941.8	28000000	114924	28000000	173051	28000000	236403	28000000	316580	28000000	678865	28000000	1106280	28000000	1591600	28000000	2096290	7000000	8042.77
28400000	36101.7	28400000	68837.3	28400000	116528	28400000	175516	28400000	239722	28400000	321079	28400000	688540	28400000	1122000	28400000	1614300	28400000	2126320	7100000	8127.78
28800000	36537.2	28800000	69732.1	28800000	118129	28800000	177978	28800000	243039	28800000	325572	28800000	698219	28800000	1137710	28800000	1637000	28800000	2156370	7200000	8212.62
29200000	36972.3	29200000	70628.9	29200000	119732	29200000	180438	29200000	246359	29200000	330077	29200000	707870	29200000	1153430	29200000	1659730	29200000	2186420	7300000	8296.29
29600000	37405.9	29600000	71525.6	29600000	121336	29600000	182900	29600000	249673	29600000	334578	29600000	717537	29600000	1169150	29600000	1682460	29600000	2216450	7400000	8379.48
30000000	37839.9	30000000	72424	30000000	122937	30000000	185364	30000000	252987	30000000	339072	30000000	727192	30000000	1184870	30000000	1705130	30000000	2246500	7500000	8462.79
30400000	38271.7	30400000	73321.3	30400000	124539	30400000	187826	30400000	256297	30400000	343558	30400000	736846	30400000	1200580	30400000	1727820	30400000	2276580	7600000	8546.02
30800000	38703.2	30800000	74212.6	30800000	126145	30800000	190296	30800000	259616	30800000	348037	30800000	746508	30800000	1216230	30800000	1750520	30800000	2306690	7700000	8629.99
31200000	39132.2	31200000	75103.8	31200000	127746	31200000	192763	31200000	262930	31200000	352525	31200000	756178	31200000	1231870	31200000	1773150	31200000	2336770	7800000	8712.03
31600000	39562.2	31600000	75994.5	31600000	129345	31600000	195228	31600000	266255	31600000	357012	31600000	765869	31600000	1247550	31600000	1795750	31600000	2366860	7900000	8792.91
32000000	39990.7	32000000	76888.8	32000000	130941	32000000	197698	32000000	269574	32000000	361504	32000000	775554	32000000	1263200	32000000	1818310	32000000	2396990	8000000	8873.85
32400000	40419.9	32400000	77785.1	32400000	132540	32400000	200162	32400000	272890	32400000	365996	32400000	785227	32400000	1278840	32400000	1840820	32400000	2427110	8100000	8955.03
32800000	40848.1	32800000	78680.3	32800000	134140	32800000	202624	32800000	276201	32800000	370490	32800000	794900	32800000	1294500	32800000	1863310	32800000	2457220	8200000	9036.01
33200000	41276.5	33200000	79570.9	33200000	135740	33200000	205084	33200000	279504	33200000	374982	33200000	804560	33200000	1310170	33200000	1885820	33200000	2487230	8300000	9115.64
33600000	41706.5	33600000	80466.9	33600000	137342	33600000	207544	33600000	282807	33600000	379462	33600000	814252	33600000	1325870	33600000	1908330	33600000	2517170	8400000	9196.46
34000000	42134.5	34000000	81359.7	34000000	138944	34000000	210003	34000000	286112	34000000	383938	34000000	823938	34000000	1341560	34000000	1930850	34000000	2547090	8500000	9275.54
34400000	42560.8	34400000	82250.8	34400000	140547	34400000	212458	34400000	289414	34400000	388415	34400000	833596	34400000	1357290	34400000	1953380	34400000	2577000	8600000	9353.49
34800000	42989.2	34800000	83144.6	34800000	142145	34800000	214915	34800000	292718	34800000	392897	34800000	843259	34800000	1373030	34800000	1975890	34800000	2606930	8700000	9432.93
35200000	43416.7	35200000	84038.8	35200000	143749	35200000	217371	35200000	296020	35200000	397373	35200000	852928	35200000	1388720	35200000	1998400	35200000	2636880	8800000	9512.41
35600000	43843.8	35600000	84933.5	35600000	145356	35600000	219822	35600000	299324	35600000	401854	35600000	862605	35600000	1404400	35600000	2020880	35600000	2666890	8900000	9592.25
36000000	44269.5	36000000	85831.2	36000000	146966	36000000	222269	36000000	302620	36000000	406337	36000000	872282	36000000	1420050	36000000	2043390	36000000	2696890	9000000	9671.18
36400000	44697.4	36400000	86725.5	36400000	148576	36400000	224711	36400000	305925	36400000	410819	36400000	881942	36400000	1435720	36400000	2065870	36400000	2726880	9100000	9750.8
36800000	45124.4	36800000	87620.6	36800000	150185	36800000	227155	36800000	309225	36800000	415297	36800000	891626	36800000	1451410	36800000	2088350	36800000	2756880	9200000	9831.3
37200000	45547.9	37200000	88516	37200000	151799	37200000	229592	37200000	312525	37200000	419766	37200000	901300	37200000	1467080	37200000	2110790	37200000	2786890	9300000	9911.24
37600000	45972.6	37600000	89411.4	37600000	153411	37600000	232031	37600000	315818	37600000	424235	37600000	910981	37600000	1482790	37600000	2133240	37600000	2816900	9400000	9991.15
38000000	46398.6	38000000	90307.1	38000000	155023	38000000	234466	38000000	319116	38000000	428702	38000000	920651	38000000	1498510	38000000	2155700	38000000	2846890	9500000	10070.4
38400000	46824.2	38400000	91202.8	38400000	156632	38400000	236897	38400000	322411	38400000	433166	38400000	930322	38400000	1514260	38400000	2178190	38400000	2876890	9600000	10149.3
38800000	47250.1	38800000	92097.8	38800000	158242	38800000	239332	38800000	325704	38800000	437641	38800000	940005	38800000	1530010	38800000	2200670	38800000	2906930	9700000	10229.1
39200000	47672.4	39200000	92989.5	39200000	159852	39200000	241768	39200000	328994	39200000	442122	39200000	949701	39200000	1545790	39200000	2223180	39200000	2936950	9800000	10307.2
39600000	48095.5	39600000	93883.5	39600000	161463	39600000	244202	39600000	332283	39600000	446606	39600000	959394	39600000	1561570	39600000	2245660	39600000	2966950	9900000	10386.1
40000000	48516.2	40000000	94778	40000000	163074	40000000	246639	40000000	335579	40000000	451103	40000000	969091	40000000	1577360	40000000	2268110	40000000	2996970	10000000	10463.8
40400000	48936.4	40400000	95672.6	40400000	164688	40400000	249080	40400000	338873	40400000	455611	40400000	978816	40400000	1593130	40400000	2290530	40400000	3026980	10100000	10542.6
40800000	49354.1	40800000	96563.7	40800000	166300	40800000	251523	40800000	342169	40800000	460104	40800000	988565	40800000	1608890	40800000	2312960	40800000	3057070	10200000	10621
41200000	49770.8	41200000	97456.3	41200000	167909	41200000	253973	41200000	345458	41200000	464597	41200000	998318	41200000	1624680	41200000	2335330	41200000	3087210	10300000	10698.3
41600000	50187.8	41600000	98349.1	41600000	169515	41600000	256424	41600000	348755	41600000	469077	41600000	1008050	41600000	1640500	41600000	2357720	41600000	3117330	10400000	10774.9
42000000	50604.2	42000000	99239	42000000	171121	42000000	258872	42000000	352059	42000000	473553	42000000	1017800	42000000	1656320	42000000	2380110	42000000	3147440	10500000	10851.8
42400000	51018	42400000	100132	42400000	172727	42400000	261320	42400000	355358	42400000	478039	42400000	1027550	42400000	1672150	42400000	2402550	42400000	3177560	10600000	10929.7
42800000	51434.5	42800000	101028	42800000	174328	42800000	263766	42800000	358660	42800000	482523	42800000	1037300	42800000	1687980	42800000	2425000	42800000	3207680	10700000	11007.7
43200000	51848.9	43200000	101924	43200000	175931	43200000	266214	43200000	361953	43200000	487001	43200000	1047060	43200000	1703820	43200000	2447460	43200000	3237770	10800000	11085.8
43600000	52264.2	43600000	102818	43600000	177535	43600000	268661	43600000	365249	43600000	491489	43600000	1056800	43600000	1719660	43600000	2469900	43600000	3267870	10900000	11163.4
44000000	52678.3	44000000	103711	44000000	179143	44000000	271107	44000000	368546	44000000	495972	44000000	1066500	44000000	1735470	44000000	2492290	44000000	3297980	11000000	11240.3
44400000	53089.2	44400000	104601	44400000	180758	44400000	273546	44400000	371843	44400000	500460	44400000	1076200	44400000	1751260	44400000	2514650	44400000	3328080	11100000	11317.1
44800000	53503	44800000	105488	44800000	182365	44800000	275986	44800000	375140	44800000	504943	44800000	1085900	44800000	1767040	44800000	2537030	44800000	3358150	11200000	11393.8
45200000	53918	45200000	106379	45200000	183974	45200000	278423	45200000	378440	45200000	509434	45200000	1095620	45200000	1782860	45200000	2559450	45200000	3388170	11300000	11470.9
45600000	54333.9	45600000	107269	45600000	185591	45600000	280859	45600000	381741	45600000	513920	45600000	1105320	45600000	1798700	45600000	2581880	45600000	3418220	11400000	11547.6
46000000	54745	46000000	108155	46000000	187201	46000000	283290	46000000	385036	46000000	518406	46000000	1115030	46000000	1814540	46000000	2604280	46000000	3448230	11500000	11623.3
46400000	55155	46400000	109043	46400000	188809	46400000	285726	46400000	388332	46400000	522880	46400000	1124720	46400000	1830370	46400000	2626610	46400000	3478300	11600000	11699.1
46800000	55566.8	46800000	109934	46800000	190421	46800000	288157	46800000	391631	46800000	527358	46800000	1134410	46800000	1846180	46800000	2648890	46800000	3508370	11700000	11774.7
47200000	55978.3	47200000	110820	47200000	192028	47200000	290588	47200000	394937	47200000	531839	47200000	1144110	47200000	1862030	47200000	2671130	47200000	3538390	11800000	11850.4
47600000	56388.6	47600000	111707	47600000	193634	47600000	293033	47600000	398246	47600000	536310	47600000	1153830	47600000	1877870	47600000	2693310	47600000	3568400	11900000	11926.4
48000000	56798.7	48000000	112595	48000000	195237	48000000	295477	48000000	401551	48000000	540773	48000000	1163560	48000000	1893700	48000000	2715440	48000000	3598390	12000000	12001.2
48400000	57210.6	48400000	113483	48400000	196841	48400000	297920	48400000	404853	48400000	545229	48400000	1173280	48400000	1909550	48400000	2737590	48400000	3628430	12100000	12075.2
48800000	57617.7	48800000	114369	48800000	198442	48800000	300364	48800000	408148	48800000	549688	48800000	1183010	48800000	1925430	48800000	2759760	48800000	3658460	12200000	12149.2
49200000	58024.5	49200000	115258	49200000	200037	49200000	302804	49200000	411440	49200000	554157	49200000	1192770	49200000	1941280	49200000	2781970	49200000	3688510	12300000	12222.8
49600000	58432	49600000	116146	49600000	201630	49600000	305246	49600000	414728	49600000	558623	49600000	1202490	49600000	1957130	49600000	2804180	49600000	3718640	12400000	12297.3
50000000	58840.4	50000000	117038	50000000	203223	50000000	307687	50000000	418012	50000000	563086	50000000	1212240	50000000	1972990	50000000	2826420	50000000	3748770	12500000	12371.7
50400000	59247	50400000	117928	50400000	204806	50400000	310126	50400000	421296	50400000	567552	50400000	1221990	50400000	1988830	50400000	2848670	50400000	3778860	12600000	12446.3
50800000	59652.7	50800000	118817	50800000	206393	50800000	312562	50800000	424585	50800000	572022	50800000	1231740	50800000	2004670	50800000	2870870	50800000	3808900	12700000	12519.6
51200000	60058.7	51200000	119704	51200000	207982	51200000	315001	51200000	427865	51200000	576493	51200000	1241510	51200000	2020470	51200000	2893050	51200000	3838940	12800000	12593
51600000	60468.2	51600000	120590	51600000	209568	51600000	317440	51600000	431153	51600000	580962	51600000	1251260	51600000	2036280	51600000	2915220	51600000	3869030	12900000	12666.1
52000000	60873.7	52000000	121481	52000000	211156	52000000	319880	52000000	434445	52000000	585439	52000000	1260990	52000000	2052090	52000000	2937400	52000000	3899080	13000000	12740.2
52400000	61282.1	52400000	122369	52400000	212745	52400000	322322	52400000	437742	52400000	589931	52400000	1270710	52400000	2067910	52400000	2959570	52400000	3929090	13100000	12813.5
52800000	61687	52800000	123259	52800000	214333	52800000	324770	52800000	441034	52800000	594413	52800000	1280420	52800000	2083750	52800000	2981700	52800000	3959030	13200000	12886
53200000	62090	53200000	124151	53200000	215916	53200000	327223	53200000	444336	53200000	598897	53200000	1290100	53200000	2099620	53200000	3003780	53200000	3989020	13300000	12959.4
53600000	62491	53600000	125043	53600000	217500	53600000	329679	53600000	447631	53600000	603390	53600000	1299790	53600000	2115450	53600000	3025890	53600000	4019040	13400000	13032
54000000	62893.4	54000000	125932	54000000	219083	54000000	332139	54000000	450927	54000000	607879	54000000	1309500	54000000	2131290	54000000	3048020	54000000	4049060	13500000	13104.7
54400000	63295.5	54400000	126823	54400000	220668	54400000	334603	54400000	454211	54400000	612360	54400000	1319220	54400000	2147160	54400000	3070110	54400000	4079100	13600000	13176.5
54800000	63698.3	54800000	127711	54800000	222251	54800000	337061	54800000	457500	54800000	616848	54800000	1328920	54800000	2163080	54800000	3092230	54800000	4109100	13700000	13248.2
55200000	64098	55200000	128596	55200000	223836	55200000	339516	55200000	460780	55200000	621327	55200000	1338620	55200000	2179020	55200000	3114330	55200000	4139070	13800000	13319.5
55600000	64498	55600000	129481	55600000	225419	55600000	341974	55600000	464062	55600000	625814	55600000	1348310	55600000	2194950	55600000	3136410	55600000	4169090	13900000	13390.5
56000000	64897	56000000	130366	56000000	227000	56000000	344430	56000000	467342	56000000	630303	56000000	1357980	56000000	2210920	56000000	3158510	56000000	4199110	14000000	13461.5
56400000	65297.5	56400000	131250	56400000	228575	56400000	346887	56400000	470625	56400000	634805	56400000	1367650	56400000	2226890	56400000	3180620	56400000	4229120	14100000	13532.8
56800000	65696.9	56800000	132133	56800000	230150	56800000	349340	56800000	473904	56800000	639309	56800000	1377320	56800000	2242860	56800000	3202690	56800000	4259190	14200000	13604.2
57200000	66098	57200000	133017	57200000	231728	57200000	351793	57200000	477188	57200000	643826	57200000	1387000	57200000	2258850	57200000	3224750	57200000	4289220	14300000	13674.3
57600000	66498.2	57600000	133899	57600000	233314	57600000	354248	57600000	480481	57600000	648340	57600000	1396680	57600000	2274840	57600000	3246820	57600000	4319270	14400000	13746
58000000	66896.7	58000000	134783	58000000	234902	58000000	356703	58000000	483771	58000000	652854	58000000	1406380	58000000	2290780	58000000	3268930	58000000	4349240	14500000	13817.9
58400000	67294.3	58400000	135665	58400000	236489	58400000	359158	58400000	487056	58400000	657359	58400000	1416080	58400000	2306670	58400000	3291020	58400000	4379250	14600000	13889.8
58800000	67689.8	58800000	136549	58800000	238074	58800000	361611	58800000	490343	58800000	661860	58800000	1425800	58800000	2322550	58800000	3313050	58800000	4409250	14700000	13962
59200000	68084.9	59200000	137437	59200000	239657	59200000	364058	59200000	493628	59200000	666380	59200000	1435530	59200000	2338430	59200000	3335050	59200000	4439220	14800000	14033.8
59600000	68479.6	59600000	138321	59600000	241243	59600000	366498	59600000	496921	59600000	670890	59600000	1445260	59600000	2354330	59600000	3357060	59600000	4469150	14900000	14105.8
60000000	68876.8	60000000	139206	60000000	242823	60000000	368947	60000000	500218	60000000	675406	60000000	1454970	60000000	2370230	60000000	3379070	60000000	4499030	15000000	14178.5
60400000	69273.7	60400000	140092	60400000	244401	60400000	371393	60400000	503527	60400000	679912	60400000	1464690	60400000	2386090	60400000	3401160	60400000	4528960	15100000	14249.6
60800000	69671	60800000	140976	60800000	245984	60800000	373843	60800000	506831	60800000	684421	60800000	1474420	60800000	2401990	60800000	3423290	60800000	4558840	15200000	14320.9
61200000	70070.1	61200000	141858	61200000	247567	61200000	376290	61200000	510137	61200000	688935	61200000	1484160	61200000	2417890	61200000	3445450	61200000	4588800	15300000	14391.6
61600000	70467.7	61600000	142740	61600000	249149	61600000	378735	61600000	513452	61600000	693456	61600000	1493900	61600000	2433790	61600000	3467660	61600000	4618760	15400000	14464
62000000	70867.3	62000000	143619	62000000	250738	62000000	381187	62000000	516761	62000000	697973	62000000	1503610	62000000	2449710	62000000	3489880	62000000	4648690	15500000	14535.2
62400000	71265.3	62400000	144497	62400000	252334	62400000	383638	62400000	520063	62400000	702485	62400000	1513310	62400000	2465640	62400000	3512120	62400000	4678640	15600000	14606.6
62800000	71662.9	62800000	145376	62800000	253932	62800000	386091	62800000	523368	62800000	706998	62800000	1523020	62800000	2481530	62800000	3534370	62800000	4708580	15700000	14678.1
63200000	72063.2	63200000	146255	63200000	255525	63200000	388552	63200000	526679	63200000	711505	63200000	1532730	63200000	2497460	63200000	3556620	63200000	4738490	15800000	14748
63600000	72458.9	63600000	147133	63600000	257121	63600000	391008	63600000	529993	63600000	716019	63600000	1542410	63600000	2513360	63600000	3578860	63600000	4768470	15900000	14818.2
64000000	72858.7	64000000	148012	64000000	258710	64000000	393465	64000000	533299	64000000	720527	64000000	1552090	64000000	2529280	64000000	3601060	64000000	4798470	16000000	14889.9
64400000	73258.5	64400000	148891	64400000	260298	64400000	395916	64400000	536604	64400000	725049	64400000	1561770	64400000	2545210	64400000	3623220	64400000	4828500	16100000	14960.8
64800000	73654.9	64800000	149773	64800000	261889	64800000	398371	64800000	539904	64800000	729565	64800000	1571450	64800000	2561120	64800000	3645370	64800000	4858520	16200000	15032
65200000	74054.6	65200000	150656	65200000	263474	65200000	400827	65200000	543204	65200000	734087	65200000	1581140	65200000	2577040	65200000	3667540	65200000	4888530	16300000	15103.2
65600000	74451.4	65600000	151542	65600000	265069	65600000	403284	65600000	546502	65600000	738604	65600000	1590850	65600000	2592970	65600000	3689710	65600000	4918580	16400000	15174
66000000	74848.4	66000000	152430	66000000	266664	66000000	405730	66000000	549800	66000000	743135	66000000	1600540	66000000	2608910	66000000	3711860	66000000	4948660	16500000	15244.9
66400000	75245.7	66400000	153318	66400000	268260	66400000	408177	66400000	553102	66400000	747665	66400000	1610220	66400000	2624830	66400000	3734020	66400000	4978730	16600000	15315.8
66800000	75645.1	66800000	154203	66800000	269854	66800000	410624	66800000	556402	66800000	752195	66800000	1619900	66800000	2640750	66800000	3756210	66800000	5008850	16700000	15386.8
67200000	76041.9	67200000	155090	67200000	271449	67200000	413063	67200000	559696	67200000	756726	67200000	1629590	67200000	2656680	67200000	3778440	67200000	5038920	16800000	15457.8
67600000	76443	67600000	155976	67600000	273045	67600000	415503	67600000	562985	67600000	761264	67600000	1639280	67600000	2672640	67600000	3800670	67600000	5069060	16900000	15529.6
68000000	76843.8	68000000	156862	68000000	274637	68000000	417934	68000000	566281	68000000	765801	68000000	1648970	68000000	2688600	68000000	3822890	68000000	5099230	17000000	15600.3
68400000	77243.6	68400000	157749	68400000	276233	68400000	420371	68400000	569574	68400000	770339	68400000	1658670	68400000	2704590	68400000	3845080	68400000	5129360	17100000	15670.4
68800000	77640.4	68800000	158641	68800000	277826	68800000	422801	68800000	572868	68800000	774889	68800000	1668370	68800000	2720600	68800000	3867250	68800000	5159450	17200000	15742.2
69200000	78039.4	69200000	159531	69200000	279422	69200000	425237	69200000	576161	69200000	779434	69200000	1678060	69200000	2736580	69200000	3889450	69200000	5189520	17300000	15813.6
69600000	78438.7	69600000	160423	69600000	281014	69600000	427667	69600000	579461	69600000	783985	69600000	1687760	69600000	2752550	69600000	3911710	69600000	5219630	17400000	15885.6
70000000	78838.2	70000000	161313	70000000	282595	70000000	430097	70000000	582759	70000000	788536	70000000	1697450	70000000	2768550	70000000	3934000	70000000	5249700	17500000	15958.4
70400000	79238.8	70400000	162204	70400000	284177	70400000	432526	70400000	586050	70400000	793086	70400000	1707160	70400000	2784550	70400000	3956270	70400000	5279660	17600000	16031
70800000	79643.4	70800000	163098	70800000	285760	70800000	434956	70800000	589349	70800000	797644	70800000	1716870	70800000	2800540	70800000	3978570	70800000	5309590	17700000	16103.3
71200000	80047.6	71200000	163990	71200000	287348	71200000	437393	71200000	592644	71200000	802195	71200000	1726590	71200000	2816580	71200000	4000860	71200000	5339550	17800000	16174.7
71600000	80452.1	71600000	164882	71600000	288933	71600000	439821	71600000	595943	71600000	806738	71600000	1736290	71600000	2832630	71600000	4023060	71600000	5369540	17900000	16247
72000000	80857.6	72000000	165774	72000000	290519	72000000	442254	72000000	599242	72000000	811274	72000000	1746000	72000000	2848680	72000000	4045270	72000000	5399510	18000000	16316.6
72400000	81262.6	72400000	166666	72400000	292102	72400000	444692	72400000	602549	72400000	815825	72400000	1755710	72400000	2864750	72400000	4067430	72400000	5429550	18100000	16387.9
72800000	81668	72800000	167558	72800000	293681	72800000	447131	72800000	605864	72800000	820360	72800000	1765400	72800000	2880840	72800000	4089600	72800000	5459580	18200000	16458.1
73200000	82070.3	73200000	168455	73200000	295260	73200000	449563	73200000	609180	73200000	824902	73200000	1775090	73200000	2896910	73200000	4111800	73200000	5489550	18300000	16529.1
73600000	82477	73600000	169344	73600000	296837	73600000	451998	73600000	612491	73600000	829450	73600000	1784770	73600000	2912990	73600000	4133990	73600000	5519500	18400000	16601.8
74000000	82878.1	74000000	170232	74000000	298415	74000000	454432	74000000	615798	74000000	833997	74000000	1794470	74000000	2929080	74000000	4156190	74000000	5549460	18500000	16672.7
74400000	83281.9	74400000	171119	74400000	299994	74400000	456860	74400000	619106	74400000	838544	74400000	1804200	74400000	2945140	74400000	4178390	74400000	5579480	18600000	16743.4
74800000	83688.8	74800000	172007	74800000	301570	74800000	459295	74800000	622410	74800000	843090	74800000	1813920	74800000	2961190	74800000	4200560	74800000	5609550	18700000	16812.6
75200000	84093.8	75200000	172897	75200000	303142	75200000	461726	75200000	625718	75200000	847642	75200000	1823620	75200000	2977250	75200000	4222760	75200000	5639570	18800000	16882.5
75600000	84497.9	75600000	173787	75600000	304718	75600000	464156	75600000	629032	75600000	852186	75600000	1833340	75600000	2993350	75600000	4244930	75600000	5669610	18900000	16953
76000000	84900.1	76000000	174672	76000000	306291	76000000	466577	76000000	632347	76000000	856737	76000000	1843040	76000000	3009480	76000000	4267090	76000000	5699630	19000000	17023.3
76400000	85302	76400000	175558	76400000	307867	76400000	469003	76400000	635664	76400000	861279	76400000	1852740	76400000	3025630	76400000	4289240	76400000	5729760	19100000	17093.4
76800000	85704.7	76800000	176445	76800000	309440	76800000	471428	76800000	638979	76800000	865827	76800000	1862440	76800000	3041800	76800000	4311350	76800000	5759870	19200000	17163.4
77200000	86105.3	77200000	177332	77200000	311010	77200000	473861	77200000	642287	77200000	870374	77200000	1872120	77200000	3057920	77200000	4333480	77200000	5790030	19300000	17233.8
77600000	86508	77600000	178219	77600000	312581	77600000	476289	77600000	645593	77600000	874907	77600000	1881790	77600000	3074040	77600000	4355570	77600000	5820220	19400000	17306.2
78000000	86910.9	78000000	179106	78000000	314155	78000000	478725	78000000	648893	78000000	879452	78000000	1891440	78000000	3090160	78000000	4377620	78000000	5850470	19500000	17377.7
78400000	87311.3	78400000	179995	78400000	315725	78400000	481168	78400000	652195	78400000	883995	78400000	1901090	78400000	3106270	78400000	4399690	78400000	5880720	19600000	17448.8
78800000	87712.7	78800000	180882	78800000	317301	78800000	483608	78800000	655488	78800000	888530	78800000	1910730	78800000	3122410	78800000	4421740	78800000	5911010	19700000	17519.7
79200000	88115.7	79200000	181769	79200000	318876	79200000	486056	79200000	658787	79200000	893072	79200000	1920410	79200000	3138540	79200000	4443770	79200000	5941280	19800000	17590.8
79600000	88518.3	79600000	182652	79600000	320454	79600000	488493	79600000	662087	79600000	897604	79600000	1930080	79600000	3154660	79600000	4465830	79600000	5971570	19900000	17661.3
80000000	88918.3	80000000	183536	80000000	322029	80000000	490930	80000000	665385	80000000	902142	80000000	1939740	80000000	3170720	80000000	4487870	80000000	6001910	20000000	17732.8
80400000	89319	80400000	184419	80400000	323604	80400000	493361	80400000	668685	80400000	906672	80400000	1949400	80400000	3186790	80400000	4509930	80400000	6032250	20100000	17804.7
80800000	89716.7	80800000	185304	80800000	325180	80800000	495797	80800000	671988	80800000	911207	80800000	1959040	80800000	3202860	80800000	4531990	80800000	6062620	20200000	17876.7
81200000	90119.6	81200000	186189	81200000	326759	81200000	498229	81200000	675279	81200000	915740	81200000	1968670	81200000	3218940	81200000	4554080	81200000	6093010	20300000	17948.2
81600000	90521.4	81600000	187073	81600000	328333	81600000	500662	81600000	678573	81600000	920272	81600000	1978280	81600000	3235000	81600000	4576160	81600000	6123440	20400000	18021
82000000	90924.9	82000000	187958	82000000	329912	82000000	503102	82000000	681874	82000000	924802	82000000	1987910	82000000	3251050	82000000	4598220	82000000	6153830	20500000	18094.2
82400000	91327.2	82400000	188845	82400000	331492	82400000	505543	82400000	685172	82400000	929330	82400000	1997530	82400000	3267110	82400000	4620260	82400000	6184270	20600000	18167.5
82800000	91728.4	82800000	189730	82800000	333066	82800000	507986	82800000	688471	82800000	933863	82800000	2007150	82800000	3283160	82800000	4642310	82800000	6214710	20700000	18240.1
83200000	92129.8	83200000	190616	83200000	334637	83200000	510423	83200000	691771	83200000	938387	83200000	2016770	83200000	3299260	83200000	4664350	83200000	6245150	20800000	18312.2
83600000	92533.2	83600000	191500	83600000	336198	83600000	512858	83600000	695059	83600000	942924	83600000	2026380	83600000	3315340	83600000	4686320	83600000	6275590	20900000	18384.5
84000000	92935.2	84000000	192386	84000000	337761	84000000	515288	84000000	698355	84000000	947459	84000000	2035990	84000000	3331450	84000000	4708290	84000000	6305980	21000000	18456.9
84400000	93336.6	84400000	193272	84400000	339323	84400000	517725	84400000	701663	84400000	951992	84400000	2045590	84400000	3347580	84400000	4730300	84400000	6336490	21100000	18527.7
84800000	93736.9	84800000	194159	84800000	340885	84800000	520160	84800000	704968	84800000	956515	84800000	2055170	84800000	3363720	84800000	4752340	84800000	6366920	21200000	18600.5
85200000	94138.9	85200000	195043	85200000	342451	85200000	522596	85200000	708274	85200000	961043	85200000	2064770	85200000	3379870	85200000	4774380	85200000	6397310	21300000	18674.5
85600000	94535.3	85600000	195929	85600000	344014	85600000	525030	85600000	711580	85600000	965569	85600000	2074360	85600000	3396030	85600000	4796440	85600000	6427780	21400000	18748.3
86000000	94932.6	86000000	196816	86000000	345578	86000000	527459	86000000	714877	86000000	970101	86000000	2083980	86000000	3412170	86000000	4818440	86000000	6458260	21500000	18822.8
86400000	95331.7	86400000	197709	86400000	347144	86400000	529896	86400000	718180	86400000	974630	86400000	2093600	86400000	3428320	86400000	4840410	86400000	6488790	21600000	18896
86800000	95728.4	86800000	198598	86800000	348710	86800000	532319	86800000	721472	86800000	979157	86800000	2103220	86800000	3444480	86800000	4862380	86800000	6519260	21700000	18969.6
87200000	96127.2	87200000	199486	87200000	350272	87200000	534743	87200000	724772	87200000	983673	87200000	2112840	87200000	3460640	87200000	4884380	87200000	6549730	21800000	19042.6
87600000	96518	87600000	200371	87600000	351832	87600000	537165	87600000	728067	87600000	988188	87600000	2122430	87600000	3476810	87600000	4906380	87600000	6580240	21900000	19116.6
88000000	96913.6	88000000	201260	88000000	353392	88000000	539596	88000000	731365	88000000	992707	88000000	2132040	88000000	3492960	88000000	4928360	88000000	6610680	22000000	19188.6
88400000	97309.3	88400000	202146	88400000	354956	88400000	542021	88400000	734664	88400000	997224	88400000	2141610	88400000	3509090	88400000	4950320	88400000	6641090	22100000	19261.2
88800000	97705.3	88800000	203036	88800000	356515	88800000	544448	88800000	737971	88800000	1001740	88800000	2151160	88800000	3525200	88800000	4972240	88800000	6671530	22200000	19332.5
89200000	98098.5	89200000	203923	89200000	358081	89200000	546874	89200000	741280	89200000	1006230	89200000	2160730	89200000	3541320	89200000	4994130	89200000	6701950	22300000	19402.8
89600000	98494.2	89600000	204810	89600000	359649	89600000	549300	89600000	744580	89600000	1010740	89600000	2170280	89600000	3557400	89600000	5015970	89600000	6732350	22400000	19472
90000000	98888.9	90000000	205700	90000000	361216	90000000	551726	90000000	747889	90000000	1015240	90000000	2179860	90000000	3573480	90000000	5037820	90000000	6762850	22500000	19541.2
90400000	99284.3	90400000	206588	90400000	362782	90400000	554153	90400000	751197	90400000	1019740	90400000	2189450	90400000	3589520	90400000	5059680	90400000	6793400	22600000	19611.6
90800000	99677.6	90800000	207472	90800000	364349	90800000	556586	90800000	754516	90800000	1024260	90800000	2199010	90800000	3605590	90800000	5081540	90800000	6823970	22700000	19681.4
91200000	100072	91200000	208355	91200000	365913	91200000	559012	91200000	757830	91200000	1028770	91200000	2208590	91200000	3621650	91200000	5103400	91200000	6854580	22800000	19751.7
91600000	100467	91600000	209239	91600000	367480	91600000	561439	91600000	761146	91600000	1033280	91600000	2218180	91600000	3637740	91600000	5125250	91600000	6885140	22900000	19821.5
92000000	100863	92000000	210121	92000000	369052	92000000	563858	92000000	764463	92000000	1037800	92000000	2227750	92000000	3653860	92000000	5147120	92000000	6915780	23000000	19891.7
92400000	101258	92400000	211006	92400000	370621	92400000	566279	92400000	767786	92400000	1042320	92400000	2237290	92400000	3669960	92400000	5169000	92400000	6946400	23100000	19962.6
92800000	101659	92800000	211890	92800000	372192	92800000	568691	92800000	771112	92800000	1046830	92800000	2246830	92800000	3686070	92800000	5190900	92800000	6977110	23200000	20034.2
93200000	102057	93200000	212782	93200000	373761	93200000	571102	93200000	774433	93200000	1051340	93200000	2256380	93200000	3702230	93200000	5212830	93200000	7007770	23300000	20105.1
93600000	102456	93600000	213673	93600000	375328	93600000	573517	93600000	777748	93600000	1055850	93600000	2265900	93600000	3718370	93600000	5234720	93600000	7038450	23400000	20176.1
94000000	102852	94000000	214569	94000000	376901	94000000	575924	94000000	781053	94000000	1060340	94000000	2275420	94000000	3734540	94000000	5256620	94000000	7069070	23500000	20246.6
94400000	103250	94400000	215467	94400000	378476	94400000	578331	94400000	784359	94400000	1064830	94400000	2284890	94400000	3750700	94400000	5278440	94400000	7099670	23600000	20316.9
94800000	103645	94800000	216364	94800000	380053	94800000	580740	94800000	787670	94800000	1069310	94800000	2294350	94800000	3766850	94800000	5300260	94800000	7130370	23700000	20386.1
95200000	104040	95200000	217258	95200000	381629	95200000	583151	95200000	790975	95200000	1073780	95200000	2303810	95200000	3783010	95200000	5322050	95200000	7161070	23800000	20455.4
95600000	104435	95600000	218149	95600000	383202	95600000	585564	95600000	794292	95600000	1078280	95600000	2313290	95600000	3799190	95600000	5343860	95600000	7191730	23900000	20524.7
96000000	104833	96000000	219043	96000000	384775	96000000	587978	96000000	797621	96000000	1082780	96000000	2322780	96000000	3815390	96000000	5365600	96000000	7222450	24000000	20594.4
96400000	105229	96400000	219943	96400000	386352	96400000	590383	96400000	800952	96400000	1087290	96400000	2332280	96400000	3831600	96400000	5387330	96400000	7253180	24100000	20665
96800000	105624	96800000	220835	96800000	387927	96800000	592793	96800000	804279	96800000	1091800	96800000	2341780	96800000	3847820	96800000	5409050	96800000	7283980	24200000	20735.6
97200000	106017	97200000	221733	97200000	389504	97200000	595211	97200000	807608	97200000	1096310	97200000	2351280	97200000	3864040	97200000	5430800	97200000	7314720	24300000	20805.4
97600000	106414	97600000	222634	97600000	391074	97600000	597627	97600000	810926	97600000	1100810	97600000	2360760	97600000	3880280	97600000	5452560	97600000	7345540	24400000	20875.6
98000000	106809	98000000	223536	98000000	392649	98000000	600049	98000000	814254	98000000	1105310	98000000	2370220	98000000	3896480	98000000	5474300	98000000	7376400	24500000	20943.4
98400000	107205	98400000	224440	98400000	394224	98400000	602465	98400000	817579	98400000	1109810	98400000	2379700	98400000	3912750	98400000	5495990	98400000	7407250	24600000	21012.2
98800000	107596	98800000	225345	98800000	395800	98800000	604882	98800000	820898	98800000	1114320	98800000	2389160	98800000	3929000	98800000	5517720	98800000	7438050	24700000	21080.5
99200000	107991	99200000	226249	99200000	397379	99200000	607292	99200000	824220	99200000	1118820	99200000	2398630	99200000	3945230	99200000	5539460	99200000	7468790	24800000	21148.3
99600000	108386	99600000	227156	99600000	398957	99600000	609701	99600000	827530	99600000	1123320	99600000	2408100	99600000	3961430	99600000	5561160	99600000	7499490	24900000	21216.2
100000000	108784	100000000	228063	100000000	400531	100000000	612100	100000000	830841	100000000	1127830	100000000	2417570	100000000	3977610	100000000	5582840	100000000	7530230	25000000	21284.1
100400000	109179	100400000	228970	100400000	402106	100400000	614494	100400000	834149	100400000	1132330	100400000	2427030	100400000	3993780	100400000	5604520	100400000	7561000	25100000	21349.6
100800000	109574	100800000	229879	100800000	403684	100800000	616893	100800000	837459	100800000	1136820	100800000	2436500	100800000	4009960	100800000	5626180	100800000	7591770	25200000	21416.7
101200000	109970	101200000	230782	101200000	405261	101200000	619290	101200000	840765	101200000	1141330	101200000	2445980	101200000	4026150	101200000	5647820	101200000	7622560	25300000	21482.5
101600000	110367	101600000	231685	101600000	406843	101600000	621698	101600000	844082	101600000	1145820	101600000	2455460	101600000	4042360	101600000	5669450	101600000	7653370	25400000	21548.6
102000000	110764	102000000	232588	102000000	408424	102000000	624108	102000000	847401	102000000	1150320	102000000	2464930	102000000	4058570	102000000	5691070	102000000	7684170	25500000	21614.7
102400000	111159	102400000	233491	102400000	410002	102400000	626526	102400000	850708	102400000	1154830	102400000	2474420	102400000	4074760	102400000	5712630	102400000	7714950	25600000	21680.9
102800000	111550	102800000	234395	102800000	411582	102800000	628937	102800000	854033	102800000	1159320	102800000	2483900	102800000	4090970	102800000	5734170	102800000	7745760	25700000	21747
103200000	111943	103200000	235297	103200000	413166	103200000	631345	103200000	857346	103200000	1163830	103200000	2493360	103200000	4107210	103200000	5755680	103200000	7776570	25800000	21813.2
103600000	112338	103600000	236201	103600000	414749	103600000	633755	103600000	860669	103600000	1168340	103600000	2502850	103600000	4123450	103600000	5777160	103600000	7807380	25900000	21878.7
104000000	112730	104000000	237101	104000000	416338	104000000	636166	104000000	863988	104000000	1172840	104000000	2512310	104000000	4139650	104000000	5798660	104000000	7838210	26000000	21945.3
104400000	113122	104400000	237998	104400000	417928	104400000	638579	104400000	867309	104400000	1177340	104400000	2521760	104400000	4155890	104400000	5820120	104400000	7869000	26100000	22012.3
104800000	113510	104800000	238902	104800000	419518	104800000	640980	104800000	870634	104800000	1181840	104800000	2531170	104800000	4172140	104800000	5841530	104800000	7899780	26200000	22080.5
105200000	113903	105200000	239802	105200000	421103	105200000	643385	105200000	873954	105200000	1186340	105200000	2540600	105200000	4188370	105200000	5862930	105200000	7930520	26300000	22149.4
105600000	114295	105600000	240704	105600000	422691	105600000	645791	105600000	877267	105600000	1190830	105600000	2550020	105600000	4204670	105600000	5884330	105600000	7961230	26400000	22216.8
106000000	114687	106000000	241605	106000000	424278	106000000	648196	106000000	880585	106000000	1195320	106000000	2559440	106000000	4220960	106000000	5905710	106000000	7992010	26500000	22285.2
106400000	115077	106400000	242513	106400000	425860	106400000	650603	106400000	883904	106400000	1199820	106400000	2568870	106400000	4237310	106400000	5927070	106400000	8022790	26600000	22354.9
106800000	115470	106800000	243413	106800000	427449	106800000	653005	106800000	887219	106800000	1204300	106800000	2578290	106800000	4253700	106800000	5948470	106800000	8053460	26700000	22424.6
107200000	115864	107200000	244311	107200000	429045	107200000	655404	107200000	890544	107200000	1208800	107200000	2587730	107200000	4270110	107200000	5969830	107200000	8084130	26800000	22492.6
107600000	116256	107600000	245214	107600000	430631	107600000	657810	107600000	893873	107600000	1213280	107600000	2597200	107600000	4286530	107600000	5991140	107600000	8114780	26900000	22560.5
108000000	116648	108000000	246115	108000000	432221	108000000	660213	108000000	897205	108000000	1217760	108000000	2606670	108000000	4302900	108000000	6012420	108000000	8145440	27000000	22628.1
108400000	117039	108400000	247017	108400000	433814	108400000	662614	108400000	900547	108400000	1222250	108400000	2616160	108400000	4319280	108400000	6033660	108400000	8176080	27100000	22696.3
108800000	117433	108800000	247915	108800000	435413	108800000	665020	108800000	903877	108800000	1226720	108800000	2625650	108800000	4335660	108800000	6054840	108800000	8206680	27200000	22764.3
109200000	117824	109200000	248817	109200000	437009	109200000	667428	109200000	907200	109200000	1231180	109200000	2635160	109200000	4352040	109200000	6076110	109200000	8237320	27300000	22832.1
109600000	118215	109600000	249718	109600000	438605	109600000	669838	109600000	910535	109600000	1235640	109600000	2644670	109600000	4368420	109600000	6097370	109600000	8267910	27400000	22900
110000000	118608	110000000	250620	110000000	440202	110000000	672244	110000000	913864	110000000	1240110	110000000	2654210	110000000	4384860	110000000	6118620	110000000	8298560	27500000	22965.4
110400000	118998	110400000	251522	110400000	441797	110400000	674652	110400000	917205	110400000	1244590	110400000	2663760	110400000	4401270	110400000	6139930	110400000	8329220	27600000	23031.5
110800000	119387	110800000	252427	110800000	443391	110800000	677056	110800000	920549	110800000	1249050	110800000	2673360	110800000	4417670	110800000	6161260	110800000	8359870	27700000	23097.6
111200000	119776	111200000	253323	111200000	444990	111200000	679462	111200000	923886	111200000	1253510	111200000	2682960	111200000	4434080	111200000	6182600	111200000	8390550	27800000	23163.3
111600000	120166	111600000	254217	111600000	446590	111600000	681865	111600000	927228	111600000	1257960	111600000	2692570	111600000	4450500	111600000	6203960	111600000	8421230	27900000	23227.8
112000000	120555	112000000	255114	112000000	448190	112000000	684259	112000000	930580	112000000	1262410	112000000	2702160	112000000	4466880	112000000	6225350	112000000	8451960	28000000	23293.5
112400000	120944	112400000	256016	112400000	449788	112400000	686658	112400000	933927	112400000	1266880	112400000	2711770	112400000	4483310	112400000	6246770	112400000	8482610	28100000	23358.2
112800000	121332	112800000	256919	112800000	451383	112800000	689057	112800000	937267	112800000	1271340	112800000	2721370	112800000	4499720	112800000	6268220	112800000	8513290	28200000	23424
113200000	121720	113200000	257815	113200000	452975	113200000	691452	113200000	940612	113200000	1275820	113200000	2730970	113200000	4516160	113200000	6289720	113200000	8544050	28300000	23491.2
113600000	122108	113600000	258714	113600000	454565	113600000	693847	113600000	943968	113600000	1280320	113600000	2740590	113600000	4532620	113600000	6311220	113600000	8574830	28400000	23557.8
114000000	122497	114000000	259611	114000000	456155	114000000	696241	114000000	947316	114000000	1284820	114000000	2750200	114000000	4549080	114000000	6332740	114000000	8605670	28500000	23624.6
114400000	122885	114400000	260508	114400000	457742	114400000	698641	114400000	950643	114400000	1289330	114400000	2759800	114400000	4565560	114400000	6354320	114400000	8636470	28600000	23689.7
114800000	123274	114800000	261405	114800000	459326	114800000	701036	114800000	953989	114800000	1293830	114800000	2769450	114800000	4581980	114800000	6375960	114800000	8667310	28700000	23755.1
115200000	123667	115200000	262299	115200000	460907	115200000	703439	115200000	957321	115200000	1298310	115200000	2779110	115200000	4598440	115200000	6397590	115200000	8698140	28800000	23820.4
115600000	124058	115600000	263195	115600000	462487	115600000	705840	115600000	960664	115600000	1302800	115600000	2788780	115600000	4614860	115600000	6419270	115600000	8728960	28900000	23887.2
116000000	124450	116000000	264087	116000000	464067	116000000	708249	116000000	964011	116000000	1307290	116000000	2798470	116000000	4631300	116000000	6440980	116000000	8759760	29000000	23953.6
116400000	124844	116400000	264986	116400000	465644	116400000	710652	116400000	967352	116400000	1311770	116400000	2808140	116400000	4647750	116400000	6462680	116400000	8790580	29100000	24019.4
116800000	125238	116800000	265883	116800000	467220	116800000	713062	116800000	970694	116800000	1316270	116800000	2817820	116800000	4664190	116800000	6484390	116800000	8821350	29200000	24083.9
117200000	125631	117200000	266781	117200000	468800	117200000	715471	117200000	974049	117200000	1320770	117200000	2827500	117200000	4680630	117200000	6506150	117200000	8852090	29300000	24148.1
117600000	126024	117600000	267679	117600000	470377	117600000	717886	117600000	977388	117600000	1325270	117600000	2837180	117600000	4697090	117600000	6527940	117600000	8882900	29400000	24211.3
118000000	126418	118000000	268579	118000000	471952	118000000	720305	118000000	980722	118000000	1329760	118000000	2846880	118000000	4713540	118000000	6549720	118000000	8913720	29500000	24276
118400000	126812	118400000	269473	118400000	473536	118400000	722731	118400000	984039	118400000	1334260	118400000	2856570	118400000	4730020	118400000	6571440	118400000	8944560	29600000	24340.6
118800000	127205	118800000	270368	118800000	475122	118800000	725147	118800000	987370	118800000	1338770	118800000	2866270	118800000	4746540	118800000	6593150	118800000	8975380	29700000	24404.9
119200000	127602	119200000	271261	119200000	476706	119200000	727561	119200000	990694	119200000	1343290	119200000	2875990	119200000	4763030	119200000	6614870	119200000	9006200	29800000	24467.5
119600000	127996	119600000	272155	119600000	478288	119600000	729983	119600000	994010	119600000	1347810	119600000	2885710	119600000	4779510	119600000	6636630	119600000	9036980	29900000	24531.9
120000000	128391	120000000	273046	120000000	479870	120000000	732405	120000000	997340	120000000	1352330	120000000	2895430	120000000	4795950	120000000	6658420	120000000	9067880	30000000	24594.6
120400000	128786	120400000	273934	120400000	481452	120400000	734835	120400000	1000650	120400000	1356860	120400000	2905130	120400000	4812430	120400000	6680230	120400000	9098720	30100000	24657.9
120800000	129183	120800000	274823	120800000	483032	120800000	737263	120800000	1003970	120800000	1361390	120800000	2914840	120800000	4828920	120800000	6701990	120800000	9129590	30200000	24722
121200000	129582	121200000	275714	121200000	484614	121200000	739699	121200000	1007280	121200000	1365910	121200000	2924540	121200000	4845450	121200000	6723690	121200000	9160440	30300000	24785.2
121600000	129983	121600000	276604	121600000	486196	121600000	742128	121600000	1010600	121600000	1370440	121600000	2934220	121600000	4862010	121600000	6745410	121600000	9191270	30400000	24846.8
122000000	130386	122000000	277500	122000000	487779	122000000	744556	122000000	1013910	122000000	1374960	122000000	2943930	122000000	4878610	122000000	6767070	122000000	9222120	30500000	24909.4
122400000	130789	122400000	278398	122400000	489364	122400000	746976	122400000	1017210	122400000	1379480	122400000	2953640	122400000	4895210	122400000	6788780	122400000	9252910	30600000	24973.7
122800000	131193	122800000	279292	122800000	490951	122800000	749395	122800000	1020510	122800000	1384000	122800000	2963320	122800000	4911800	122800000	6810510	122800000	9283720	30700000	25036.6
123200000	131593	123200000	280187	123200000	492540	123200000	751814	123200000	1023830	123200000	1388490	123200000	2972990	123200000	4928380	123200000	6832210	123200000	9314530	30800000	25100
123600000	131993	123600000	281088	123600000	494136	123600000	754230	123600000	1027130	123600000	1393010	123600000	2982630	123600000	4944920	123600000	6853890	123600000	9345390	30900000	25163.6
124000000	132391	124000000	281983	124000000	495732	124000000	756647	124000000	1030430	124000000	1397520	124000000	2992260	124000000	4961470	124000000	6875560	124000000	9376190	31000000	25227.9
124400000	132792	124400000	282883	124400000	497327	124400000	759069	124400000	1033740	124400000	1402020	124400000	3001880	124400000	4977990	124400000	6897300	124400000	9406920	31100000	25291.3
124800000	133194	124800000	283775	124800000	498920	124800000	761499	124800000	1037050	124800000	1406540	124800000	3011510	124800000	4994510	124800000	6919020	124800000	9437680	31200000	25356.2
125200000	133595	125200000	284672	125200000	500513	125200000	763925	125200000	1040360	125200000	1411030	125200000	3021160	125200000	5011010	125200000	6940700	125200000	9468420	31300000	25418.9
125600000	133996	125600000	285571	125600000	502098	125600000	766348	125600000	1043670	125600000	1415540	125600000	3030820	125600000	5027560	125600000	6962330	125600000	9499230	31400000	25483.1
126000000	134395	126000000	286463	126000000	503680	126000000	768770	126000000	1047000	126000000	1420050	126000000	3040470	126000000	5044070	126000000	6983990	126000000	9529960	31500000	25545
126400000	134795	126400000	287358	126400000	505263	126400000	771187	126400000	1050320	126400000	1424570	126400000	3050080	126400000	5060580	126400000	7005660	126400000	9560820	31600000	25608.4
126800000	135193	126800000	288252	126800000	506847	126800000	773601	126800000	1053640	126800000	1429080	126800000	3059710	126800000	5077130	126800000	7027270	126800000	9591510	31700000	25670.4
127200000	135593	127200000	289141	127200000	508431	127200000	776019	127200000	1056970	127200000	1433580	127200000	3069360	127200000	5093650	127200000	7048840	127200000	9622100	31800000	25732.2
127600000	135996	127600000	290029	127600000	510016	127600000	778439	127600000	1060300	127600000	1438100	127600000	3078980	127600000	5110170	127600000	7070430	127600000	9652660	31900000	25795.1
128000000	136396	128000000	290914	128000000	511606	128000000	780867	128000000	1063620	128000000	1442620	128000000	3088600	128000000	5126690	128000000	7092030	128000000	9683140	32000000	25857.7
128400000	136796	128400000	291801	128400000	513195	128400000	783299	128400000	1066960	128400000	1447130	128400000	3098240	128400000	5143170	128400000	7113630	128400000	9713650	32100000	25919.9
128800000	137200	128800000	292689	128800000	514786	128800000	785726	128800000	1070290	128800000	1451640	128800000	3107870	128800000	5159640	128800000	7135210	128800000	9744180	32200000	25983
129200000	137596	129200000	293571	129200000	516383	129200000	788159	129200000	1073620	129200000	1456170	129200000	3117510	129200000	5176110	129200000	7156710	129200000	9774510	32300000	26045.1
129600000	137993	129600000	294453	129600000	517982	129600000	790589	129600000	1076950	129600000	1460680	129600000	3127170	129600000	5192550	129600000	7178220	129600000	9804900	32400000	26106.7
130000000	138389	130000000	295342	130000000	519588	130000000	793027	130000000	1080280	130000000	1465210	130000000	3136820	130000000	5208990	130000000	7199730	130000000	9835310	32500000	26167.4
130400000	138785	130400000	296227	130400000	521190	130400000	795466	130400000	1083610	130400000	1469730	130400000	3146470	130400000	5225440	130400000	7221250	130400000	9865750	32600000	26229.5
130800000	139183	130800000	297110	130800000	522793	130800000	797909	130800000	1086940	130800000	1474260	130800000	3156090	130800000	5241880	130800000	7242730	130800000	9896110	32700000	26291.5
131200000	139578	131200000	297994	131200000	524391	131200000	800357	131200000	1090280	131200000	1478800	131200000	3165670	131200000	5258290	131200000	7264230	131200000	9926450	32800000	26353
131600000	139975	131600000	298878	131600000	525989	131600000	802799	131600000	1093600	131600000	1483350	131600000	3175240	131600000	5274710	131600000	7285750	131600000	9956960	32900000	26414.6
132000000	140368	132000000	299762	132000000	527587	132000000	805240	132000000	1096930	132000000	1487900	132000000	3184810	132000000	5291110	132000000	7307310	132000000	9987480	33000000	26476.1
132400000	140761	132400000	300649	132400000	529191	132400000	807682	132400000	1100250	132400000	1492460	132400000	3194360	132400000	5307480	132400000	7328880	132400000	10018100	33100000	26539.8
132800000	141155	132800000	301533	132800000	530791	132800000	810124	132800000	1103570	132800000	1497030	132800000	3203910	132800000	5323910	132800000	7350450	132800000	10048700	33200000	26601.5
133200000	141551	133200000	302420	133200000	532387	133200000	812569	133200000	1106890	133200000	1501620	133200000	3213470	133200000	5340330	133200000	7371980	133200000	10079300	33300000	26664.3
133600000	141944	133600000	303306	133600000	533984	133600000	815019	133600000	1110200	133600000	1506210	133600000	3223030	133600000	5356770	133600000	7393570	133600000	10110100	33400000	26725.5
134000000	142338	134000000	304189	134000000	535584	134000000	817467	134000000	1113500	134000000	1510790	134000000	3232570	134000000	5373230	134000000	7415180	134000000	10140800	33500000	26786.4
134400000	142734	134400000	305075	134400000	537188	134400000	819917	134400000	1116820	134400000	1515370	134400000	3242100	134400000	5389700	134400000	7436720	134400000	10171600	33600000	26848.2
134800000	143126	134800000	305962	134800000	538786	134800000	822369	134800000	1120130	134800000	1519940	134800000	3251650	134800000	5406140	134800000	7458240	134800000	10202300	33700000	26910.7
135200000	143519	135200000	306852	135200000	540383	135200000	824816	135200000	1123430	135200000	1524510	135200000	3261200	135200000	5422590	135200000	7479710	135200000	10233000	33800000	26970.4
135600000	143912	135600000	307743	135600000	541983	135600000	827266	135600000	1126750	135600000	1529080	135600000	3270730	135600000	5439010	135600000	7501110	135600000	10263700	33900000	27030.2
136000000	144305	136000000	308637	136000000	543580	136000000	829711	136000000	1130070	136000000	1533630	136000000	3280270	136000000	5455440	136000000	7522580	136000000	10294400	34000000	27090.2
136400000	144700	136400000	309532	136400000	545168	136400000	832159	136400000	1133390	136400000	1538200	136400000	3289790	136400000	5471880	136400000	7544030	136400000	10325200	34100000	27151.7
136800000	145091	136800000	310426	136800000	546754	136800000	834606	136800000	1136710	136800000	1542770	136800000	3299290	136800000	5488330	136800000	7565540	136800000	10355900	34200000	27211.1
137200000	145483	137200000	311318	137200000	548340	137200000	837058	137200000	1140030	137200000	1547320	137200000	3308780	137200000	5504740	137200000	7587090	137200000	10386600	34300000	27271.4
137600000	145877	137600000	312209	137600000	549917	137600000	839502	137600000	1143340	137600000	1551870	137600000	3318240	137600000	5521130	137600000	7608680	137600000	10417300	34400000	27332.1
138000000	146273	138000000	313099	138000000	551492	138000000	841927	138000000	1146660	138000000	1556440	138000000	3327690	138000000	5537540	138000000	7630310	138000000	10448200	34500000	27393.7
138400000	146668	138400000	313990	138400000	553067	138400000	844355	138400000	1149980	138400000	1560980	138400000	3337140	138400000	5553940	138400000	7651970	138400000	10479000	34600000	27454.6
138800000	147064	138800000	314879	138800000	554637	138800000	846775	138800000	1153310	138800000	1565530	138800000	3346600	138800000	5570310	138800000	7673670	138800000	10509900	34700000	27516.3
139200000	147460	139200000	315771	139200000	556209	139200000	849199	139200000	1156620	139200000	1570080	139200000	3356040	139200000	5586700	139200000	7695310	139200000	10540800	34800000	27579.7
139600000	147854	139600000	316661	139600000	557782	139600000	851618	139600000	1159940	139600000	1574630	139600000	3365470	139600000	5603110	139600000	7716950	139600000	10571800	34900000	27643.5
140000000	148246	140000000	317552	140000000	559350	140000000	854034	140000000	1163240	140000000	1579170	140000000	3374920	140000000	5619480	140000000	7738680	140000000	10602800	35000000	27707.3
140400000	148640	140400000	318446	140400000	560913	140400000	856449	140400000	1166550	140400000	1583730	140400000	3384370	140400000	5635820	140400000	7760360	140400000	10633800	35100000	27769.8
140800000	149036	140800000	319337	140800000	562475	140800000	858873	140800000	1169870	140800000	1588280	140800000	3393840	140800000	5652150	140800000	7782050	140800000	10664800	35200000	27832.1
141200000	149431	141200000	320227	141200000	564039	141200000	861300	141200000	1173160	141200000	1592830	141200000	3403310	141200000	5668440	141200000	7803770	141200000	10695900	35300000	27895.4
141600000	149827	141600000	321119	141600000	565609	141600000	863733	141600000	1176470	141600000	1597380	141600000	3412790	141600000	5684710	141600000	7825470	141600000	10726900	35400000	27958
142000000	150222	142000000	322012	142000000	567177	142000000	866166	142000000	1179780	142000000	1601940	142000000	3422280	142000000	5701000	142000000	7847100	142000000	10757900	35500000	28021.8
142400000	150616	142400000	322898	142400000	568743	142400000	868603	142400000	1183090	142400000	1606490	142400000	3431770	142400000	5717280	142400000	7868750	142400000	10788900	35600000	28084.5
142800000	151014	142800000	323785	142800000	570315	142800000	871041	142800000	1186390	142800000	1611040	142800000	3441260	142800000	5733560	142800000	7890390	142800000	10820000	35700000	28147
143200000	151411	143200000	324674	143200000	571890	143200000	873482	143200000	1189690	143200000	1615610	143200000	3450750	143200000	5749850	143200000	7912060	143200000	10851200	35800000	28209.9
143600000	151805	143600000	325563	143600000	573460	143600000	875924	143600000	1193000	143600000	1620160	143600000	3460220	143600000	5766170	143600000	7933730	143600000	10882300	35900000	28272.7
144000000	152197	144000000	326455	144000000	575032	144000000	878362	144000000	1196310	144000000	1624750	144000000	3469710	144000000	5782490	144000000	7955390	144000000	10913400	36000000	28334.6
144400000	152591	144400000	327347	144400000	576597	144400000	880805	144400000	1199610	144400000	1629310	144400000	3479190	144400000	5798770	144400000	7977010	144400000	10944500	36100000	28396.5
144800000	152984	144800000	328237	144800000	578161	144800000	883245	144800000	1202910	144800000	1633870	144800000	3488620	144800000	5815060	144800000	7998590	144800000	10975700	36200000	28458.6
145200000	153377	145200000	329131	145200000	579721	145200000	885690	145200000	1206220	145200000	1638450	145200000	3498000	145200000	5831300	145200000	8020160	145200000	11006600	36300000	28521
145600000	153772	145600000	330024	145600000	581281	145600000	888136	145600000	1209540	145600000	1642990	145600000	3507390	145600000	5847570	145600000	8041680	145600000	11037700	36400000	28584.1
146000000	154165	146000000	330914	146000000	582842	146000000	890576	146000000	1212870	146000000	1647550	146000000	3516780	146000000	5863820	146000000	8063230	146000000	11068800	36500000	28646.9
146400000	154558	146400000	331804	146400000	584406	146400000	893014	146400000	1216190	146400000	1652090	146400000	3526160	146400000	5880100	146400000	8084790	146400000	11099800	36600000	28709.5
146800000	154950	146800000	332695	146800000	585969	146800000	895444	146800000	1219520	146800000	1656640	146800000	3535500	146800000	5896330	146800000	8106350	146800000	11130800	36700000	28772.1
147200000	155339	147200000	333583	147200000	587529	147200000	897886	147200000	1222850	147200000	1661170	147200000	3544820	147200000	5912570	147200000	8127870	147200000	11161900	36800000	28837.2
147600000	155728	147600000	334473	147600000	589092	147600000	900318	147600000	1226190	147600000	1665700	147600000	3554140	147600000	5928780	147600000	8149470	147600000	11192900	36900000	28901.5
148000000	156116	148000000	335360	148000000	590655	148000000	902742	148000000	1229540	148000000	1670230	148000000	3563450	148000000	5944980	148000000	8171080	148000000	11223700	37000000	28966.5
148400000	156503	148400000	336245	148400000	592221	148400000	905168	148400000	1232900	148400000	1674750	148400000	3572760	148400000	5961150	148400000	8192710	148400000	11254700	37100000	29032.3
148800000	156892	148800000	337128	148800000	593786	148800000	907593	148800000	1236240	148800000	1679260	148800000	3582050	148800000	5977310	148800000	8214430	148800000	11285500	37200000	29097.1
149200000	157277	149200000	338011	149200000	595353	149200000	910015	149200000	1239590	149200000	1683780	149200000	3591330	149200000	5993460	149200000	8236110	149200000	11316400	37300000	29163.1
149600000	157663	149600000	338894	149600000	596919	149600000	912440	149600000	1242920	149600000	1688290	149600000	3600580	149600000	6009550	149600000	8257800	149600000	11347200	37400000	29229.2
150000000	158049	150000000	339776	150000000	598485	150000000	914864	150000000	1246260	150000000	1692810	150000000	3609820	150000000	6025690	150000000	8279460	150000000	11378200	37500000	29294.7
150400000	158434	150400000	340656	150400000	600053	150400000	917292	150400000	1249610	150400000	1697310	150400000	3619100	150400000	6041840	150400000	8301120	150400000	11409100	37600000	29360.1
150800000	158820	150800000	341540	150800000	601620	150800000	919727	150800000	1252930	150800000	1701840	150800000	3628360	150800000	6058000	150800000	8322760	150800000	11440000	37700000	29425.4
151200000	159203	151200000	342421	151200000	603180	151200000	922151	151200000	1256280	151200000	1706340	151200000	3637600	151200000	6074170	151200000	8344420	151200000	11470800	37800000	29490.7
151600000	159589	151600000	343312	151600000	604745	151600000	924570	151600000	1259630	151600000	1710860	151600000	3646890	151600000	6090340	151600000	8366100	151600000	11501700	37900000	29555.1
152000000	159973	152000000	344200	152000000	606312	152000000	926984	152000000	1262970	152000000	1715370	152000000	3656170	152000000	6106500	152000000	8387840	152000000	11532400	38000000	29619.7
152400000	160359	152400000	345083	152400000	607877	152400000	929397	152400000	1266320	152400000	1719880	152400000	3665460	152400000	6122660	152400000	8409560	152400000	11563200	38100000	29685.4
152800000	160743	152800000	345961	152800000	609441	152800000	931805	152800000	1269660	152800000	1724380	152800000	3674720	152800000	6138780	152800000	8431270	152800000	11593900	38200000	29749.4
153200000	161128	153200000	346840	153200000	611004	153200000	934218	153200000	1273010	153200000	1728870	153200000	3683960	153200000	6154970	153200000	8452940	153200000	11624800	38300000	29812.6
153600000	161511	153600000	347726	153600000	612564	153600000	936633	153600000	1276380	153600000	1733380	153600000	3693190	153600000	6171240	153600000	8474570	153600000	11655700	38400000	29877.9
154000000	161894	154000000	348611	154000000	614125	154000000	939044	154000000	1279740	154000000	1737900	154000000	3702390	154000000	6187490	154000000	8496220	154000000	11686500	38500000	29943.8
154400000	162277	154400000	349493	154400000	615679	154400000	941463	154400000	1283090	154400000	1742400	154400000	3711590	154400000	6203750	154400000	8517900	154400000	11717300	38600000	30009
154800000	162660	154800000	350376	154800000	617233	154800000	943886	154800000	1286450	154800000	1746930	154800000	3720810	154800000	6220070	154800000	8539570	154800000	11748100	38700000	30075
155200000	163046	155200000	351259	155200000	618782	155200000	946305	155200000	1289800	155200000	1751470	155200000	3730050	155200000	6236370	155200000	8561280	155200000	11779100	38800000	30139.5
155600000	163427	155600000	352139	155600000	620324	155600000	948707	155600000	1293140	155600000	1756010	155600000	3739340	155600000	6252660	155600000	8583060	155600000	11810100	38900000	30203.5
156000000	163809	156000000	353019	156000000	621866	156000000	951123	156000000	1296480	156000000	1760540	156000000	3748590	156000000	6268980	156000000	8604810	156000000	11841100	39000000	30266.4
156400000	164192	156400000	353898	156400000	623407	156400000	953532	156400000	1299820	156400000	1765080	156400000	3757840	156400000	6285310	156400000	8626620	156400000	11872100	39100000	30330.4
156800000	164576	156800000	354779	156800000	624950	156800000	955946	156800000	1303170	156800000	1769630	156800000	3767080	156800000	6301630	156800000	8648440	156800000	11903100	39200000	30392.8
157200000	164958	157200000	355663	157200000	626489	157200000	958362	157200000	1306510	157200000	1774190	157200000	3776320	157200000	6317910	157200000	8670220	157200000	11934100	39300000	30455.1
157600000	165341	157600000	356548	157600000	628033	157600000	960772	157600000	1309840	157600000	1778740	157600000	3785560	157600000	6334200	157600000	8692080	157600000	11965000	39400000	30518.1
158000000	165725	158000000	357428	158000000	629572	158000000	963185	158000000	1313180	158000000	1783320	158000000	3794780	158000000	6350520	158000000	8713980	158000000	11996000	39500000	30582.9
158400000	166107	158400000	358304	158400000	631112	158400000	965601	158400000	1316510	158400000	1787900	158400000	3803970	158400000	6366820	158400000	8735920	158400000	12027100	39600000	30647.4
158800000	166491	158800000	359185	158800000	632651	158800000	968016	158800000	1319840	158800000	1792470	158800000	3813180	158800000	6383160	158800000	8757810	158800000	12058200	39700000	30710.6
159200000	166870	159200000	360056	159200000	634187	159200000	970436	159200000	1323160	159200000	1797060	159200000	3822400	159200000	6399510	159200000	8779650	159200000	12089300	39800000	30772.3
159600000	167254	159600000	360929	159600000	635721	159600000	972860	159600000	1326490	159600000	1801620	159600000	3831660	159600000	6415870	159600000	8801510	159600000	12120300	39900000	30833.8
160000000	167639	160000000	361802	160000000	637258	160000000	975286	160000000	1329810	160000000	1806190	160000000	3840870	160000000	6432220	160000000	8823320	160000000	12151300	40000000	30894.2
160400000	168024	160400000	362672	160400000	638794	160400000	977701	160400000	1333160	160400000	1810750	160400000	3850100	160400000	6448630	160400000	8845100	160400000	12182500	40100000	30955.5
160800000	168406	160800000	363544	160800000	640330	160800000	980132	160800000	1336490	160800000	1815320	160800000	3859330	160800000	6464980	160800000	8866890	160800000	12213500	40200000	31016.9
161200000	168791	161200000	364412	161200000	641869	161200000	982560	161200000	1339830	161200000	1819890	161200000	3868560	161200000	6481310	161200000	8888660	161200000	12244600	40300000	31078.8
161600000	169173	161600000	365282	161600000	643413	161600000	984981	161600000	1343190	161600000	1824450	161600000	3877860	161600000	6497640	161600000	8910440	161600000	12275800	40400000	31139.1
162000000	169555	162000000	366153	162000000	644958	162000000	987411	162000000	1346530	162000000	1829000	162000000	3887120	162000000	6513950	162000000	8932230	162000000	12306900	40500000	31199.5
162400000	169937	162400000	367027	162400000	646509	162400000	989839	162400000	1349870	162400000	1833570	162400000	3896420	162400000	6530270	162400000	8953950	162400000	12338100	40600000	31260.7
162800000	170325	162800000	367898	162800000	648056	162800000	992262	162800000	1353230	162800000	1838110	162800000	3905720	162800000	6546610	162800000	8975750	162800000	12369200	40700000	31321.9
163200000	170712	163200000	368767	163200000	649606	163200000	994681	163200000	1356560	163200000	1842670	163200000	3915050	163200000	6562970	163200000	8997520	163200000	12400400	40800000	31383.5
163600000	171099	163600000	369637	163600000	651161	163600000	997093	163600000	1359920	163600000	1847230	163600000	3924400	163600000	6579340	163600000	9019340	163600000	12431600	40900000	31445.2
164000000	171489	164000000	370505	164000000	652714	164000000	999510	164000000	1363270	164000000	1851810	164000000	3933700	164000000	6595730	164000000	9041110	164000000	12462800	41000000	31508
164400000	171880	164400000	371374	164400000	654263	164400000	1001920	164400000	1366640	164400000	1856400	164400000	3943000	164400000	6612050	164400000	9062940	164400000	12494100	41100000	31567.9
164800000	172272	164800000	372244	164800000	655807	164800000	1004330	164800000	1369990	164800000	1860980	164800000	3952280	164800000	6628360	164800000	9084750	164800000	12525200	41200000	31629.1
165200000	172660	165200000	373113	165200000	657358	165200000	1006740	165200000	1373340	165200000	1865560	165200000	3961590	165200000	6644680	165200000	9106570	165200000	12556500	41300000	31690.7
165600000	173047	165600000	373982	165600000	658905	165600000	1009150	165600000	1376720	165600000	1870140	165600000	3970920	165600000	6660980	165600000	9128410	165600000	12587600	41400000	31753.2
166000000	173434	166000000	374851	166000000	660448	166000000	1011570	166000000	1380090	166000000	1874700	166000000	3980260	166000000	6677240	166000000	9150270	166000000	12618900	41500000	31814.5
166400000	173822	166400000	375722	166400000	661996	166400000	1013990	166400000	1383460	166400000	1879280	166400000	3989610	166400000	6693500	166400000	9172190	166400000	12649900	41600000	31876.8
166800000	174208	166800000	376593	166800000	663547	166800000	1016400	166800000	1386840	166800000	1883860	166800000	3998980	166800000	6709710	166800000	9194170	166800000	12681100	41700000	31938.7
167200000	174594	167200000	377471	167200000	665091	167200000	1018830	167200000	1390230	167200000	1888420	167200000	4008350	167200000	6725890	167200000	9216180	167200000	12712200	41800000	31999.1
167600000	174984	167600000	378348	167600000	666637	167600000	1021250	167600000	1393630	167600000	1892990	167600000	4017670	167600000	6742090	167600000	9238210	167600000	12743400	41900000	32061.2
168000000	175373	168000000	379220	168000000	668182	168000000	1023680	168000000	1397030	168000000	1897560	168000000	4027020	168000000	6758270	168000000	9260250	168000000	12774400	42000000	32122.6
168400000	175762	168400000	380091	168400000	669732	168400000	1026110	168400000	1400440	168400000	1902140	168400000	4036380	168400000	6774410	168400000	9282310	168400000	12805300	42100000	32184.7
168800000	176146	168800000	380959	168800000	671284	168800000	1028530	168800000	1403840	168800000	1906750	168800000	4045730	168800000	6790530	168800000	9304420	168800000	12836300	42200000	32247
169200000	176529	169200000	381829	169200000	672837	169200000	1030950	169200000	1407240	169200000	1911340	169200000	4055080	169200000	6806710	169200000	9326480	169200000	12867500	42300000	32308.9
169600000	176912	169600000	382697	169600000	674386	169600000	1033380	169600000	1410630	169600000	1915960	169600000	4064440	169600000	6822920	169600000	9348530	169600000	12898500	42400000	32371.6
170000000	177298	170000000	383566	170000000	675928	170000000	1035800	170000000	1414030	170000000	1920570	170000000	4073760	170000000	6839120	170000000	9370600	170000000	12929700	42500000	32432.8
170400000	177683	170400000	384440	170400000	677467	170400000	1038240	170400000	1417440	170400000	1925150	170400000	4083090	170400000	6855300	170400000	9392580	170400000	12960600	42600000	32492.6
170800000	178068	170800000	385310	170800000	679018	170800000	1040670	170800000	1420840	170800000	1929750	170800000	4092440	170800000	6871430	170800000	9414500	170800000	12991600	42700000	32553.2
171200000	178450	171200000	386180	171200000	680563	171200000	1043110	171200000	1424250	171200000	1934360	171200000	4101790	171200000	6887560	171200000	9436400	171200000	13022600	42800000	32613.9
171600000	178832	171600000	387054	171600000	682111	171600000	1045550	171600000	1427660	171600000	1938950	171600000	4111150	171600000	6903700	171600000	9458300	171600000	13053600	42900000	32674.7
172000000	179210	172000000	387927	172000000	683662	172000000	1047990	172000000	1431070	172000000	1943540	172000000	4120520	172000000	6919840	172000000	9480230	172000000	13084600	43000000	32736.3
172400000	179590	172400000	388798	172400000	685217	172400000	1050440	172400000	1434470	172400000	1948150	172400000	4129900	172400000	6935960	172400000	9502120	172400000	13115600	43100000	32796.8
172800000	179967	172800000	389671	172800000	686774	172800000	1052890	172800000	1437870	172800000	1952770	172800000	4139270	172800000	6952020	172800000	9523980	172800000	13146700	43200000	32856.4
173200000	180346	173200000	390544	173200000	688330	173200000	1055350	173200000	1441250	173200000	1957360	173200000	4148630	173200000	6968150	173200000	9545860	173200000	13177700	43300000	32916.6
173600000	180721	173600000	391420	173600000	689883	173600000	1057800	173600000	1444650	173600000	1961960	173600000	4158010	173600000	6984260	173600000	9567670	173600000	13208700	43400000	32977.3
174000000	181098	174000000	392296	174000000	691443	174000000	1060260	174000000	1448050	174000000	1966560	174000000	4167390	174000000	7000350	174000000	9589520	174000000	13239700	43500000	33036.8
174400000	181471	174400000	393172	174400000	693005	174400000	1062710	174400000	1451460	174400000	1971150	174400000	4176760	174400000	7016450	174400000	9611360	174400000	13270600	43600000	33096.8
174800000	181847	174800000	394038	174800000	694561	174800000	1065160	174800000	1454860	174800000	1975740	174800000	4186130	174800000	7032560	174800000	9633230	174800000	13301700	43700000	33156.5
175200000	182223	175200000	394903	175200000	696118	175200000	1067600	175200000	1458260	175200000	1980350	175200000	4195530	175200000	7048690	175200000	9655050	175200000	13332700	43800000	33216.8
175600000	182600	175600000	395768	175600000	697669	175600000	1070030	175600000	1461670	175600000	1984960	175600000	4204890	175600000	7064810	175600000	9676870	175600000	13363700	43900000	33278.4
176000000	182978	176000000	396634	176000000	699220	176000000	1072470	176000000	1465070	176000000	1989580	176000000	4214260	176000000	7080880	176000000	9698680	176000000	13394700	44000000	33340.8
176400000	183355	176400000	397503	176400000	700769	176400000	1074900	176400000	1468470	176400000	1994180	176400000	4223630	176400000	7096950	176400000	9720520	176400000	13425500	44100000	33403.1
176800000	183734	176800000	398365	176800000	702318	176800000	1077340	176800000	1471860	176800000	1998790	176800000	4233020	176800000	7112950	176800000	9742330	176800000	13456500	44200000	33465.7
177200000	184113	177200000	399229	177200000	703869	177200000	1079770	177200000	1475270	177200000	2003390	177200000	4242390	177200000	7128910	177200000	9764120	177200000	13487400	44300000	33527.2
177600000	184493	177600000	400092	177600000	705413	177600000	1082210	177600000	1478680	177600000	2007990	177600000	4251780	177600000	7144930	177600000	9785930	177600000	13518500	44400000	33588.7
178000000	184874	178000000	400958	178000000	706959	178000000	1084650	178000000	1482080	178000000	2012610	178000000	4261170	178000000	7160950	178000000	9807700	178000000	13549500	44500000	33649.5
178400000	185257	178400000	401820	178400000	708507	178400000	1087090	178400000	1485480	178400000	2017230	178400000	4270570	178400000	7177000	178400000	9829470	178400000	13580400	44600000	33710.3
178800000	185639	178800000	402684	178800000	710054	178800000	1089530	178800000	1488880	178800000	2021850	178800000	4280000	178800000	7193030	178800000	9851250	178800000	13611500	44700000	33771.5
179200000	186018	179200000	403546	179200000	711611	179200000	1091960	179200000	1492290	179200000	2026450	179200000	4289460	179200000	7209090	179200000	9872990	179200000	13642700	44800000	33831.3
179600000	186398	179600000	404413	179600000	713174	179600000	1094400	179600000	1495690	179600000	2031050	179600000	4298920	179600000	7225130	179600000	9894760	179600000	13673800	44900000	33892.7
180000000	186779	180000000	405282	180000000	714739	180000000	1096830	180000000	1499110	180000000	2035670	180000000	4308340	180000000	7241180	180000000	9916520	180000000	13705000	45000000	33954.1
180400000	187156	180400000	406148	180400000	716300	180400000	1099260	180400000	1502520	180400000	2040280	180400000	4317760	180400000	7257210	180400000	9938260	180400000	13736300	45100000	34015.2
180800000	187532	180800000	407018	180800000	717860	180800000	1101700	180800000	1505950	180800000	2044880	180800000	4327170	180800000	7273220	180800000	9960010	180800000	13767800	45200000	34075.6
181200000	187910	181200000	407891	181200000	719421	181200000	1104140	181200000	1509360	181200000	2049490	181200000	4336570	181200000	7289170	181200000	9981770	181200000	13799100	45300000	34136.6
181600000	188287	181600000	408766	181600000	720980	181600000	1106580	181600000	1512780	181600000	2054120	181600000	4345940	181600000	7305110	181600000	10003500	181600000	13830500	45400000	34196
182000000	188671	182000000	409644	182000000	722539	182000000	1109010	182000000	1516200	182000000	2058740	182000000	4355320	182000000	7321020	182000000	10025300	182000000	13861900	45500000	34255.8
182400000	189053	182400000	410519	182400000	724104	182400000	1111460	182400000	1519620	182400000	2063360	182400000	4364700	182400000	7336890	182400000	10047100	182400000	13893400	45600000	34316.6
182800000	189434	182800000	411390	182800000	725669	182800000	1113900	182800000	1523040	182800000	2067980	182800000	4374090	182800000	7352730	182800000	10069000	182800000	13924900	45700000	34379.3
183200000	189818	183200000	412266	183200000	727236	183200000	1116340	183200000	1526470	183200000	2072600	183200000	4383480	183200000	7368570	183200000	10090900	183200000	13956400	45800000	34441
183600000	190197	183600000	413138	183600000	728800	183600000	1118780	183600000	1529910	183600000	2077190	183600000	4392880	183600000	7384370	183600000	10112700	183600000	13987900	45900000	34503.3
184000000	190575	184000000	414010	184000000	730358	184000000	1121220	184000000	1533340	184000000	2081800	184000000	4402310	184000000	7400170	184000000	10134500	184000000	14019500	46000000	34564.4
184400000	190954	184400000	414886	184400000	731916	184400000	1123640	184400000	1536780	184400000	2086400	184400000	4411720	184400000	7415950	184400000	10156400	184400000	14051100	46100000	34625.2
184800000	191330	184800000	415765	184800000	733476	184800000	1126060	184800000	1540220	184800000	2090990	184800000	4421150	184800000	7431770	184800000	10178300	184800000	14082900	46200000	34686.2
185200000	191710	185200000	416640	185200000	735037	185200000	1128480	185200000	1543650	185200000	2095580	185200000	4430590	185200000	7447580	185200000	10200200	185200000	14114600	46300000	34746.1
185600000	192091	185600000	417512	185600000	736598	185600000	1130900	185600000	1547100	185600000	2100190	185600000	4439990	185600000	7463400	185600000	10222100	185600000	14146300	46400000	34806.9
186000000	192471	186000000	418386	186000000	738161	186000000	1133320	186000000	1550550	186000000	2104820	186000000	4449420	186000000	7479220	186000000	10244000	186000000	14178000	46500000	34867.6
186400000	192852	186400000	419260	186400000	739722	186400000	1135740	186400000	1554000	186400000	2109460	186400000	4458860	186400000	7495050	186400000	10265800	186400000	14209800	46600000	34927.5
186800000	193229	186800000	420134	186800000	741281	186800000	1138180	186800000	1557440	186800000	2114100	186800000	4468330	186800000	7510900	186800000	10287700	186800000	14241500	46700000	34987.8
187200000	193611	187200000	421009	187200000	742847	187200000	1140620	187200000	1560900	187200000	2118750	187200000	4477790	187200000	7526750	187200000	10309600	187200000	14273300	46800000	35048.5
187600000	193994	187600000	421883	187600000	744407	187600000	1143060	187600000	1564370	187600000	2123400	187600000	4487230	187600000	7542590	187600000	10331600	187600000	14305200	46900000	35107.5
188000000	194376	188000000	422756	188000000	745966	188000000	1145500	188000000	1567830	188000000	2128050	188000000	4496690	188000000	7558450	188000000	10353500	188000000	14337000	47000000	35168.8
188400000	194756	188400000	423625	188400000	747523	188400000	1147950	188400000	1571300	188400000	2132700	188400000	4506120	188400000	7574290	188400000	10375300	188400000	14368900	47100000	35230.1
188800000	195141	188800000	424493	188800000	749081	188800000	1150380	188800000	1574770	188800000	2137370	188800000	4515520	188800000	7590070	188800000	10397300	188800000	14400700	47200000	35290.5
189200000	195522	189200000	425359	189200000	750642	189200000	1152840	189200000	1578240	189200000	2142030	189200000	4524980	189200000	7605840	189200000	10419100	189200000	14432500	47300000	35351.7
189600000	195904	189600000	426229	189600000	752195	189600000	1155290	189600000	1581740	189600000	2146710	189600000	4534430	189600000	7621710	189600000	10441000	189600000	14464100	47400000	35413.9
190000000	196285	190000000	427092	190000000	753740	190000000	1157730	190000000	1585200	190000000	2151390	190000000	4543890	190000000	7637550	190000000	10462900	190000000	14495800	47500000	35475.1
190400000	196667	190400000	427959	190400000	755288	190400000	1160180	190400000	1588690	190400000	2156070	190400000	4553310	190400000	7653340	190400000	10484900	190400000	14527500	47600000	35537
190800000	197047	190800000	428826	190800000	756842	190800000	1162630	190800000	1592170	190800000	2160750	190800000	4562730	190800000	7669090	190800000	10507000	190800000	14559200	47700000	35599.1
191200000	197429	191200000	429695	191200000	758396	191200000	1165080	191200000	1595660	191200000	2165470	191200000	4572160	191200000	7684920	191200000	10529000	191200000	14590800	47800000	35659.8
191600000	197812	191600000	430563	191600000	759953	191600000	1167520	191600000	1599150	191600000	2170160	191600000	4581610	191600000	7700800	191600000	10551000	191600000	14622400	47900000	35721.7
192000000	198193	192000000	431429	192000000	761506	192000000	1169970	192000000	1602650	192000000	2174880	192000000	4591070	192000000	7716670	192000000	10573000	192000000	14653800	48000000	35783.5
192400000	198576	192400000	432292	192400000	763065	192400000	1172430	192400000	1606130	192400000	2179570	192400000	4600540	192400000	7732530	192400000	10595000	192400000	14685200	48100000	35845.3
192800000	198953	192800000	433157	192800000	764619	192800000	1174890	192800000	1609610	192800000	2184240	192800000	4610000	192800000	7748380	192800000	10617000	192800000	14716800	48200000	35907.5
193200000	199329	193200000	434022	193200000	766163	193200000	1177350	193200000	1613110	193200000	2188910	193200000	4619480	193200000	7764210	193200000	10639000	193200000	14748300	48300000	35968.4
193600000	199711	193600000	434887	193600000	767712	193600000	1179810	193600000	1616600	193600000	2193570	193600000	4628960	193600000	7780070	193600000	10660900	193600000	14779900	48400000	36030.8
194000000	200089	194000000	435755	194000000	769260	194000000	1182280	194000000	1620100	194000000	2198260	194000000	4638420	194000000	7795860	194000000	10682900	194000000	14811500	48500000	36092.8
194400000	200468	194400000	436618	194400000	770808	194400000	1184750	194400000	1623600	194400000	2202940	194400000	4647880	194400000	7811600	194400000	10704900	194400000	14843100	48600000	36153.9
194800000	200841	194800000	437479	194800000	772354	194800000	1187210	194800000	1627090	194800000	2207610	194800000	4657350	194800000	7827360	194800000	10726800	194800000	14874900	48700000	36214.1
195200000	201215	195200000	438344	195200000	773897	195200000	1189680	195200000	1630570	195200000	2212280	195200000	4666770	195200000	7843120	195200000	10748800	195200000	14906400	48800000	36274.7
195600000	201591	195600000	439212	195600000	775440	195600000	1192130	195600000	1634080	195600000	2216970	195600000	4676200	195600000	7858840	195600000	10770700	195600000	14938000	48900000	36335.2
196000000	201967	196000000	440078	196000000	776982	196000000	1194590	196000000	1637580	196000000	2221670	196000000	4685590	196000000	7874570	196000000	10792600	196000000	14969500	49000000	36397.1
196400000	202345	196400000	440950	196400000	778521	196400000	1197040	196400000	1641090	196400000	2226360	196400000	4694940	196400000	7890310	196400000	10814500	196400000	15001100	49100000	36459.3
196800000	202717	196800000	441815	196800000	780065	196800000	1199490	196800000	1644590	196800000	2231030	196800000	4704310	196800000	7906080	196800000	10836600	196800000	15032700	49200000	36520
197200000	203092	197200000	442688	197200000	781610	197200000	1201940	197200000	1648070	197200000	2235710	197200000	4713700	197200000	7921800	197200000	10858600	197200000	15064300	49300000	36582
197600000	203466	197600000	443563	197600000	783159	197600000	1204400	197600000	1651580	197600000	2240380	197600000	4723060	197600000	7937520	197600000	10880600	197600000	15096000	49400000	36643.8
198000000	203840	198000000	444439	198000000	784707	198000000	1206860	198000000	1655080	198000000	2245020	198000000	4732480	198000000	7953290	198000000	10902500	198000000	15127600	49500000	36705.1
198400000	204215	198400000	445312	198400000	786256	198400000	1209320	198400000	1658570	198400000	2249680	198400000	4741910	198400000	7969020	198400000	10924500	198400000	15159200	49600000	36766.6
198800000	204593	198800000	446194	198800000	787800	198800000	1211780	198800000	1662070	198800000	2254350	198800000	4751330	198800000	7984750	198800000	10946400	198800000	15190900	49700000	36829.2
199200000	204971	199200000	447073	199200000	789341	199200000	1214240	199200000	1665560	199200000	2258990	199200000	4760780	199200000	8000470	199200000	10968400	199200000	15222500	49800000	36891.3
199600000	205350	199600000	447953	199600000	790888	199600000	1216700	199600000	1669060	199600000	2263640	199600000	4770220	199600000	8016190	199600000	10990300	199600000	15254300	49900000	36952.4
200000000	205727	200000000	448832	200000000	792429	200000000	1219160	200000000	1672560	200000000	2268290	200000000	4779660	200000000	8031850	200000000	11012300	200000000	15286000	50000000	37012.7
