# Supplementary material for: Non-universality of the dynamic exponent in two-dimensional random media
Source: Sci Rep. 2019 Jan 22;9:251. doi: 10.1038/s41598-018-36236-z (PMC6342955; doi:10.1038/s41598-018-36236-z)
Supplement: Supplementary file 2 — Supplementary data for MSD and the transition rate distribution [file 41598_2018_36236_MOESM2_ESM.zip › raw_data_msd/MSD_Delta=1.0.csv]

0.205		0.2		0.195		0.19		0.185		0.18		0.16		0.14		0.12		0.1		0.2075
200000	1558.05	200000	2184	200000	2964.72	200000	3943.1	200000	5160.23	200000	6624.17	200000	14242.8	200000	24749.1	200000	37052.6	200000	51079.5	1000	37.6349
400000	2548.67	400000	3757.39	400000	5313.69	400000	7296.47	400000	9769.02	400000	12760.8	400000	28270.2	400000	49376.7	400000	74038	400000	102127	2000	57.8031
600000	3423.87	600000	5205.72	600000	7547.86	600000	10559.6	600000	14284.5	600000	18854.1	600000	42287	600000	74039.8	600000	111016	600000	153166	3000	74.3951
800000	4232.29	800000	6592.24	800000	9715.64	800000	13770.4	800000	18763.8	800000	24916.6	800000	56302.6	800000	98684.6	800000	147970	800000	204152	4000	89.1253
1000000	4999.47	1000000	7936.82	1000000	11850	1000000	16952.2	1000000	23230.2	1000000	30977.1	1000000	70320.8	1000000	123296	1000000	184942	1000000	255231	5000	102.637
1200000	5734.46	1200000	9249.98	1200000	13969.1	1200000	20119.4	1200000	27692	1200000	37036.7	1200000	84336	1200000	147891	1200000	222060	1200000	306394	6000	115.201
1400000	6445.34	1400000	10539.4	1400000	16063.5	1400000	23271.3	1400000	32145.9	1400000	43090.4	1400000	98338.3	1400000	172529	1400000	259192	1400000	357633	7000	127.068
1600000	7136.84	1600000	11812.5	1600000	18140	1600000	26412.4	1600000	36591.5	1600000	49141.9	1600000	112333	1600000	197188	1600000	296347	1600000	408917	8000	138.269
1800000	7813.27	1800000	13073	1800000	20205.8	1800000	29545	1800000	41040.2	1800000	55190.2	1800000	126350	1800000	221831	1800000	333489	1800000	460204	9000	148.959
2000000	8474.04	2000000	14320.7	2000000	22266.4	2000000	32677	2000000	45477.4	2000000	61236.7	2000000	140360	2000000	246483	2000000	370677	2000000	511502	10000	159.287
2200000	9122.7	2200000	15561.4	2200000	24326.4	2200000	35801.6	2200000	49923.4	2200000	67301.8	2200000	154371	2200000	271088	2200000	407884	2200000	562739	11000	169.335
2400000	9761.55	2400000	16790.1	2400000	26376.7	2400000	38929	2400000	54357.9	2400000	73353.1	2400000	168373	2400000	295701	2400000	445052	2400000	614105	12000	178.909
2600000	10392.6	2600000	18014.5	2600000	28418.5	2600000	42059	2600000	58799.8	2600000	79418.9	2600000	182362	2600000	320303	2600000	482254	2600000	665551	13000	188.221
2800000	11015.5	2800000	19235.2	2800000	30457.8	2800000	45188.3	2800000	63254.2	2800000	85493.7	2800000	196351	2800000	344895	2800000	519466	2800000	717028	14000	197.295
3000000	11633.8	3000000	20448.6	3000000	32493.5	3000000	48318.3	3000000	67702.1	3000000	91568.8	3000000	210333	3000000	369584	3000000	556676	3000000	768449	15000	206.234
3200000	12244.2	3200000	21649.6	3200000	34528.5	3200000	51449.3	3200000	72141	3200000	97645.2	3200000	224329	3200000	394279	3200000	593851	3200000	819966	16000	214.83
3400000	12851.5	3400000	22845.2	3400000	36557	3400000	54580.7	3400000	76577.7	3400000	103716	3400000	238314	3400000	418969	3400000	631018	3400000	871583	17000	223.325
3600000	13453.9	3600000	24031.4	3600000	38581.3	3600000	57711.4	3600000	81008.9	3600000	109785	3600000	252316	3600000	443647	3600000	668246	3600000	923156	18000	231.735
3800000	14051.7	3800000	25217.1	3800000	40601	3800000	60846.6	3800000	85433.9	3800000	115857	3800000	266348	3800000	468365	3800000	705518	3800000	974682	19000	239.96
4000000	14646.4	4000000	26400.6	4000000	42623.7	4000000	63980.7	4000000	89863.6	4000000	121929	4000000	280394	4000000	493123	4000000	742840	4000000	1026120	20000	247.918
4200000	15234.5	4200000	27582.4	4200000	44642.9	4200000	67113.5	4200000	94290.9	4200000	128002	4200000	294439	4200000	517873	4200000	780205	4200000	1077530	21000	255.755
4400000	15819.4	4400000	28760.7	4400000	46658.4	4400000	70233.1	4400000	98722.5	4400000	134071	4400000	308492	4400000	542696	4400000	817547	4400000	1129050	22000	263.608
4600000	16400.2	4600000	29933.9	4600000	48669.5	4600000	73360	4600000	103155	4600000	140134	4600000	322529	4600000	567534	4600000	854940	4600000	1180570	23000	271.299
4800000	16976.2	4800000	31104.1	4800000	50681.8	4800000	76482.5	4800000	107577	4800000	146202	4800000	336567	4800000	592385	4800000	892400	4800000	1232160	24000	279
5000000	17547.1	5000000	32273.1	5000000	52692.5	5000000	79602.7	5000000	111993	5000000	152276	5000000	350589	5000000	617236	5000000	929827	5000000	1283810	25000	286.543
5200000	18118.7	5200000	33438.7	5200000	54699.4	5200000	82717	5200000	116409	5200000	158360	5200000	364623	5200000	642107	5200000	967284	5200000	1335410	26000	294.059
5400000	18684.1	5400000	34602.6	5400000	56709.5	5400000	85829.6	5400000	120826	5400000	164437	5400000	378629	5400000	666957	5400000	1004770	5400000	1387060	27000	301.47
5600000	19245.5	5600000	35764.2	5600000	58714.7	5600000	88951.8	5600000	125244	5600000	170511	5600000	392611	5600000	691828	5600000	1042300	5600000	1438700	28000	308.791
5800000	19801.5	5800000	36922.6	5800000	60719.5	5800000	92072.2	5800000	129662	5800000	176596	5800000	406562	5800000	716698	5800000	1079850	5800000	1490250	29000	316.004
6000000	20357.1	6000000	38074.1	6000000	62724.8	6000000	95198.5	6000000	134067	6000000	182680	6000000	420499	6000000	741480	6000000	1117450	6000000	1541850	30000	322.942
6200000	20909.7	6200000	39224.1	6200000	64732.5	6200000	98323.8	6200000	138463	6200000	188754	6200000	434427	6200000	766273	6200000	1155070	6200000	1593460	31000	329.926
6400000	21461.5	6400000	40376.4	6400000	66741.8	6400000	101442	6400000	142862	6400000	194833	6400000	448391	6400000	791065	6400000	1192730	6400000	1645160	32000	336.701
6600000	22011.9	6600000	41527.5	6600000	68747.8	6600000	104559	6600000	147257	6600000	200908	6600000	462385	6600000	815852	6600000	1230470	6600000	1696950	33000	343.39
6800000	22561.3	6800000	42675	6800000	70751.7	6800000	107671	6800000	151652	6800000	206976	6800000	476378	6800000	840607	6800000	1268230	6800000	1748850	34000	350.063
7000000	23108.4	7000000	43822.1	7000000	72756.9	7000000	110779	7000000	156053	7000000	213044	7000000	490383	7000000	865404	7000000	1305940	7000000	1800750	35000	356.774
7200000	23652.3	7200000	44971.8	7200000	74759.1	7200000	113888	7200000	160454	7200000	219126	7200000	504397	7200000	890203	7200000	1343620	7200000	1852690	36000	363.447
7400000	24191.5	7400000	46119.8	7400000	76759.4	7400000	116991	7400000	164850	7400000	225204	7400000	518394	7400000	914966	7400000	1381350	7400000	1904740	37000	369.974
7600000	24731.2	7600000	47266.5	7600000	78768.7	7600000	120092	7600000	169247	7600000	231288	7600000	532391	7600000	939691	7600000	1419010	7600000	1956830	38000	376.501
7800000	25269.6	7800000	48418.3	7800000	80775.9	7800000	123193	7800000	173647	7800000	237372	7800000	546355	7800000	964419	7800000	1456740	7800000	2008960	39000	382.85
8000000	25806.1	8000000	49565.1	8000000	82788.9	8000000	126291	8000000	178053	8000000	243464	8000000	560339	8000000	989154	8000000	1494610	8000000	2061150	40000	389.181
8200000	26337.3	8200000	50713.5	8200000	84798.3	8200000	129398	8200000	182446	8200000	249554	8200000	574309	8200000	1013900	8200000	1532420	8200000	2113320	41000	395.482
8400000	26870	8400000	51861.3	8400000	86810.6	8400000	132512	8400000	186843	8400000	255635	8400000	588292	8400000	1038670	8400000	1570190	8400000	2165510	42000	401.728
8600000	27402.1	8600000	53008.3	8600000	88819.6	8600000	135625	8600000	191242	8600000	261705	8600000	602259	8600000	1063390	8600000	1607940	8600000	2217700	43000	407.937
8800000	27932.9	8800000	54157.8	8800000	90825	8800000	138738	8800000	195647	8800000	267791	8800000	616202	8800000	1088060	8800000	1645680	8800000	2269820	44000	413.945
9000000	28459	9000000	55305.1	9000000	92823.5	9000000	141847	9000000	200056	9000000	273874	9000000	630144	9000000	1112750	9000000	1683370	9000000	2321930	45000	419.934
9200000	28984.3	9200000	56451.4	9200000	94822.5	9200000	144950	9200000	204461	9200000	279943	9200000	644069	9200000	1137390	9200000	1721080	9200000	2374110	46000	425.857
9400000	29507	9400000	57594.3	9400000	96822.6	9400000	148051	9400000	208867	9400000	286010	9400000	657990	9400000	1162030	9400000	1758800	9400000	2426310	47000	431.78
9600000	30029.7	9600000	58737.1	9600000	98821.5	9600000	151149	9600000	213263	9600000	292077	9600000	671916	9600000	1186660	9600000	1796460	9600000	2478500	48000	437.69
9800000	30551.2	9800000	59878.5	9800000	100821	9800000	154250	9800000	217663	9800000	298149	9800000	685830	9800000	1211290	9800000	1834210	9800000	2530690	49000	443.56
10000000	31071.9	10000000	61021.8	10000000	102820	10000000	157356	10000000	222058	10000000	304204	10000000	699694	10000000	1235950	10000000	1871890	10000000	2582830	50000	449.295
10200000	31593.2	10200000	62164.1	10200000	104825	10200000	160462	10200000	226459	10200000	310249	10200000	713579	10200000	1260580	10200000	1909580	10200000	2634960	51000	455.066
10400000	32114.6	10400000	63307.2	10400000	106822	10400000	163561	10400000	230864	10400000	316310	10400000	727486	10400000	1285210	10400000	1947290	10400000	2687060	52000	460.865
10600000	32632.4	10600000	64452.9	10600000	108822	10600000	166665	10600000	235262	10600000	322375	10600000	741442	10600000	1309830	10600000	1984940	10600000	2739090	53000	466.51
10800000	33150.2	10800000	65598.4	10800000	110818	10800000	169770	10800000	239657	10800000	328441	10800000	755416	10800000	1334410	10800000	2022530	10800000	2791100	54000	472.328
11000000	33667.3	11000000	66746.2	11000000	112813	11000000	172870	11000000	244052	11000000	334493	11000000	769409	11000000	1359010	11000000	2060110	11000000	2843130	55000	478.042
11200000	34183	11200000	67892.3	11200000	114809	11200000	175966	11200000	248449	11200000	340551	11200000	783411	11200000	1383620	11200000	2097650	11200000	2895170	56000	483.659
11400000	34698.9	11400000	69036.6	11400000	116797	11400000	179058	11400000	252848	11400000	346604	11400000	797418	11400000	1408280	11400000	2135230	11400000	2947200	57000	489.42
11600000	35214.5	11600000	70179	11600000	118783	11600000	182157	11600000	257235	11600000	352663	11600000	811428	11600000	1432960	11600000	2172850	11600000	2999210	58000	495.055
11800000	35727.7	11800000	71322.1	11800000	120770	11800000	185267	11800000	261625	11800000	358709	11800000	825473	11800000	1457660	11800000	2210500	11800000	3051180	59000	500.683
12000000	36239.6	12000000	72462	12000000	122754	12000000	188367	12000000	266005	12000000	364758	12000000	839518	12000000	1482380	12000000	2248210	12000000	3103180	60000	506.328
12200000	36750.9	12200000	73604	12200000	124733	12200000	191461	12200000	270384	12200000	370806	12200000	853570	12200000	1507080	12200000	2285890	12200000	3155150	61000	512.007
12400000	37262.4	12400000	74745.8	12400000	126711	12400000	194554	12400000	274764	12400000	376856	12400000	867627	12400000	1531790	12400000	2323500	12400000	3207120	62000	517.621
12600000	37770.2	12600000	75883.3	12600000	128692	12600000	197652	12600000	279146	12600000	382901	12600000	881662	12600000	1556480	12600000	2361140	12600000	3259080	63000	523.149
12800000	38275.1	12800000	77023.7	12800000	130676	12800000	200746	12800000	283521	12800000	388942	12800000	895717	12800000	1581160	12800000	2398830	12800000	3311070	64000	528.642
13000000	38784	13000000	78169.1	13000000	132662	13000000	203845	13000000	287904	13000000	394980	13000000	909797	13000000	1605820	13000000	2436530	13000000	3363080	65000	534.131
13200000	39289.6	13200000	79310.4	13200000	134647	13200000	206936	13200000	292286	13200000	401017	13200000	923852	13200000	1630500	13200000	2474180	13200000	3415050	66000	539.651
13400000	39797.5	13400000	80454.2	13400000	136634	13400000	210035	13400000	296662	13400000	407052	13400000	937948	13400000	1655220	13400000	2511830	13400000	3467040	67000	545.091
13600000	40301.2	13600000	81597.5	13600000	138619	13600000	213138	13600000	301026	13600000	413089	13600000	952064	13600000	1679860	13600000	2549520	13600000	3519020	68000	550.652
13800000	40802.7	13800000	82741.1	13800000	140598	13800000	216236	13800000	305393	13800000	419134	13800000	966165	13800000	1704510	13800000	2587220	13800000	3571100	69000	556.035
14000000	41304.2	14000000	83885.9	14000000	142577	14000000	219329	14000000	309768	14000000	425183	14000000	980297	14000000	1729190	14000000	2624940	14000000	3623140	70000	561.409
14200000	41807.1	14200000	85031	14200000	144563	14200000	222425	14200000	314140	14200000	431230	14200000	994424	14200000	1753860	14200000	2662700	14200000	3675210	71000	566.773
14400000	42309.9	14400000	86173.1	14400000	146544	14400000	225524	14400000	318511	14400000	437270	14400000	1008550	14400000	1778480	14400000	2700610	14400000	3727360	72000	572.073
14600000	42810.5	14600000	87319.9	14600000	148525	14600000	228623	14600000	322882	14600000	443307	14600000	1022650	14600000	1803090	14600000	2738460	14600000	3779580	73000	577.456
14800000	43311.7	14800000	88467.7	14800000	150506	14800000	231729	14800000	327241	14800000	449331	14800000	1036730	14800000	1827730	14800000	2776450	14800000	3831700	74000	582.751
15000000	43810.9	15000000	89612.5	15000000	152488	15000000	234826	15000000	331597	15000000	455352	15000000	1050810	15000000	1852420	15000000	2814460	15000000	3883880	75000	588
15200000	44311	15200000	90758.1	15200000	154473	15200000	237922	15200000	335955	15200000	461376	15200000	1064920	15200000	1877110	15200000	2852460	15200000	3936060	76000	593.272
15400000	44811.8	15400000	91902.7	15400000	156459	15400000	241018	15400000	340321	15400000	467416	15400000	1079040	15400000	1901810	15400000	2890490	15400000	3988260	77000	598.664
15600000	45310.9	15600000	93044	15600000	158444	15600000	244114	15600000	344685	15600000	473460	15600000	1093160	15600000	1926550	15600000	2928410	15600000	4040360	78000	604.028
15800000	45806.4	15800000	94187.1	15800000	160428	15800000	247204	15800000	349048	15800000	479497	15800000	1107290	15800000	1951260	15800000	2966380	15800000	4092390	79000	609.322
16000000	46304	16000000	95327.1	16000000	162413	16000000	250298	16000000	353409	16000000	485536	16000000	1121440	16000000	1975950	16000000	3004300	16000000	4144420	80000	614.733
16200000	46800.3	16200000	96467.8	16200000	164389	16200000	253390	16200000	357767	16200000	491570	16200000	1135560	16200000	2000620	16200000	3042250	16200000	4196480	81000	620.009
16400000	47298.9	16400000	97610.2	16400000	166367	16400000	256489	16400000	362119	16400000	497601	16400000	1149670	16400000	2025280	16400000	3080170	16400000	4248500	82000	625.218
16600000	47797.8	16600000	98750.2	16600000	168342	16600000	259588	16600000	366470	16600000	503638	16600000	1163770	16600000	2049940	16600000	3118110	16600000	4300580	83000	630.424
16800000	48294.1	16800000	99891	16800000	170320	16800000	262682	16800000	370821	16800000	509677	16800000	1177840	16800000	2074580	16800000	3156070	16800000	4352780	84000	635.612
17000000	48791.1	17000000	101033	17000000	172298	17000000	265778	17000000	375181	17000000	515708	17000000	1191950	17000000	2099260	17000000	3194080	17000000	4405000	85000	640.697
17200000	49285.3	17200000	102174	17200000	174273	17200000	268882	17200000	379547	17200000	521735	17200000	1206060	17200000	2123940	17200000	3232030	17200000	4457250	86000	645.708
17400000	49782.4	17400000	103316	17400000	176243	17400000	271987	17400000	383908	17400000	527758	17400000	1220180	17400000	2148630	17400000	3269970	17400000	4509460	87000	650.844
17600000	50279.9	17600000	104455	17600000	178208	17600000	275099	17600000	388267	17600000	533788	17600000	1234290	17600000	2173340	17600000	3307910	17600000	4561650	88000	655.961
17800000	50774.6	17800000	105600	17800000	180183	17800000	278209	17800000	392631	17800000	539824	17800000	1248400	17800000	2198040	17800000	3345860	17800000	4613820	89000	661.009
18000000	51269.7	18000000	106739	18000000	182160	18000000	281313	18000000	397003	18000000	545868	18000000	1262540	18000000	2222730	18000000	3383890	18000000	4665930	90000	666.065
18200000	51763.4	18200000	107879	18200000	184136	18200000	284428	18200000	401379	18200000	551918	18200000	1276660	18200000	2247420	18200000	3421900	18200000	4718010	91000	671.15
18400000	52255.7	18400000	109022	18400000	186107	18400000	287528	18400000	405746	18400000	557964	18400000	1290780	18400000	2272090	18400000	3459880	18400000	4770110	92000	676.013
18600000	52745.9	18600000	110163	18600000	188078	18600000	290627	18600000	410120	18600000	563998	18600000	1304880	18600000	2296810	18600000	3497820	18600000	4822170	93000	681
18800000	53238.1	18800000	111300	18800000	190052	18800000	293728	18800000	414486	18800000	570034	18800000	1318990	18800000	2321520	18800000	3535820	18800000	4874280	94000	685.912
19000000	53728.8	19000000	112437	19000000	192025	19000000	296827	19000000	418848	19000000	576053	19000000	1333130	19000000	2346240	19000000	3573860	19000000	4926290	95000	690.876
19200000	54222.8	19200000	113573	19200000	193997	19200000	299923	19200000	423205	19200000	582075	19200000	1347270	19200000	2370950	19200000	3611950	19200000	4978270	96000	695.731
19400000	54714.3	19400000	114709	19400000	195963	19400000	303018	19400000	427570	19400000	588118	19400000	1361390	19400000	2395630	19400000	3649980	19400000	5030200	97000	700.598
19600000	55206.2	19600000	115841	19600000	197934	19600000	306110	19600000	431934	19600000	594150	19600000	1375550	19600000	2420290	19600000	3687940	19600000	5082070	98000	705.428
19800000	55699.6	19800000	116976	19800000	199909	19800000	309205	19800000	436295	19800000	600182	19800000	1389720	19800000	2444890	19800000	3725820	19800000	5133920	99000	710.288
20000000	56191.5	20000000	118111	20000000	201880	20000000	312302	20000000	440656	20000000	606222	20000000	1403890	20000000	2469460	20000000	3763730	20000000	5185850	100000	715.147
20200000	56682.8	20200000	119246	20200000	203854	20200000	315404	20200000	445016	20200000	612255	20200000	1418060	20200000	2494040	20200000	3801680	20200000	5237760	101000	719.977
20400000	57173.8	20400000	120377	20400000	205826	20400000	318498	20400000	449372	20400000	618290	20400000	1432230	20400000	2518590	20400000	3839630	20400000	5289550	102000	724.839
20600000	57662.2	20600000	121510	20600000	207801	20600000	321589	20600000	453723	20600000	624341	20600000	1446380	20600000	2543160	20600000	3877520	20600000	5341290	103000	729.589
20800000	58149	20800000	122646	20800000	209779	20800000	324685	20800000	458064	20800000	630374	20800000	1460560	20800000	2567710	20800000	3915490	20800000	5392910	104000	734.32
21000000	58637.7	21000000	123779	21000000	211752	21000000	327782	21000000	462419	21000000	636398	21000000	1474730	21000000	2592290	21000000	3953410	21000000	5444550	105000	739.108
21200000	59126.3	21200000	124912	21200000	213725	21200000	330873	21200000	466775	21200000	642420	21200000	1488910	21200000	2616890	21200000	3991430	21200000	5496210	106000	743.934
21400000	59615.1	21400000	126044	21400000	215705	21400000	333969	21400000	471133	21400000	648440	21400000	1503100	21400000	2641350	21400000	4029410	21400000	5547840	107000	748.632
21600000	60103.3	21600000	127169	21600000	217678	21600000	337065	21600000	475487	21600000	654456	21600000	1517310	21600000	2665860	21600000	4067370	21600000	5599270	108000	753.406
21800000	60590.1	21800000	128298	21800000	219657	21800000	340172	21800000	479824	21800000	660459	21800000	1531530	21800000	2690350	21800000	4105290	21800000	5650650	109000	758.039
22000000	61077.2	22000000	129418	22000000	221636	22000000	343285	22000000	484166	22000000	666459	22000000	1545820	22000000	2714810	22000000	4143220	22000000	5702060	110000	762.701
22200000	61565.2	22200000	130540	22200000	223619	22200000	346393	22200000	488519	22200000	672451	22200000	1560140	22200000	2739300	22200000	4181100	22200000	5753320	111000	767.395
22400000	62051.8	22400000	131664	22400000	225602	22400000	349506	22400000	492864	22400000	678438	22400000	1574480	22400000	2763850	22400000	4218970	22400000	5804610	112000	771.993
22600000	62535.8	22600000	132786	22600000	227585	22600000	352617	22600000	497215	22600000	684416	22600000	1588800	22600000	2788360	22600000	4256920	22600000	5855790	113000	776.499
22800000	63018.3	22800000	133906	22800000	229572	22800000	355733	22800000	501572	22800000	690380	22800000	1603150	22800000	2812880	22800000	4294870	22800000	5907010	114000	781
23000000	63501.2	23000000	135026	23000000	231548	23000000	358848	23000000	505935	23000000	696342	23000000	1617530	23000000	2837410	23000000	4332840	23000000	5958200	115000	785.516
23200000	63985.6	23200000	136144	23200000	233527	23200000	361962	23200000	510284	23200000	702305	23200000	1631920	23200000	2861970	23200000	4370840	23200000	6009380	116000	790.02
23400000	64469.9	23400000	137262	23400000	235502	23400000	365072	23400000	514639	23400000	708269	23400000	1646330	23400000	2886530	23400000	4408930	23400000	6060520	117000	794.544
23600000	64954.2	23600000	138384	23600000	237479	23600000	368183	23600000	518997	23600000	714242	23600000	1660770	23600000	2911060	23600000	4447010	23600000	6111720	118000	798.991
23800000	65437.3	23800000	139503	23800000	239459	23800000	371294	23800000	523352	23800000	720212	23800000	1675180	23800000	2935570	23800000	4485090	23800000	6163000	119000	803.508
24000000	65918.8	24000000	140625	24000000	241441	24000000	374407	24000000	527707	24000000	726184	24000000	1689590	24000000	2960090	24000000	4523230	24000000	6214270	120000	807.925
24200000	66399.2	24200000	141746	24200000	243418	24200000	377520	24200000	532064	24200000	732162	24200000	1704030	24200000	2984610	24200000	4561360	24200000	6265550	121000	812.314
24400000	66878.2	24400000	142872	24400000	245392	24400000	380636	24400000	536420	24400000	738137	24400000	1718470	24400000	3009070	24400000	4599570	24400000	6316950	122000	816.65
24600000	67361.1	24600000	143995	24600000	247369	24600000	383750	24600000	540769	24600000	744126	24600000	1732920	24600000	3033550	24600000	4637720	24600000	6368340	123000	821.067
24800000	67843.9	24800000	145116	24800000	249348	24800000	386871	24800000	545120	24800000	750114	24800000	1747380	24800000	3057970	24800000	4675870	24800000	6419880	124000	825.563
25000000	68324.5	25000000	146241	25000000	251328	25000000	389998	25000000	549463	25000000	756109	25000000	1761840	25000000	3082360	25000000	4714000	25000000	6471420	125000	829.873
25200000	68803.8	25200000	147368	25200000	253310	25200000	393129	25200000	553805	25200000	762099	25200000	1776320	25200000	3106810	25200000	4752190	25200000	6522910	126000	834.321
25400000	69284.8	25400000	148489	25400000	255295	25400000	396255	25400000	558148	25400000	768092	25400000	1790780	25400000	3131200	25400000	4790400	25400000	6574350	127000	838.661
25600000	69764.6	25600000	149610	25600000	257275	25600000	399377	25600000	562484	25600000	774074	25600000	1805240	25600000	3155640	25600000	4828630	25600000	6625890	128000	843.098
25800000	70244	25800000	150728	25800000	259251	25800000	402500	25800000	566819	25800000	780059	25800000	1819720	25800000	3180040	25800000	4866890	25800000	6677430	129000	847.522
26000000	70724.3	26000000	151844	26000000	261229	26000000	405622	26000000	571154	26000000	786043	26000000	1834190	26000000	3204420	26000000	4905130	26000000	6728960	130000	851.911
26200000	71204.3	26200000	152964	26200000	263212	26200000	408746	26200000	575494	26200000	792012	26200000	1848670	26200000	3228770	26200000	4943420	26200000	6780620	131000	856.345
26400000	71684.8	26400000	154083	26400000	265195	26400000	411869	26400000	579832	26400000	797982	26400000	1863170	26400000	3253110	26400000	4981700	26400000	6832340	132000	860.701
26600000	72164	26600000	155201	26600000	267183	26600000	414995	26600000	584178	26600000	803946	26600000	1877660	26600000	3277490	26600000	5020020	26600000	6884010	133000	865.065
26800000	72642.5	26800000	156321	26800000	269172	26800000	418112	26800000	588520	26800000	809917	26800000	1892170	26800000	3301860	26800000	5058400	26800000	6935580	134000	869.41
27000000	73120.7	27000000	157437	27000000	271160	27000000	421239	27000000	592864	27000000	815892	27000000	1906660	27000000	3326310	27000000	5096820	27000000	6987130	135000	873.716
27200000	73601.7	27200000	158554	27200000	273141	27200000	424375	27200000	597200	27200000	821880	27200000	1921170	27200000	3350750	27200000	5135280	27200000	7038610	136000	878.085
27400000	74079.1	27400000	159675	27400000	275122	27400000	427511	27400000	601543	27400000	827860	27400000	1935650	27400000	3375130	27400000	5173690	27400000	7090150	137000	882.523
27600000	74557.2	27600000	160797	27600000	277101	27600000	430646	27600000	605883	27600000	833854	27600000	1950090	27600000	3399510	27600000	5212140	27600000	7141750	138000	886.851
27800000	75035.9	27800000	161914	27800000	279085	27800000	433767	27800000	610238	27800000	839825	27800000	1964520	27800000	3423930	27800000	5250620	27800000	7193330	139000	891.192
28000000	75516.3	28000000	163031	28000000	281069	28000000	436897	28000000	614601	28000000	845804	28000000	1978960	28000000	3448370	28000000	5289130	28000000	7244780	140000	895.427
28200000	75994.9	28200000	164148	28200000	283053	28200000	440024	28200000	618959	28200000	851810	28200000	1993400	28200000	3472780	28200000	5327590	28200000	7296170	141000	899.694
28400000	76474.9	28400000	165265	28400000	285033	28400000	443150	28400000	623324	28400000	857833	28400000	2007860	28400000	3497220	28400000	5366110	28400000	7347600	142000	903.919
28600000	76951.4	28600000	166379	28600000	287013	28600000	446269	28600000	627684	28600000	863861	28600000	2022340	28600000	3521640	28600000	5404590	28600000	7398990	143000	908.132
28800000	77430.8	28800000	167492	28800000	288997	28800000	449392	28800000	632039	28800000	869897	28800000	2036810	28800000	3546020	28800000	5443090	28800000	7450320	144000	912.356
29000000	77912.3	29000000	168601	29000000	290975	29000000	452519	29000000	636399	29000000	875921	29000000	2051280	29000000	3570490	29000000	5481640	29000000	7501630	145000	916.481
29200000	78388.1	29200000	169711	29200000	292952	29200000	455649	29200000	640751	29200000	881943	29200000	2065780	29200000	3594950	29200000	5520220	29200000	7552860	146000	920.556
29400000	78864.6	29400000	170818	29400000	294933	29400000	458774	29400000	645093	29400000	887947	29400000	2080280	29400000	3619500	29400000	5558780	29400000	7604050	147000	924.692
29600000	79342.7	29600000	171925	29600000	296918	29600000	461894	29600000	649439	29600000	893956	29600000	2094780	29600000	3644090	29600000	5597390	29600000	7655190	148000	928.858
29800000	79822.5	29800000	173040	29800000	298900	29800000	465019	29800000	653794	29800000	899972	29800000	2109300	29800000	3668640	29800000	5636060	29800000	7706380	149000	933.076
30000000	80301.2	30000000	174157	30000000	300885	30000000	468145	30000000	658152	30000000	905973	30000000	2123830	30000000	3693210	30000000	5674830	30000000	7757580	150000	937.34
30200000	80776.3	30200000	175272	30200000	302879	30200000	471273	30200000	662506	30200000	911986	30200000	2138360	30200000	3717740	30200000	5713670	30200000	7808760	151000	941.642
30400000	81253.3	30400000	176388	30400000	304875	30400000	474409	30400000	666864	30400000	917977	30400000	2152890	30400000	3742290	30400000	5752430	30400000	7859890	152000	945.98
30600000	81728.1	30600000	177502	30600000	306873	30600000	477541	30600000	671220	30600000	923956	30600000	2167450	30600000	3766880	30600000	5791250	30600000	7911050	153000	950.167
30800000	82203.4	30800000	178616	30800000	308868	30800000	480682	30800000	675577	30800000	929928	30800000	2182000	30800000	3791470	30800000	5830140	30800000	7962130	154000	954.46
31000000	82680.3	31000000	179728	31000000	310866	31000000	483816	31000000	679924	31000000	935898	31000000	2196560	31000000	3816060	31000000	5869000	31000000	8013170	155000	958.737
31200000	83161.3	31200000	180841	31200000	312863	31200000	486956	31200000	684271	31200000	941868	31200000	2211140	31200000	3840660	31200000	5907900	31200000	8064130	156000	962.988
31400000	83639	31400000	181950	31400000	314859	31400000	490097	31400000	688622	31400000	947839	31400000	2225750	31400000	3865220	31400000	5946840	31400000	8115030	157000	967.19
31600000	84119.5	31600000	183063	31600000	316854	31600000	493234	31600000	692972	31600000	953821	31600000	2240360	31600000	3889770	31600000	5985760	31600000	8165950	158000	971.428
31800000	84599.9	31800000	184176	31800000	318854	31800000	496366	31800000	697320	31800000	959803	31800000	2254980	31800000	3914350	31800000	6024620	31800000	8216760	159000	975.653
32000000	85080	32000000	185286	32000000	320852	32000000	499502	32000000	701665	32000000	965783	32000000	2269610	32000000	3938870	32000000	6063390	32000000	8267650	160000	979.974
32200000	85560.7	32200000	186396	32200000	322851	32200000	502645	32200000	706025	32200000	971760	32200000	2284210	32200000	3963340	32200000	6102180	32200000	8318500	161000	984.224
32400000	86039.8	32400000	187503	32400000	324857	32400000	505779	32400000	710375	32400000	977740	32400000	2298790	32400000	3987880	32400000	6140970	32400000	8369270	162000	988.43
32600000	86520.3	32600000	188610	32600000	326859	32600000	508916	32600000	714712	32600000	983706	32600000	2313440	32600000	4012450	32600000	6179720	32600000	8420040	163000	992.612
32800000	86996.5	32800000	189715	32800000	328858	32800000	512052	32800000	719049	32800000	989691	32800000	2328100	32800000	4037030	32800000	6218490	32800000	8470840	164000	996.631
33000000	87472.1	33000000	190819	33000000	330863	33000000	515191	33000000	723388	33000000	995670	33000000	2342740	33000000	4061620	33000000	6257210	33000000	8521640	165000	1000.84
33200000	87948	33200000	191918	33200000	332871	33200000	518339	33200000	727723	33200000	1001650	33200000	2357380	33200000	4086310	33200000	6295820	33200000	8572340	166000	1005.05
33400000	88427.5	33400000	193020	33400000	334885	33400000	521490	33400000	732057	33400000	1007620	33400000	2372030	33400000	4110970	33400000	6334430	33400000	8623140	167000	1009.14
33600000	88906.9	33600000	194121	33600000	336901	33600000	524642	33600000	736390	33600000	1013610	33600000	2386670	33600000	4135640	33600000	6372920	33600000	8673820	168000	1013.27
33800000	89382.2	33800000	195219	33800000	338926	33800000	527790	33800000	740721	33800000	1019600	33800000	2401310	33800000	4160270	33800000	6411370	33800000	8724490	169000	1017.34
34000000	89860.5	34000000	196317	34000000	340943	34000000	530940	34000000	745060	34000000	1025590	34000000	2415950	34000000	4184860	34000000	6449860	34000000	8775090	170000	1021.61
34200000	90337.9	34200000	197415	34200000	342953	34200000	534084	34200000	749411	34200000	1031590	34200000	2430640	34200000	4209390	34200000	6488450	34200000	8825580	171000	1025.74
34400000	90815.4	34400000	198511	34400000	344967	34400000	537234	34400000	753762	34400000	1037590	34400000	2445320	34400000	4233880	34400000	6527020	34400000	8876040	172000	1029.8
34600000	91294.9	34600000	199605	34600000	346980	34600000	540382	34600000	758112	34600000	1043590	34600000	2460020	34600000	4258440	34600000	6565700	34600000	8926430	173000	1033.87
34800000	91771.9	34800000	200700	34800000	348992	34800000	543528	34800000	762475	34800000	1049600	34800000	2474700	34800000	4282990	34800000	6604300	34800000	8976810	174000	1037.95
35000000	92251.7	35000000	201796	35000000	351002	35000000	546672	35000000	766847	35000000	1055620	35000000	2489420	35000000	4307560	35000000	6642850	35000000	9027160	175000	1042.1
35200000	92729.5	35200000	202892	35200000	353009	35200000	549816	35200000	771214	35200000	1061620	35200000	2504100	35200000	4332070	35200000	6681430	35200000	9077440	176000	1046.3
35400000	93206.8	35400000	203986	35400000	355012	35400000	552956	35400000	775576	35400000	1067640	35400000	2518780	35400000	4356650	35400000	6719990	35400000	9127640	177000	1050.48
35600000	93684	35600000	205082	35600000	357023	35600000	556105	35600000	779924	35600000	1073670	35600000	2533490	35600000	4381200	35600000	6758600	35600000	9177930	178000	1054.69
35800000	94161.8	35800000	206179	35800000	359025	35800000	559245	35800000	784279	35800000	1079720	35800000	2548210	35800000	4405760	35800000	6797180	35800000	9228270	179000	1058.85
36000000	94634.6	36000000	207274	36000000	361031	36000000	562380	36000000	788633	36000000	1085770	36000000	2562930	36000000	4430330	36000000	6835790	36000000	9278660	180000	1063.14
36200000	95111.3	36200000	208373	36200000	363047	36200000	565519	36200000	792987	36200000	1091840	36200000	2577640	36200000	4454900	36200000	6874340	36200000	9329020	181000	1067.33
36400000	95587.2	36400000	209471	36400000	365058	36400000	568644	36400000	797356	36400000	1097920	36400000	2592330	36400000	4479500	36400000	6912860	36400000	9379310	182000	1071.71
36600000	96058.7	36600000	210564	36600000	367068	36600000	571780	36600000	801719	36600000	1103980	36600000	2607020	36600000	4504160	36600000	6951470	36600000	9429550	183000	1075.87
36800000	96533.6	36800000	211658	36800000	369081	36800000	574908	36800000	806073	36800000	1110040	36800000	2621740	36800000	4528890	36800000	6990040	36800000	9479810	184000	1080.1
37000000	97007.5	37000000	212755	37000000	371092	37000000	578042	37000000	810428	37000000	1116130	37000000	2636460	37000000	4553620	37000000	7028700	37000000	9530020	185000	1084.27
37200000	97478.9	37200000	213851	37200000	373110	37200000	581169	37200000	814783	37200000	1122220	37200000	2651140	37200000	4578320	37200000	7067300	37200000	9580300	186000	1088.45
37400000	97951.5	37400000	214948	37400000	375126	37400000	584300	37400000	819151	37400000	1128320	37400000	2665820	37400000	4603060	37400000	7105860	37400000	9630580	187000	1092.51
37600000	98426.2	37600000	216044	37600000	377141	37600000	587428	37600000	823505	37600000	1134400	37600000	2680540	37600000	4627800	37600000	7144390	37600000	9680940	188000	1096.48
37800000	98901.3	37800000	217144	37800000	379156	37800000	590559	37800000	827868	37800000	1140480	37800000	2695240	37800000	4652580	37800000	7182980	37800000	9731360	189000	1100.42
38000000	99375	38000000	218244	38000000	381168	38000000	593696	38000000	832229	38000000	1146560	38000000	2709920	38000000	4677390	38000000	7221470	38000000	9781730	190000	1104.35
38200000	99850.8	38200000	219345	38200000	383188	38200000	596830	38200000	836592	38200000	1152630	38200000	2724630	38200000	4702220	38200000	7259930	38200000	9832100	191000	1108.31
38400000	100326	38400000	220448	38400000	385206	38400000	599948	38400000	840942	38400000	1158710	38400000	2739340	38400000	4727010	38400000	7298290	38400000	9882350	192000	1112.26
38600000	100800	38600000	221548	38600000	387223	38600000	603075	38600000	845299	38600000	1164790	38600000	2754040	38600000	4751800	38600000	7336670	38600000	9932540	193000	1116.24
38800000	101271	38800000	222648	38800000	389239	38800000	606208	38800000	849663	38800000	1170880	38800000	2768770	38800000	4776590	38800000	7375130	38800000	9982880	194000	1120.23
39000000	101739	39000000	223744	39000000	391250	39000000	609341	39000000	854026	39000000	1176950	39000000	2783500	39000000	4801410	39000000	7413620	39000000	10033100	195000	1124.25
39200000	102210	39200000	224839	39200000	393259	39200000	612474	39200000	858391	39200000	1183010	39200000	2798230	39200000	4826210	39200000	7452150	39200000	10083400	196000	1128.08
39400000	102680	39400000	225934	39400000	395269	39400000	615618	39400000	862771	39400000	1189060	39400000	2812980	39400000	4851070	39400000	7490560	39400000	10133700	197000	1132.06
39600000	103151	39600000	227028	39600000	397278	39600000	618759	39600000	867147	39600000	1195130	39600000	2827720	39600000	4875930	39600000	7528900	39600000	10184000	198000	1136.12
39800000	103624	39800000	228122	39800000	399283	39800000	621908	39800000	871529	39800000	1201200	39800000	2842450	39800000	4900820	39800000	7567230	39800000	10234200	199000	1140.04
40000000	104097	40000000	229220	40000000	401286	40000000	625066	40000000	875919	40000000	1207280	40000000	2857180	40000000	4925690	40000000	7605510	40000000	10284400	200000	1144.05
40200000	104567	40200000	230317	40200000	403296	40200000	628223	40200000	880308	40200000	1213350	40200000	2871890	40200000	4950670	40200000	7643850	40200000	10334600	201000	1148.07
40400000	105038	40400000	231413	40400000	405303	40400000	631378	40400000	884700	40400000	1219430	40400000	2886630	40400000	4975650	40400000	7682140	40400000	10384900	202000	1152
40600000	105508	40600000	232514	40600000	407315	40600000	634518	40600000	889103	40600000	1225470	40600000	2901400	40600000	5000640	40600000	7720390	40600000	10435200	203000	1156.02
40800000	105977	40800000	233617	40800000	409325	40800000	637659	40800000	893505	40800000	1231530	40800000	2916160	40800000	5025630	40800000	7758560	40800000	10485500	204000	1159.98
41000000	106446	41000000	234719	41000000	411335	41000000	640798	41000000	897922	41000000	1237600	41000000	2930910	41000000	5050590	41000000	7796790	41000000	10535800	205000	1163.88
41200000	106913	41200000	235825	41200000	413346	41200000	643935	41200000	902335	41200000	1243670	41200000	2945660	41200000	5075520	41200000	7835050	41200000	10586100	206000	1167.76
41400000	107383	41400000	236928	41400000	415359	41400000	647073	41400000	906735	41400000	1249730	41400000	2960430	41400000	5100520	41400000	7873310	41400000	10636500	207000	1171.64
41600000	107853	41600000	238029	41600000	417383	41600000	650213	41600000	911131	41600000	1255800	41600000	2975190	41600000	5125500	41600000	7911550	41600000	10686900	208000	1175.55
41800000	108318	41800000	239128	41800000	419404	41800000	653346	41800000	915524	41800000	1261850	41800000	2989950	41800000	5150530	41800000	7949860	41800000	10737200	209000	1179.42
42000000	108785	42000000	240229	42000000	421430	42000000	656479	42000000	919930	42000000	1267910	42000000	3004730	42000000	5175490	42000000	7988070	42000000	10787500	210000	1183.32
42200000	109252	42200000	241324	42200000	423449	42200000	659613	42200000	924336	42200000	1273960	42200000	3019490	42200000	5200510	42200000	8026230	42200000	10837700	211000	1187.33
42400000	109713	42400000	242421	42400000	425469	42400000	662759	42400000	928747	42400000	1280010	42400000	3034230	42400000	5225470	42400000	8064520	42400000	10887900	212000	1191.15
42600000	110176	42600000	243519	42600000	427496	42600000	665895	42600000	933157	42600000	1286040	42600000	3048980	42600000	5250400	42600000	8102800	42600000	10938100	213000	1195.04
42800000	110639	42800000	244618	42800000	429507	42800000	669028	42800000	937569	42800000	1292080	42800000	3063700	42800000	5275360	42800000	8141130	42800000	10988100	214000	1198.95
43000000	111099	43000000	245719	43000000	431520	43000000	672160	43000000	941965	43000000	1298130	43000000	3078400	43000000	5300350	43000000	8179430	43000000	11038300	215000	1202.88
43200000	111554	43200000	246816	43200000	433533	43200000	675288	43200000	946352	43200000	1304180	43200000	3093050	43200000	5325340	43200000	8217690	43200000	11088400	216000	1206.71
43400000	112011	43400000	247918	43400000	435536	43400000	678418	43400000	950749	43400000	1310240	43400000	3107700	43400000	5350330	43400000	8256000	43400000	11138600	217000	1210.42
43600000	112469	43600000	249023	43600000	437549	43600000	681543	43600000	955141	43600000	1316300	43600000	3122370	43600000	5375270	43600000	8294340	43600000	11188700	218000	1214.29
43800000	112927	43800000	250125	43800000	439550	43800000	684673	43800000	959540	43800000	1322370	43800000	3137010	43800000	5400290	43800000	8332610	43800000	11238800	219000	1218.1
44000000	113387	44000000	251228	44000000	441556	44000000	687790	44000000	963926	44000000	1328420	44000000	3151690	44000000	5425270	44000000	8370910	44000000	11289000	220000	1221.86
44200000	113849	44200000	252329	44200000	443561	44200000	690913	44200000	968307	44200000	1334480	44200000	3166330	44200000	5450250	44200000	8409230	44200000	11339400	221000	1225.79
44400000	114307	44400000	253432	44400000	445572	44400000	694041	44400000	972671	44400000	1340530	44400000	3181020	44400000	5475280	44400000	8447600	44400000	11389700	222000	1229.7
44600000	114765	44600000	254533	44600000	447574	44600000	697155	44600000	977040	44600000	1346580	44600000	3195690	44600000	5500280	44600000	8486070	44600000	11440000	223000	1233.52
44800000	115223	44800000	255626	44800000	449580	44800000	700278	44800000	981403	44800000	1352660	44800000	3210380	44800000	5525250	44800000	8524480	44800000	11490200	224000	1237.3
45000000	115683	45000000	256715	45000000	451584	45000000	703392	45000000	985762	45000000	1358730	45000000	3225060	45000000	5550180	45000000	8562910	45000000	11540300	225000	1241.06
45200000	116143	45200000	257810	45200000	453586	45200000	706503	45200000	990122	45200000	1364790	45200000	3239790	45200000	5575140	45200000	8601350	45200000	11590500	226000	1244.83
45400000	116610	45400000	258902	45400000	455589	45400000	709607	45400000	994477	45400000	1370860	45400000	3254530	45400000	5600160	45400000	8639710	45400000	11640500	227000	1248.54
45600000	117077	45600000	259997	45600000	457586	45600000	712718	45600000	998834	45600000	1376910	45600000	3269290	45600000	5625140	45600000	8678230	45600000	11690600	228000	1252.32
45800000	117540	45800000	261100	45800000	459581	45800000	715822	45800000	1003190	45800000	1382960	45800000	3284040	45800000	5650120	45800000	8716710	45800000	11740700	229000	1256.02
46000000	118004	46000000	262198	46000000	461582	46000000	718933	46000000	1007540	46000000	1389030	46000000	3298740	46000000	5675160	46000000	8755190	46000000	11790600	230000	1259.68
46200000	118466	46200000	263298	46200000	463579	46200000	722037	46200000	1011890	46200000	1395090	46200000	3313480	46200000	5700200	46200000	8793650	46200000	11840500	231000	1263.27
46400000	118928	46400000	264393	46400000	465563	46400000	725132	46400000	1016230	46400000	1401140	46400000	3328180	46400000	5725190	46400000	8832150	46400000	11890400	232000	1266.91
46600000	119387	46600000	265486	46600000	467545	46600000	728227	46600000	1020570	46600000	1407200	46600000	3342880	46600000	5750250	46600000	8870560	46600000	11940400	233000	1270.6
46800000	119846	46800000	266577	46800000	469520	46800000	731317	46800000	1024910	46800000	1413260	46800000	3357620	46800000	5775310	46800000	8909150	46800000	11990500	234000	1274.26
47000000	120305	47000000	267673	47000000	471499	47000000	734412	47000000	1029250	47000000	1419320	47000000	3372430	47000000	5800350	47000000	8947680	47000000	12040500	235000	1277.87
47200000	120762	47200000	268769	47200000	473480	47200000	737492	47200000	1033610	47200000	1425380	47200000	3387230	47200000	5825490	47200000	8986220	47200000	12090500	236000	1281.6
47400000	121220	47400000	269864	47400000	475457	47400000	740573	47400000	1037950	47400000	1431460	47400000	3402020	47400000	5850570	47400000	9024830	47400000	12140500	237000	1285.33
47600000	121678	47600000	270966	47600000	477432	47600000	743652	47600000	1042280	47600000	1437550	47600000	3416790	47600000	5875590	47600000	9063420	47600000	12190600	238000	1288.98
47800000	122137	47800000	272061	47800000	479410	47800000	746739	47800000	1046630	47800000	1443640	47800000	3431540	47800000	5900520	47800000	9102010	47800000	12240600	239000	1292.65
48000000	122597	48000000	273154	48000000	481395	48000000	749826	48000000	1050960	48000000	1449740	48000000	3446310	48000000	5925470	48000000	9140550	48000000	12290800	240000	1296.27
48200000	123054	48200000	274246	48200000	483376	48200000	752917	48200000	1055300	48200000	1455840	48200000	3461090	48200000	5950450	48200000	9179000	48200000	12341100	241000	1300.12
48400000	123514	48400000	275342	48400000	485353	48400000	756000	48400000	1059640	48400000	1461920	48400000	3475860	48400000	5975490	48400000	9217550	48400000	12391500	242000	1303.82
48600000	123970	48600000	276436	48600000	487334	48600000	759094	48600000	1064000	48600000	1468010	48600000	3490650	48600000	6000480	48600000	9256080	48600000	12441800	243000	1307.53
48800000	124429	48800000	277525	48800000	489315	48800000	762169	48800000	1068340	48800000	1474100	48800000	3505410	48800000	6025440	48800000	9294680	48800000	12492200	244000	1311.33
49000000	124885	49000000	278616	49000000	491293	49000000	765243	49000000	1072680	49000000	1480170	49000000	3520160	49000000	6050390	49000000	9333320	49000000	12542800	245000	1315
49200000	125343	49200000	279704	49200000	493266	49200000	768313	49200000	1077030	49200000	1486250	49200000	3534930	49200000	6075360	49200000	9371900	49200000	12593400	246000	1318.62
49400000	125806	49400000	280790	49400000	495232	49400000	771380	49400000	1081380	49400000	1492330	49400000	3549680	49400000	6100330	49400000	9410620	49400000	12644100	247000	1322.2
49600000	126264	49600000	281877	49600000	497202	49600000	774445	49600000	1085710	49600000	1498440	49600000	3564460	49600000	6125290	49600000	9449280	49600000	12694700	248000	1325.74
49800000	126721	49800000	282969	49800000	499175	49800000	777524	49800000	1090030	49800000	1504540	49800000	3579210	49800000	6150270	49800000	9487950	49800000	12745500	249000	1329.3
50000000	127176	50000000	284062	50000000	501149	50000000	780595	50000000	1094370	50000000	1510650	50000000	3593940	50000000	6175250	50000000	9526690	50000000	12796200	250000	1332.94
50200000	127632	50200000	285152	50200000	503112	50200000	783666	50200000	1098720	50200000	1516750	50200000	3608650	50200000	6200280	50200000	9565330	50200000	12846800	251000	1336.44
50400000	128089	50400000	286242	50400000	505079	50400000	786733	50400000	1103060	50400000	1522820	50400000	3623370	50400000	6225310	50400000	9604050	50400000	12897600	252000	1340.04
50600000	128547	50600000	287336	50600000	507045	50600000	789819	50600000	1107410	50600000	1528900	50600000	3638150	50600000	6250360	50600000	9642700	50600000	12948300	253000	1343.56
50800000	129006	50800000	288431	50800000	509003	50800000	792898	50800000	1111780	50800000	1534960	50800000	3652940	50800000	6275400	50800000	9681260	50800000	12999100	254000	1347.1
51000000	129461	51000000	289522	51000000	510965	51000000	795979	51000000	1116130	51000000	1541020	51000000	3667750	51000000	6300470	51000000	9719750	51000000	13049900	255000	1350.61
51200000	129918	51200000	290612	51200000	512930	51200000	799051	51200000	1120510	51200000	1547100	51200000	3682570	51200000	6325530	51200000	9758350	51200000	13100800	256000	1354.06
51400000	130376	51400000	291710	51400000	514892	51400000	802117	51400000	1124870	51400000	1553180	51400000	3697410	51400000	6350610	51400000	9796780	51400000	13151700	257000	1357.64
51600000	130836	51600000	292806	51600000	516855	51600000	805190	51600000	1129240	51600000	1559250	51600000	3712260	51600000	6375690	51600000	9835350	51600000	13202800	258000	1361.12
51800000	131295	51800000	293897	51800000	518812	51800000	808259	51800000	1133600	51800000	1565310	51800000	3727130	51800000	6400750	51800000	9873890	51800000	13253800	259000	1364.69
52000000	131753	52000000	294992	52000000	520786	52000000	811326	52000000	1137970	52000000	1571350	52000000	3742020	52000000	6425730	52000000	9912610	52000000	13305100	260000	1368.36
52200000	132209	52200000	296090	52200000	522749	52200000	814394	52200000	1142340	52200000	1577400	52200000	3756920	52200000	6450740	52200000	9951400	52200000	13356300	261000	1372.02
52400000	132665	52400000	297185	52400000	524719	52400000	817452	52400000	1146700	52400000	1583440	52400000	3771780	52400000	6475670	52400000	9990120	52400000	13407500	262000	1375.62
52600000	133122	52600000	298282	52600000	526688	52600000	820514	52600000	1151060	52600000	1589510	52600000	3786640	52600000	6500550	52600000	10029000	52600000	13458800	263000	1379.28
52800000	133578	52800000	299381	52800000	528649	52800000	823578	52800000	1155430	52800000	1595580	52800000	3801480	52800000	6525420	52800000	10067800	52800000	13510100	264000	1382.91
53000000	134033	53000000	300480	53000000	530610	53000000	826632	53000000	1159810	53000000	1601650	53000000	3816340	53000000	6550280	53000000	10106700	53000000	13561400	265000	1386.52
53200000	134489	53200000	301576	53200000	532572	53200000	829674	53200000	1164190	53200000	1607700	53200000	3831250	53200000	6575160	53200000	10145500	53200000	13612800	266000	1390.12
53400000	134944	53400000	302673	53400000	534529	53400000	832710	53400000	1168570	53400000	1613760	53400000	3846140	53400000	6600070	53400000	10184300	53400000	13664200	267000	1393.8
53600000	135399	53600000	303772	53600000	536485	53600000	835753	53600000	1172950	53600000	1619820	53600000	3861000	53600000	6625000	53600000	10223000	53600000	13715600	268000	1397.45
53800000	135853	53800000	304873	53800000	538444	53800000	838798	53800000	1177310	53800000	1625860	53800000	3875850	53800000	6649810	53800000	10261800	53800000	13767000	269000	1401.12
54000000	136304	54000000	305973	54000000	540399	54000000	841843	54000000	1181680	54000000	1631930	54000000	3890720	54000000	6674610	54000000	10300600	54000000	13818400	270000	1404.8
54200000	136754	54200000	307066	54200000	542358	54200000	844886	54200000	1186050	54200000	1638010	54200000	3905590	54200000	6699390	54200000	10339300	54200000	13870000	271000	1408.34
54400000	137204	54400000	308156	54400000	544320	54400000	847935	54400000	1190420	54400000	1644080	54400000	3920490	54400000	6724090	54400000	10378000	54400000	13921300	272000	1411.98
54600000	137656	54600000	309253	54600000	546284	54600000	850988	54600000	1194790	54600000	1650170	54600000	3935360	54600000	6748810	54600000	10416600	54600000	13972700	273000	1415.78
54800000	138108	54800000	310347	54800000	548237	54800000	854034	54800000	1199170	54800000	1656270	54800000	3950240	54800000	6773450	54800000	10455300	54800000	14024000	274000	1419.56
55000000	138556	55000000	311441	55000000	550189	55000000	857081	55000000	1203550	55000000	1662370	55000000	3965180	55000000	6798150	55000000	10494000	55000000	14075300	275000	1423.37
55200000	139003	55200000	312541	55200000	552149	55200000	860132	55200000	1207950	55200000	1668480	55200000	3980100	55200000	6822820	55200000	10532500	55200000	14126600	276000	1427.18
55400000	139451	55400000	313636	55400000	554112	55400000	863183	55400000	1212360	55400000	1674600	55400000	3995040	55400000	6847560	55400000	10571100	55400000	14177800	277000	1430.88
55600000	139896	55600000	314725	55600000	556073	55600000	866244	55600000	1216770	55600000	1680740	55600000	4009990	55600000	6872290	55600000	10609600	55600000	14229000	278000	1434.47
55800000	140343	55800000	315818	55800000	558033	55800000	869296	55800000	1221180	55800000	1686860	55800000	4024950	55800000	6897030	55800000	10648200	55800000	14280300	279000	1437.93
56000000	140790	56000000	316911	56000000	559997	56000000	872337	56000000	1225580	56000000	1693000	56000000	4039930	56000000	6921800	56000000	10686800	56000000	14331700	280000	1441.42
56200000	141238	56200000	318006	56200000	561954	56200000	875390	56200000	1229990	56200000	1699130	56200000	4054950	56200000	6946510	56200000	10725300	56200000	14383000	281000	1444.98
56400000	141684	56400000	319101	56400000	563910	56400000	878449	56400000	1234410	56400000	1705240	56400000	4069960	56400000	6971320	56400000	10763900	56400000	14434200	282000	1448.46
56600000	142130	56600000	320198	56600000	565872	56600000	881511	56600000	1238830	56600000	1711380	56600000	4084940	56600000	6996080	56600000	10802600	56600000	14485600	283000	1452.04
56800000	142579	56800000	321297	56800000	567829	56800000	884576	56800000	1243240	56800000	1717510	56800000	4099940	56800000	7020970	56800000	10841400	56800000	14537000	284000	1455.43
57000000	143029	57000000	322397	57000000	569797	57000000	887636	57000000	1247640	57000000	1723660	57000000	4114950	57000000	7045810	57000000	10880100	57000000	14588400	285000	1458.81
57200000	143478	57200000	323498	57200000	571765	57200000	890686	57200000	1252050	57200000	1729810	57200000	4129940	57200000	7070630	57200000	10918800	57200000	14639800	286000	1462.35
57400000	143927	57400000	324602	57400000	573740	57400000	893740	57400000	1256460	57400000	1735970	57400000	4144950	57400000	7095400	57400000	10957500	57400000	14691000	287000	1465.93
57600000	144376	57600000	325711	57600000	575721	57600000	896787	57600000	1260870	57600000	1742110	57600000	4159970	57600000	7120190	57600000	10996100	57600000	14742200	288000	1469.46
57800000	144826	57800000	326818	57800000	577701	57800000	899846	57800000	1265280	57800000	1748270	57800000	4175000	57800000	7145040	57800000	11034700	57800000	14793400	289000	1473.01
58000000	145274	58000000	327928	58000000	579677	58000000	902895	58000000	1269680	58000000	1754440	58000000	4190050	58000000	7169910	58000000	11073400	58000000	14844600	290000	1476.64
58200000	145719	58200000	329036	58200000	581642	58200000	905951	58200000	1274090	58200000	1760620	58200000	4205080	58200000	7194730	58200000	11112100	58200000	14895600	291000	1480.34
58400000	146165	58400000	330146	58400000	583617	58400000	909024	58400000	1278490	58400000	1766790	58400000	4220100	58400000	7219530	58400000	11150700	58400000	14946600	292000	1483.8
58600000	146609	58600000	331255	58600000	585592	58600000	912091	58600000	1282930	58600000	1772980	58600000	4235150	58600000	7244310	58600000	11189400	58600000	14997500	293000	1487.25
58800000	147054	58800000	332364	58800000	587560	58800000	915169	58800000	1287350	58800000	1779180	58800000	4250180	58800000	7269080	58800000	11227900	58800000	15048600	294000	1490.71
59000000	147497	59000000	333476	59000000	589533	59000000	918248	59000000	1291780	59000000	1785370	59000000	4265270	59000000	7293840	59000000	11266500	59000000	15099900	295000	1494.25
59200000	147943	59200000	334590	59200000	591501	59200000	921319	59200000	1296190	59200000	1791560	59200000	4280290	59200000	7318640	59200000	11304900	59200000	15151200	296000	1497.71
59400000	148388	59400000	335702	59400000	593466	59400000	924397	59400000	1300630	59400000	1797750	59400000	4295400	59400000	7343510	59400000	11343400	59400000	15202400	297000	1500.99
59600000	148831	59600000	336815	59600000	595434	59600000	927484	59600000	1305050	59600000	1803940	59600000	4310490	59600000	7368400	59600000	11381800	59600000	15253700	298000	1504.42
59800000	149277	59800000	337928	59800000	597409	59800000	930566	59800000	1309490	59800000	1810130	59800000	4325520	59800000	7393340	59800000	11420100	59800000	15305000	299000	1507.8
60000000	149718	60000000	339033	60000000	599390	60000000	933658	60000000	1313930	60000000	1816320	60000000	4340560	60000000	7418310	60000000	11458300	60000000	15356300	300000	1511.22
60200000	150155	60200000	340139	60200000	601366	60200000	936749	60200000	1318350	60200000	1822480	60200000	4355660	60200000	7443380	60200000	11496500	60200000	15407500	301000	1514.59
60400000	150591	60400000	341240	60400000	603353	60400000	939837	60400000	1322790	60400000	1828630	60400000	4370760	60400000	7468430	60400000	11534600	60400000	15458800	302000	1517.99
60600000	151030	60600000	342345	60600000	605340	60600000	942922	60600000	1327210	60600000	1834780	60600000	4385890	60600000	7493460	60600000	11572800	60600000	15510100	303000	1521.35
60800000	151465	60800000	343446	60800000	607323	60800000	946013	60800000	1331640	60800000	1840940	60800000	4400990	60800000	7518510	60800000	11611000	60800000	15561500	304000	1524.76
61000000	151901	61000000	344548	61000000	609292	61000000	949097	61000000	1336070	61000000	1847100	61000000	4416100	61000000	7543590	61000000	11649000	61000000	15612800	305000	1528.28
61200000	152337	61200000	345646	61200000	611261	61200000	952181	61200000	1340510	61200000	1853270	61200000	4431190	61200000	7568680	61200000	11687300	61200000	15664200	306000	1531.81
61400000	152771	61400000	346746	61400000	613229	61400000	955274	61400000	1344950	61400000	1859440	61400000	4446340	61400000	7593750	61400000	11725500	61400000	15715400	307000	1535.25
61600000	153205	61600000	347841	61600000	615196	61600000	958355	61600000	1349380	61600000	1865600	61600000	4461450	61600000	7618930	61600000	11763800	61600000	15766800	308000	1538.79
61800000	153641	61800000	348938	61800000	617164	61800000	961438	61800000	1353820	61800000	1871770	61800000	4476550	61800000	7644080	61800000	11802000	61800000	15818100	309000	1542.21
62000000	154077	62000000	350031	62000000	619140	62000000	964516	62000000	1358260	62000000	1877940	62000000	4491690	62000000	7669260	62000000	11840300	62000000	15869500	310000	1545.64
62200000	154515	62200000	351125	62200000	621105	62200000	967600	62200000	1362710	62200000	1884100	62200000	4506770	62200000	7694500	62200000	11878500	62200000	15920900	311000	1549.1
62400000	154952	62400000	352218	62400000	623080	62400000	970682	62400000	1367160	62400000	1890270	62400000	4521900	62400000	7719760	62400000	11916900	62400000	15972100	312000	1552.54
62600000	155388	62600000	353315	62600000	625055	62600000	973755	62600000	1371630	62600000	1896440	62600000	4536970	62600000	7745040	62600000	11955200	62600000	16023400	313000	1555.99
62800000	155819	62800000	354407	62800000	627034	62800000	976826	62800000	1376120	62800000	1902610	62800000	4552050	62800000	7770380	62800000	11993500	62800000	16074800	314000	1559.54
63000000	156251	63000000	355505	63000000	629006	63000000	979896	63000000	1380590	63000000	1908780	63000000	4567150	63000000	7795700	63000000	12031900	63000000	16126300	315000	1562.93
63200000	156683	63200000	356605	63200000	630985	63200000	982960	63200000	1385080	63200000	1914960	63200000	4582250	63200000	7821010	63200000	12070200	63200000	16177700	316000	1566.3
63400000	157118	63400000	357705	63400000	632960	63400000	986023	63400000	1389550	63400000	1921140	63400000	4597340	63400000	7846410	63400000	12108600	63400000	16229200	317000	1569.78
63600000	157547	63600000	358801	63600000	634939	63600000	989088	63600000	1394030	63600000	1927320	63600000	4612430	63600000	7871840	63600000	12147000	63600000	16280500	318000	1573.28
63800000	157976	63800000	359900	63800000	636917	63800000	992142	63800000	1398500	63800000	1933490	63800000	4627620	63800000	7897200	63800000	12185400	63800000	16332000	319000	1576.85
64000000	158405	64000000	361000	64000000	638888	64000000	995192	64000000	1402950	64000000	1939670	64000000	4642780	64000000	7922630	64000000	12223800	64000000	16383500	320000	1580.43
64200000	158829	64200000	362100	64200000	640852	64200000	998235	64200000	1407410	64200000	1945860	64200000	4657960	64200000	7948080	64200000	12262200	64200000	16435000	321000	1583.88
64400000	159254	64400000	363203	64400000	642810	64400000	1001290	64400000	1411870	64400000	1952060	64400000	4673080	64400000	7973520	64400000	12300800	64400000	16486400	322000	1587.34
64600000	159680	64600000	364302	64600000	644776	64600000	1004330	64600000	1416350	64600000	1958250	64600000	4688240	64600000	7998890	64600000	12339200	64600000	16537900	323000	1590.85
64800000	160109	64800000	365407	64800000	646745	64800000	1007380	64800000	1420800	64800000	1964460	64800000	4703340	64800000	8024240	64800000	12377600	64800000	16589300	324000	1594.3
65000000	160537	65000000	366508	65000000	648708	65000000	1010420	65000000	1425260	65000000	1970670	65000000	4718490	65000000	8049620	65000000	12416000	65000000	16640800	325000	1597.64
65200000	160969	65200000	367605	65200000	650670	65200000	1013460	65200000	1429720	65200000	1976860	65200000	4733570	65200000	8075050	65200000	12454500	65200000	16692200	326000	1601
65400000	161399	65400000	368706	65400000	652640	65400000	1016500	65400000	1434180	65400000	1983050	65400000	4748710	65400000	8100470	65400000	12492800	65400000	16743600	327000	1604.4
65600000	161835	65600000	369801	65600000	654605	65600000	1019540	65600000	1438640	65600000	1989240	65600000	4763820	65600000	8125910	65600000	12531200	65600000	16795100	328000	1607.86
65800000	162268	65800000	370892	65800000	656581	65800000	1022580	65800000	1443120	65800000	1995430	65800000	4778900	65800000	8151450	65800000	12569600	65800000	16846500	329000	1611.42
66000000	162703	66000000	371985	66000000	658555	66000000	1025610	66000000	1447600	66000000	2001610	66000000	4794040	66000000	8176930	66000000	12608000	66000000	16898000	330000	1614.85
66200000	163139	66200000	373074	66200000	660532	66200000	1028650	66200000	1452070	66200000	2007770	66200000	4809180	66200000	8202430	66200000	12646400	66200000	16949500	331000	1618.17
66400000	163578	66400000	374164	66400000	662516	66400000	1031690	66400000	1456570	66400000	2013940	66400000	4824300	66400000	8227870	66400000	12684700	66400000	17001200	332000	1621.53
66600000	164015	66600000	375254	66600000	664504	66600000	1034720	66600000	1461070	66600000	2020130	66600000	4839400	66600000	8253290	66600000	12723100	66600000	17052900	333000	1625
66800000	164451	66800000	376341	66800000	666491	66800000	1037740	66800000	1465580	66800000	2026300	66800000	4854500	66800000	8278810	66800000	12761400	66800000	17104600	334000	1628.44
67000000	164884	67000000	377430	67000000	668480	67000000	1040760	67000000	1470080	67000000	2032470	67000000	4869660	67000000	8304280	67000000	12799600	67000000	17156200	335000	1631.96
67200000	165320	67200000	378522	67200000	670468	67200000	1043770	67200000	1474580	67200000	2038650	67200000	4884830	67200000	8329720	67200000	12837700	67200000	17207800	336000	1635.43
67400000	165760	67400000	379615	67400000	672460	67400000	1046780	67400000	1479100	67400000	2044830	67400000	4899990	67400000	8355100	67400000	12875900	67400000	17259300	337000	1638.82
67600000	166198	67600000	380710	67600000	674451	67600000	1049800	67600000	1483610	67600000	2050990	67600000	4915140	67600000	8380460	67600000	12914100	67600000	17310900	338000	1642.33
67800000	166636	67800000	381806	67800000	676433	67800000	1052820	67800000	1488140	67800000	2057160	67800000	4930310	67800000	8405760	67800000	12952400	67800000	17362500	339000	1645.67
68000000	167068	68000000	382905	68000000	678426	68000000	1055850	68000000	1492650	68000000	2063340	68000000	4945490	68000000	8430910	68000000	12990600	68000000	17414200	340000	1648.99
68200000	167499	68200000	384002	68200000	680420	68200000	1058870	68200000	1497160	68200000	2069510	68200000	4960650	68200000	8456050	68200000	13029000	68200000	17465900	341000	1652.4
68400000	167933	68400000	385097	68400000	682418	68400000	1061900	68400000	1501660	68400000	2075660	68400000	4975810	68400000	8481120	68400000	13067300	68400000	17517400	342000	1655.77
68600000	168370	68600000	386194	68600000	684416	68600000	1064920	68600000	1506180	68600000	2081830	68600000	4990990	68600000	8506170	68600000	13105700	68600000	17568900	343000	1659.27
68800000	168804	68800000	387289	68800000	686422	68800000	1067950	68800000	1510670	68800000	2087980	68800000	5006220	68800000	8531240	68800000	13144200	68800000	17620500	344000	1662.73
69000000	169237	69000000	388382	69000000	688419	69000000	1070960	69000000	1515160	69000000	2094140	69000000	5021380	69000000	8556320	69000000	13182700	69000000	17672200	345000	1666.09
69200000	169669	69200000	389470	69200000	690419	69200000	1073970	69200000	1519660	69200000	2100310	69200000	5036560	69200000	8581460	69200000	13221200	69200000	17723900	346000	1669.57
69400000	170100	69400000	390563	69400000	692420	69400000	1076980	69400000	1524150	69400000	2106480	69400000	5051740	69400000	8606670	69400000	13259600	69400000	17775400	347000	1673.06
69600000	170528	69600000	391660	69600000	694409	69600000	1079990	69600000	1528660	69600000	2112630	69600000	5066900	69600000	8631900	69600000	13298100	69600000	17826900	348000	1676.47
69800000	170961	69800000	392760	69800000	696405	69800000	1083020	69800000	1533140	69800000	2118790	69800000	5082110	69800000	8657100	69800000	13336600	69800000	17878300	349000	1679.94
70000000	171392	70000000	393860	70000000	698405	70000000	1086020	70000000	1537650	70000000	2124950	70000000	5097290	70000000	8682310	70000000	13375200	70000000	17929800	350000	1683.39
70200000	171819	70200000	394961	70200000	700412	70200000	1089030	70200000	1542150	70200000	2131100	70200000	5112530	70200000	8707470	70200000	13413700	70200000	17981400	351000	1686.83
70400000	172246	70400000	396055	70400000	702417	70400000	1092030	70400000	1546650	70400000	2137260	70400000	5127830	70400000	8732690	70400000	13452200	70400000	18033000	352000	1690.33
70600000	172670	70600000	397151	70600000	704425	70600000	1095030	70600000	1551150	70600000	2143440	70600000	5143130	70600000	8757880	70600000	13490700	70600000	18084700	353000	1693.8
70800000	173096	70800000	398245	70800000	706432	70800000	1098030	70800000	1555640	70800000	2149610	70800000	5158450	70800000	8783050	70800000	13529300	70800000	18136300	354000	1697.09
71000000	173522	71000000	399343	71000000	708435	71000000	1101030	71000000	1560130	71000000	2155780	71000000	5173820	71000000	8808190	71000000	13567900	71000000	18188000	355000	1700.44
71200000	173951	71200000	400435	71200000	710432	71200000	1104060	71200000	1564610	71200000	2161960	71200000	5189150	71200000	8833320	71200000	13606600	71200000	18239600	356000	1703.81
71400000	174380	71400000	401525	71400000	712427	71400000	1107090	71400000	1569100	71400000	2168130	71400000	5204460	71400000	8858450	71400000	13645400	71400000	18291300	357000	1707.39
71600000	174808	71600000	402622	71600000	714421	71600000	1110130	71600000	1573580	71600000	2174300	71600000	5219790	71600000	8883440	71600000	13684300	71600000	18342900	358000	1710.83
71800000	175236	71800000	403718	71800000	716410	71800000	1113170	71800000	1578090	71800000	2180470	71800000	5235040	71800000	8908450	71800000	13723300	71800000	18394700	359000	1714.2
72000000	175662	72000000	404821	72000000	718403	72000000	1116210	72000000	1582590	72000000	2186630	72000000	5250300	72000000	8933520	72000000	13762200	72000000	18446300	360000	1717.52
72200000	176087	72200000	405924	72200000	720399	72200000	1119260	72200000	1587090	72200000	2192780	72200000	5265620	72200000	8958600	72200000	13801200	72200000	18498000	361000	1720.98
72400000	176508	72400000	407026	72400000	722392	72400000	1122320	72400000	1591610	72400000	2198910	72400000	5280860	72400000	8983660	72400000	13840100	72400000	18549700	362000	1724.32
72600000	176935	72600000	408133	72600000	724384	72600000	1125370	72600000	1596110	72600000	2205020	72600000	5296160	72600000	9008780	72600000	13879200	72600000	18601600	363000	1727.75
72800000	177358	72800000	409240	72800000	726371	72800000	1128400	72800000	1600620	72800000	2211130	72800000	5311430	72800000	9033870	72800000	13918100	72800000	18653400	364000	1731.13
73000000	177781	73000000	410348	73000000	728362	73000000	1131430	73000000	1605120	73000000	2217230	73000000	5326670	73000000	9059030	73000000	13957100	73000000	18705100	365000	1734.57
73200000	178205	73200000	411458	73200000	730352	73200000	1134460	73200000	1609640	73200000	2223320	73200000	5341920	73200000	9084200	73200000	13996100	73200000	18756800	366000	1738.05
73400000	178631	73400000	412563	73400000	732343	73400000	1137480	73400000	1614150	73400000	2229410	73400000	5357190	73400000	9109390	73400000	14035000	73400000	18808600	367000	1741.54
73600000	179056	73600000	413670	73600000	734325	73600000	1140500	73600000	1618670	73600000	2235510	73600000	5372380	73600000	9134510	73600000	14074000	73600000	18860300	368000	1744.98
73800000	179480	73800000	414776	73800000	736310	73800000	1143520	73800000	1623200	73800000	2241630	73800000	5387620	73800000	9159610	73800000	14113000	73800000	18911900	369000	1748.46
74000000	179907	74000000	415880	74000000	738290	74000000	1146560	74000000	1627720	74000000	2247760	74000000	5402870	74000000	9184810	74000000	14152000	74000000	18963500	370000	1751.93
74200000	180331	74200000	416984	74200000	740274	74200000	1149590	74200000	1632230	74200000	2253860	74200000	5418100	74200000	9210110	74200000	14191000	74200000	19015100	371000	1755.39
74400000	180755	74400000	418093	74400000	742254	74400000	1152610	74400000	1636730	74400000	2259960	74400000	5433330	74400000	9235390	74400000	14229900	74400000	19066700	372000	1758.94
74600000	181182	74600000	419200	74600000	744230	74600000	1155650	74600000	1641240	74600000	2266060	74600000	5448530	74600000	9260760	74600000	14268900	74600000	19118300	373000	1762.52
74800000	181610	74800000	420310	74800000	746204	74800000	1158700	74800000	1645750	74800000	2272170	74800000	5463750	74800000	9286120	74800000	14307700	74800000	19169800	374000	1766.06
75000000	182041	75000000	421416	75000000	748178	75000000	1161750	75000000	1650270	75000000	2278280	75000000	5479020	75000000	9311500	75000000	14346500	75000000	19221400	375000	1769.64
75200000	182473	75200000	422519	75200000	750146	75200000	1164800	75200000	1654780	75200000	2284390	75200000	5494300	75200000	9336890	75200000	14385300	75200000	19273000	376000	1773.16
75400000	182903	75400000	423620	75400000	752115	75400000	1167860	75400000	1659290	75400000	2290490	75400000	5509680	75400000	9362250	75400000	14424000	75400000	19324600	377000	1776.72
75600000	183329	75600000	424717	75600000	754088	75600000	1170920	75600000	1663800	75600000	2296580	75600000	5525020	75600000	9387680	75600000	14462600	75600000	19376100	378000	1780.4
75800000	183758	75800000	425813	75800000	756064	75800000	1173980	75800000	1668300	75800000	2302660	75800000	5540420	75800000	9413120	75800000	14501200	75800000	19427700	379000	1784.14
76000000	184186	76000000	426907	76000000	758044	76000000	1177040	76000000	1672810	76000000	2308750	76000000	5555750	76000000	9438540	76000000	14539700	76000000	19479300	380000	1787.79
76200000	184618	76200000	427998	76200000	760022	76200000	1180110	76200000	1677320	76200000	2314850	76200000	5571130	76200000	9463980	76200000	14578300	76200000	19530900	381000	1791.38
76400000	185053	76400000	429095	76400000	762000	76400000	1183170	76400000	1681840	76400000	2320930	76400000	5586580	76400000	9489350	76400000	14616900	76400000	19582400	382000	1794.92
76600000	185481	76600000	430189	76600000	763977	76600000	1186230	76600000	1686370	76600000	2327010	76600000	5602030	76600000	9514780	76600000	14655400	76600000	19634000	383000	1798.56
76800000	185913	76800000	431285	76800000	765959	76800000	1189300	76800000	1690880	76800000	2333100	76800000	5617450	76800000	9540130	76800000	14694200	76800000	19685500	384000	1802.01
77000000	186343	77000000	432379	77000000	767940	77000000	1192360	77000000	1695400	77000000	2339200	77000000	5632880	77000000	9565510	77000000	14733000	77000000	19737100	385000	1805.54
77200000	186778	77200000	433473	77200000	769925	77200000	1195410	77200000	1699910	77200000	2345320	77200000	5648320	77200000	9590900	77200000	14771700	77200000	19788700	386000	1808.99
77400000	187213	77400000	434566	77400000	771900	77400000	1198470	77400000	1704440	77400000	2351420	77400000	5663810	77400000	9616260	77400000	14810600	77400000	19840400	387000	1812.38
77600000	187650	77600000	435660	77600000	773878	77600000	1201530	77600000	1708970	77600000	2357540	77600000	5679320	77600000	9641690	77600000	14849300	77600000	19892200	388000	1815.74
77800000	188084	77800000	436754	77800000	775862	77800000	1204600	77800000	1713500	77800000	2363670	77800000	5694840	77800000	9667000	77800000	14888200	77800000	19943900	389000	1819.18
78000000	188518	78000000	437852	78000000	777841	78000000	1207660	78000000	1718010	78000000	2369810	78000000	5710330	78000000	9692290	78000000	14927200	78000000	19995700	390000	1822.75
78200000	188950	78200000	438951	78200000	779823	78200000	1210720	78200000	1722530	78200000	2375950	78200000	5725820	78200000	9717630	78200000	14966200	78200000	20047700	391000	1826.25
78400000	189385	78400000	440049	78400000	781799	78400000	1213780	78400000	1727060	78400000	2382090	78400000	5741330	78400000	9742950	78400000	15005100	78400000	20099600	392000	1829.7
78600000	189819	78600000	441150	78600000	783775	78600000	1216830	78600000	1731600	78600000	2388220	78600000	5756770	78600000	9768300	78600000	15044100	78600000	20151500	393000	1833.14
78800000	190255	78800000	442247	78800000	785751	78800000	1219880	78800000	1736140	78800000	2394350	78800000	5772260	78800000	9793580	78800000	15083000	78800000	20203600	394000	1836.5
79000000	190691	79000000	443344	79000000	787727	79000000	1222920	79000000	1740650	79000000	2400490	79000000	5787760	79000000	9818890	79000000	15122000	79000000	20255700	395000	1839.98
79200000	191126	79200000	444442	79200000	789701	79200000	1225960	79200000	1745190	79200000	2406610	79200000	5803270	79200000	9844110	79200000	15160800	79200000	20307700	396000	1843.29
79400000	191558	79400000	445541	79400000	791684	79400000	1228990	79400000	1749720	79400000	2412720	79400000	5818760	79400000	9869370	79400000	15199600	79400000	20359700	397000	1846.77
79600000	191990	79600000	446634	79600000	793661	79600000	1232020	79600000	1754240	79600000	2418860	79600000	5834250	79600000	9894540	79600000	15238300	79600000	20411600	398000	1850.25
79800000	192425	79800000	447732	79800000	795630	79800000	1235040	79800000	1758750	79800000	2424990	79800000	5849710	79800000	9919780	79800000	15277000	79800000	20463500	399000	1853.67
80000000	192858	80000000	448826	80000000	797607	80000000	1238060	80000000	1763250	80000000	2431120	80000000	5865130	80000000	9944930	80000000	15315700	80000000	20515400	400000	1857.28
80200000	193291	80200000	449925	80200000	799587	80200000	1241080	80200000	1767760	80200000	2437270	80200000	5880520	80200000	9970160	80200000	15354300	80200000	20567100	401000	1860.71
80400000	193727	80400000	451025	80400000	801562	80400000	1244110	80400000	1772270	80400000	2443410	80400000	5895970	80400000	9995310	80400000	15392900	80400000	20618800	402000	1864.15
80600000	194164	80600000	452125	80600000	803545	80600000	1247140	80600000	1776790	80600000	2449530	80600000	5911380	80600000	10020600	80600000	15431700	80600000	20670700	403000	1867.67
80800000	194600	80800000	453222	80800000	805533	80800000	1250170	80800000	1781290	80800000	2455660	80800000	5926760	80800000	10045700	80800000	15470400	80800000	20722600	404000	1871.04
81000000	195033	81000000	454315	81000000	807516	81000000	1253190	81000000	1785800	81000000	2461770	81000000	5942190	81000000	10070900	81000000	15509200	81000000	20774700	405000	1874.51
81200000	195464	81200000	455417	81200000	809506	81200000	1256200	81200000	1790320	81200000	2467890	81200000	5957640	81200000	10096100	81200000	15547700	81200000	20826900	406000	1877.78
81400000	195897	81400000	456515	81400000	811492	81400000	1259200	81400000	1794830	81400000	2474010	81400000	5973100	81400000	10121200	81400000	15586200	81400000	20879200	407000	1880.97
81600000	196329	81600000	457610	81600000	813480	81600000	1262210	81600000	1799360	81600000	2480110	81600000	5988470	81600000	10146300	81600000	15624500	81600000	20931600	408000	1884.37
81800000	196762	81800000	458704	81800000	815465	81800000	1265210	81800000	1803870	81800000	2486210	81800000	6003910	81800000	10171400	81800000	15662900	81800000	20984000	409000	1887.74
82000000	197196	82000000	459804	82000000	817440	82000000	1268230	82000000	1808400	82000000	2492300	82000000	6019300	82000000	10196600	82000000	15701100	82000000	21036400	410000	1891.06
82200000	197627	82200000	460901	82200000	819423	82200000	1271240	82200000	1812920	82200000	2498410	82200000	6034760	82200000	10221800	82200000	15739300	82200000	21088900	411000	1894.33
82400000	198058	82400000	461997	82400000	821400	82400000	1274260	82400000	1817440	82400000	2504520	82400000	6050190	82400000	10247000	82400000	15777700	82400000	21141400	412000	1897.64
82600000	198489	82600000	463094	82600000	823386	82600000	1277290	82600000	1821940	82600000	2510610	82600000	6065580	82600000	10272300	82600000	15815800	82600000	21194000	413000	1900.93
82800000	198917	82800000	464188	82800000	825363	82800000	1280300	82800000	1826460	82800000	2516730	82800000	6080970	82800000	10297700	82800000	15854200	82800000	21246400	414000	1904.05
83000000	199348	83000000	465282	83000000	827334	83000000	1283320	83000000	1830960	83000000	2522860	83000000	6096380	83000000	10323000	83000000	15892500	83000000	21298900	415000	1907.23
83200000	199777	83200000	466372	83200000	829305	83200000	1286330	83200000	1835450	83200000	2528980	83200000	6111700	83200000	10348300	83200000	15930800	83200000	21351400	416000	1910.34
83400000	200208	83400000	467462	83400000	831269	83400000	1289340	83400000	1839950	83400000	2535110	83400000	6127080	83400000	10373600	83400000	15969200	83400000	21403800	417000	1913.68
83600000	200643	83600000	468553	83600000	833242	83600000	1292340	83600000	1844460	83600000	2541250	83600000	6142480	83600000	10398900	83600000	16007400	83600000	21456000	418000	1916.99
83800000	201083	83800000	469635	83800000	835197	83800000	1295340	83800000	1848970	83800000	2547390	83800000	6157880	83800000	10424200	83800000	16045800	83800000	21508300	419000	1920.16
84000000	201521	84000000	470719	84000000	837155	84000000	1298340	84000000	1853460	84000000	2553500	84000000	6173240	84000000	10449600	84000000	16084200	84000000	21560700	420000	1923.34
84200000	201961	84200000	471797	84200000	839112	84200000	1301340	84200000	1857980	84200000	2559640	84200000	6188620	84200000	10475000	84200000	16122700	84200000	21613000	421000	1926.5
84400000	202397	84400000	472872	84400000	841078	84400000	1304340	84400000	1862490	84400000	2565770	84400000	6203960	84400000	10500500	84400000	16161100	84400000	21665300	422000	1929.61
84600000	202835	84600000	473943	84600000	843042	84600000	1307330	84600000	1867000	84600000	2571880	84600000	6219360	84600000	10526000	84600000	16199600	84600000	21717800	423000	1932.8
84800000	203269	84800000	475018	84800000	845002	84800000	1310330	84800000	1871500	84800000	2578020	84800000	6234770	84800000	10551600	84800000	16238100	84800000	21770100	424000	1936.02
85000000	203704	85000000	476099	85000000	846975	85000000	1313310	85000000	1876000	85000000	2584170	85000000	6250140	85000000	10577200	85000000	16276500	85000000	21822600	425000	1939.13
85200000	204139	85200000	477176	85200000	848933	85200000	1316300	85200000	1880500	85200000	2590330	85200000	6265520	85200000	10602800	85200000	16315000	85200000	21875100	426000	1942.18
85400000	204573	85400000	478253	85400000	850899	85400000	1319290	85400000	1884990	85400000	2596490	85400000	6280930	85400000	10628500	85400000	16353600	85400000	21927700	427000	1945.35
85600000	205007	85600000	479327	85600000	852873	85600000	1322290	85600000	1889490	85600000	2602650	85600000	6296330	85600000	10654200	85600000	16392000	85600000	21980300	428000	1948.43
85800000	205441	85800000	480410	85800000	854841	85800000	1325280	85800000	1893980	85800000	2608810	85800000	6311750	85800000	10680000	85800000	16430400	85800000	22032600	429000	1951.44
86000000	205875	86000000	481493	86000000	856813	86000000	1328280	86000000	1898470	86000000	2614980	86000000	6327170	86000000	10705700	86000000	16468900	86000000	22084900	430000	1954.62
86200000	206308	86200000	482573	86200000	858785	86200000	1331280	86200000	1902960	86200000	2621140	86200000	6342600	86200000	10731600	86200000	16507400	86200000	22137100	431000	1957.76
86400000	206742	86400000	483658	86400000	860752	86400000	1334270	86400000	1907450	86400000	2627290	86400000	6358000	86400000	10757400	86400000	16545900	86400000	22189300	432000	1961.02
86600000	207176	86600000	484738	86600000	862726	86600000	1337280	86600000	1911950	86600000	2633430	86600000	6373410	86600000	10783300	86600000	16584300	86600000	22241500	433000	1964.24
86800000	207609	86800000	485819	86800000	864700	86800000	1340280	86800000	1916450	86800000	2639580	86800000	6388870	86800000	10809100	86800000	16622900	86800000	22293600	434000	1967.47
87000000	208046	87000000	486901	87000000	866681	87000000	1343270	87000000	1920970	87000000	2645710	87000000	6404300	87000000	10835000	87000000	16661400	87000000	22345900	435000	1970.68
87200000	208482	87200000	487982	87200000	868649	87200000	1346280	87200000	1925500	87200000	2651850	87200000	6419690	87200000	10860800	87200000	16700100	87200000	22398300	436000	1974
87400000	208918	87400000	489070	87400000	870617	87400000	1349270	87400000	1930000	87400000	2657990	87400000	6435140	87400000	10886700	87400000	16738700	87400000	22450600	437000	1977.25
87600000	209353	87600000	490158	87600000	872578	87600000	1352270	87600000	1934520	87600000	2664110	87600000	6450600	87600000	10912500	87600000	16777400	87600000	22502900	438000	1980.5
87800000	209788	87800000	491251	87800000	874533	87800000	1355270	87800000	1939050	87800000	2670230	87800000	6466060	87800000	10938300	87800000	16816000	87800000	22555400	439000	1983.75
88000000	210224	88000000	492335	88000000	876486	88000000	1358270	88000000	1943560	88000000	2676350	88000000	6481540	88000000	10964100	88000000	16854800	88000000	22608000	440000	1987.1
88200000	210660	88200000	493429	88200000	878450	88200000	1361270	88200000	1948060	88200000	2682480	88200000	6496980	88200000	10989900	88200000	16893600	88200000	22660700	441000	1990.37
88400000	211094	88400000	494524	88400000	880408	88400000	1364260	88400000	1952580	88400000	2688600	88400000	6512490	88400000	11015700	88400000	16932400	88400000	22713300	442000	1993.67
88600000	211530	88600000	495614	88600000	882374	88600000	1367240	88600000	1957100	88600000	2694710	88600000	6527950	88600000	11041600	88600000	16971300	88600000	22766000	443000	1996.95
88800000	211966	88800000	496710	88800000	884325	88800000	1370230	88800000	1961630	88800000	2700820	88800000	6543430	88800000	11067500	88800000	17010100	88800000	22818600	444000	2000.18
89000000	212402	89000000	497807	89000000	886284	89000000	1373210	89000000	1966150	89000000	2706950	89000000	6558950	89000000	11093300	89000000	17048800	89000000	22871300	445000	2003.39
89200000	212838	89200000	498903	89200000	888243	89200000	1376190	89200000	1970680	89200000	2713070	89200000	6574440	89200000	11119300	89200000	17087600	89200000	22924100	446000	2006.71
89400000	213275	89400000	499996	89400000	890202	89400000	1379180	89400000	1975200	89400000	2719210	89400000	6589950	89400000	11145200	89400000	17126300	89400000	22976800	447000	2009.95
89600000	213711	89600000	501094	89600000	892173	89600000	1382180	89600000	1979710	89600000	2725330	89600000	6605410	89600000	11171200	89600000	17165100	89600000	23029600	448000	2013.19
89800000	214145	89800000	502197	89800000	894119	89800000	1385180	89800000	1984240	89800000	2731430	89800000	6620880	89800000	11197000	89800000	17203900	89800000	23082300	449000	2016.32
90000000	214583	90000000	503301	90000000	896073	90000000	1388170	90000000	1988750	90000000	2737540	90000000	6636360	90000000	11223000	90000000	17242600	90000000	23134900	450000	2019.46
90200000	215020	90200000	504401	90200000	898027	90200000	1391170	90200000	1993280	90200000	2743660	90200000	6651760	90200000	11249000	90200000	17281400	90200000	23187400	451000	2022.63
90400000	215456	90400000	505501	90400000	899976	90400000	1394160	90400000	1997800	90400000	2749770	90400000	6667220	90400000	11275000	90400000	17320200	90400000	23239900	452000	2025.83
90600000	215894	90600000	506602	90600000	901924	90600000	1397160	90600000	2002300	90600000	2755890	90600000	6682580	90600000	11300800	90600000	17359000	90600000	23292300	453000	2029.08
90800000	216327	90800000	507708	90800000	903870	90800000	1400150	90800000	2006800	90800000	2762030	90800000	6698010	90800000	11326800	90800000	17397900	90800000	23344900	454000	2032.38
91000000	216762	91000000	508810	91000000	905819	91000000	1403140	91000000	2011300	91000000	2768200	91000000	6713440	91000000	11352600	91000000	17436700	91000000	23397500	455000	2035.66
91200000	217197	91200000	509917	91200000	907759	91200000	1406130	91200000	2015820	91200000	2774390	91200000	6728890	91200000	11378300	91200000	17475500	91200000	23450000	456000	2038.97
91400000	217634	91400000	511021	91400000	909698	91400000	1409120	91400000	2020330	91400000	2780580	91400000	6744360	91400000	11404200	91400000	17514400	91400000	23502500	457000	2042.21
91600000	218067	91600000	512119	91600000	911636	91600000	1412110	91600000	2024850	91600000	2786770	91600000	6759820	91600000	11430000	91600000	17553200	91600000	23554900	458000	2045.5
91800000	218504	91800000	513218	91800000	913582	91800000	1415110	91800000	2029360	91800000	2792960	91800000	6775290	91800000	11455800	91800000	17592000	91800000	23607300	459000	2048.86
92000000	218942	92000000	514313	92000000	915540	92000000	1418110	92000000	2033860	92000000	2799160	92000000	6790780	92000000	11481800	92000000	17630800	92000000	23659600	460000	2052.27
92200000	219375	92200000	515409	92200000	917485	92200000	1421100	92200000	2038390	92200000	2805350	92200000	6806220	92200000	11507700	92200000	17669600	92200000	23711900	461000	2055.51
92400000	219810	92400000	516505	92400000	919419	92400000	1424090	92400000	2042920	92400000	2811560	92400000	6821720	92400000	11533600	92400000	17708400	92400000	23764300	462000	2058.9
92600000	220243	92600000	517601	92600000	921356	92600000	1427090	92600000	2047440	92600000	2817760	92600000	6837240	92600000	11559600	92600000	17747300	92600000	23816700	463000	2062.35
92800000	220675	92800000	518698	92800000	923283	92800000	1430090	92800000	2051950	92800000	2823960	92800000	6852660	92800000	11585500	92800000	17786100	92800000	23869200	464000	2065.71
93000000	221111	93000000	519791	93000000	925202	93000000	1433090	93000000	2056470	93000000	2830180	93000000	6868190	93000000	11611600	93000000	17825000	93000000	23921500	465000	2069.05
93200000	221543	93200000	520884	93200000	927112	93200000	1436090	93200000	2061000	93200000	2836380	93200000	6883680	93200000	11637500	93200000	17863800	93200000	23973900	466000	2072.31
93400000	221974	93400000	521973	93400000	929031	93400000	1439090	93400000	2065540	93400000	2842580	93400000	6899140	93400000	11663600	93400000	17902900	93400000	24026200	467000	2075.65
93600000	222410	93600000	523067	93600000	930953	93600000	1442080	93600000	2070060	93600000	2848770	93600000	6914600	93600000	11689600	93600000	17942000	93600000	24078700	468000	2078.91
93800000	222840	93800000	524162	93800000	932869	93800000	1445080	93800000	2074590	93800000	2854970	93800000	6930070	93800000	11715600	93800000	17980900	93800000	24131000	469000	2082.33
94000000	223275	94000000	525252	94000000	934783	94000000	1448080	94000000	2079100	94000000	2861150	94000000	6945600	94000000	11741500	94000000	18019800	94000000	24183200	470000	2085.7
94200000	223707	94200000	526343	94200000	936697	94200000	1451080	94200000	2083610	94200000	2867370	94200000	6961090	94200000	11767400	94200000	18058900	94200000	24235300	471000	2089.11
94400000	224139	94400000	527430	94400000	938606	94400000	1454090	94400000	2088140	94400000	2873580	94400000	6976600	94400000	11793400	94400000	18098100	94400000	24287400	472000	2092.42
94600000	224573	94600000	528517	94600000	940512	94600000	1457090	94600000	2092670	94600000	2879790	94600000	6992110	94600000	11819300	94600000	18137300	94600000	24339700	473000	2095.76
94800000	225007	94800000	529604	94800000	942427	94800000	1460090	94800000	2097190	94800000	2885990	94800000	7007580	94800000	11845200	94800000	18176500	94800000	24392100	474000	2099.13
95000000	225441	95000000	530687	95000000	944355	95000000	1463080	95000000	2101720	95000000	2892210	95000000	7023060	95000000	11871000	95000000	18215800	95000000	24444400	475000	2102.48
95200000	225873	95200000	531771	95200000	946277	95200000	1466050	95200000	2106260	95200000	2898410	95200000	7038540	95200000	11896900	95200000	18254900	95200000	24496700	476000	2105.88
95400000	226305	95400000	532860	95400000	948197	95400000	1469020	95400000	2110820	95400000	2904620	95400000	7054040	95400000	11922800	95400000	18294000	95400000	24549200	477000	2109.19
95600000	226737	95600000	533949	95600000	950117	95600000	1471990	95600000	2115370	95600000	2910840	95600000	7069500	95600000	11948800	95600000	18333200	95600000	24601800	478000	2112.64
95800000	227172	95800000	535034	95800000	952031	95800000	1474950	95800000	2119920	95800000	2917040	95800000	7085010	95800000	11974800	95800000	18372500	95800000	24654300	479000	2116.07
96000000	227601	96000000	536124	96000000	953953	96000000	1477930	96000000	2124460	96000000	2923280	96000000	7100490	96000000	12000800	96000000	18411700	96000000	24706700	480000	2119.39
96200000	228032	96200000	537211	96200000	955869	96200000	1480910	96200000	2129000	96200000	2929490	96200000	7115970	96200000	12026600	96200000	18451000	96200000	24759100	481000	2122.54
96400000	228466	96400000	538297	96400000	957778	96400000	1483880	96400000	2133540	96400000	2935680	96400000	7131460	96400000	12052500	96400000	18490400	96400000	24811400	482000	2125.87
96600000	228903	96600000	539389	96600000	959688	96600000	1486860	96600000	2138060	96600000	2941880	96600000	7146960	96600000	12078500	96600000	18529900	96600000	24863900	483000	2129.22
96800000	229338	96800000	540481	96800000	961596	96800000	1489830	96800000	2142590	96800000	2948090	96800000	7162530	96800000	12104500	96800000	18569400	96800000	24916400	484000	2132.55
97000000	229775	97000000	541574	97000000	963503	97000000	1492790	97000000	2147120	97000000	2954300	97000000	7178050	97000000	12130400	97000000	18609000	97000000	24968800	485000	2135.93
97200000	230213	97200000	542662	97200000	965413	97200000	1495760	97200000	2151650	97200000	2960490	97200000	7193580	97200000	12156400	97200000	18648500	97200000	25021100	486000	2139.28
97400000	230650	97400000	543757	97400000	967320	97400000	1498710	97400000	2156150	97400000	2966670	97400000	7209030	97400000	12182300	97400000	18688000	97400000	25073400	487000	2142.71
97600000	231089	97600000	544851	97600000	969224	97600000	1501660	97600000	2160680	97600000	2972870	97600000	7224580	97600000	12208300	97600000	18727500	97600000	25125800	488000	2146.01
97800000	231527	97800000	545946	97800000	971126	97800000	1504610	97800000	2165210	97800000	2979080	97800000	7240030	97800000	12234300	97800000	18767000	97800000	25178200	489000	2149.31
98000000	231962	98000000	547036	98000000	973022	98000000	1507570	98000000	2169720	98000000	2985280	98000000	7255500	98000000	12260300	98000000	18806500	98000000	25230700	490000	2152.61
98200000	232395	98200000	548137	98200000	974925	98200000	1510530	98200000	2174260	98200000	2991480	98200000	7271020	98200000	12286400	98200000	18846000	98200000	25283200	491000	2155.91
98400000	232827	98400000	549233	98400000	976827	98400000	1513480	98400000	2178800	98400000	2997680	98400000	7286550	98400000	12312300	98400000	18885400	98400000	25335800	492000	2159.16
98600000	233257	98600000	550336	98600000	978725	98600000	1516420	98600000	2183330	98600000	3003860	98600000	7302100	98600000	12338300	98600000	18924700	98600000	25388200	493000	2162.41
98800000	233692	98800000	551438	98800000	980621	98800000	1519370	98800000	2187860	98800000	3010070	98800000	7317600	98800000	12364200	98800000	18964000	98800000	25440700	494000	2165.73
99000000	234126	99000000	552541	99000000	982525	99000000	1522330	99000000	2192400	99000000	3016280	99000000	7333110	99000000	12390200	99000000	19003400	99000000	25493100	495000	2169.04
99200000	234559	99200000	553639	99200000	984427	99200000	1525280	99200000	2196920	99200000	3022480	99200000	7348630	99200000	12416100	99200000	19042800	99200000	25545500	496000	2172.28
99400000	234993	99400000	554738	99400000	986333	99400000	1528210	99400000	2201440	99400000	3028680	99400000	7364100	99400000	12442000	99400000	19082000	99400000	25597900	497000	2175.48
99600000	235426	99600000	555843	99600000	988229	99600000	1531140	99600000	2205970	99600000	3034860	99600000	7379540	99600000	12467900	99600000	19121200	99600000	25650200	498000	2178.67
99800000	235859	99800000	556938	99800000	990124	99800000	1534060	99800000	2210510	99800000	3041040	99800000	7394980	99800000	12493900	99800000	19160500	99800000	25702400	499000	2181.89
100000000	236294	100000000	558033	100000000	992022	100000000	1536970	100000000	2215060	100000000	3047240	100000000	7410380	100000000	12519700	100000000	19199700	100000000	25754600	500000	2185.09
