# Supplementary material for: Non-universality of the dynamic exponent in two-dimensional random media
Source: Sci Rep. 2019 Jan 22;9:251. doi: 10.1038/s41598-018-36236-z (PMC6342955; doi:10.1038/s41598-018-36236-z)
Supplement: Supplementary file 2 — Supplementary data for MSD and the transition rate distribution [file 41598_2018_36236_MOESM2_ESM.zip › raw_data_msd/MSD_Delta=1.5.csv]

0.205		0.2		0.195		0.19		0.185		0.18		0.16		0.14		0.12		0.1		0.2075
100000	1222.09	100000	1697.44	100000	2319.9	100000	3079.6	100000	4085.2	100000	5264.56	100000	12027.2	100000	21898.3	100000	34497.9	100000	49477.6	1000	59.29
200000	1972.73	200000	2887.46	200000	4094.04	200000	5613.28	200000	7650.07	200000	10061.6	200000	23777.7	200000	43644.2	200000	68908.6	200000	98895.7	2000	90.153
300000	2623.91	300000	3961.93	300000	5767.62	300000	8053.85	300000	11139.7	300000	14795.9	300000	35507.1	300000	65390.1	300000	103290	300000	148267	3000	115.219
400000	3222.78	400000	4982.88	400000	7386.12	400000	10457.1	400000	14582	400000	19515.9	400000	47237.9	400000	87110.5	400000	137677	400000	197706	4000	137.203
500000	3788.48	500000	5966.71	500000	8969.72	500000	12829.9	500000	18003.5	500000	24213.3	500000	58966.9	500000	108832	500000	171975	500000	247106	5000	157.007
600000	4328.4	600000	6922.39	600000	10526.9	600000	15185	600000	21416	600000	28910.1	600000	70689.1	600000	130550	600000	206298	600000	296577	6000	175.546
700000	4850.09	700000	7848.46	700000	12060.3	700000	17529.1	700000	24821.6	700000	33608.5	700000	82431.2	700000	152281	700000	240620	700000	346007	7000	192.986
800000	5358.45	800000	8756.73	800000	13581.6	800000	19860.5	800000	28225.9	800000	38304.4	800000	94182.6	800000	173999	800000	274948	800000	395355	8000	209.444
900000	5851.89	900000	9653.66	900000	15094.6	900000	22179.9	900000	31618.7	900000	42992.2	900000	105944	900000	195746	900000	309222	900000	444729	9000	224.92
1000000	6333.2	1000000	10539.1	1000000	16598	1000000	24497	1000000	35011.5	1000000	47675.8	1000000	117708	1000000	217533	1000000	343502	1000000	494058	10000	239.761
1100000	6804.12	1100000	11416.7	1100000	18092.9	1100000	26810.5	1100000	38405.3	1100000	52356.8	1100000	129457	1100000	239305	1100000	377750	1100000	543513	11000	254.192
1200000	7265.26	1200000	12290	1200000	19582.2	1200000	29115.3	1200000	41800.1	1200000	57044	1200000	141194	1200000	261073	1200000	411942	1200000	592909	12000	267.914
1300000	7718.53	1300000	13145.8	1300000	21064.7	1300000	31413.7	1300000	45187.2	1300000	61724.6	1300000	152937	1300000	282862	1300000	446120	1300000	642348	13000	281.277
1400000	8165.13	1400000	13994.9	1400000	22545.3	1400000	33708	1400000	48579.3	1400000	66407.7	1400000	164672	1400000	304638	1400000	480358	1400000	691771	14000	294.388
1500000	8608.56	1500000	14836.2	1500000	24020.5	1500000	36010.4	1500000	51972.5	1500000	71092	1500000	176400	1500000	326364	1500000	514628	1500000	741215	15000	307.273
1600000	9046.99	1600000	15669.3	1600000	25494.2	1600000	38304.2	1600000	55359.9	1600000	75774.4	1600000	188140	1600000	348101	1600000	548938	1600000	790769	16000	319.786
1700000	9480.87	1700000	16490	1700000	26967.1	1700000	40602.8	1700000	58744.3	1700000	80452.1	1700000	199888	1700000	369817	1700000	583168	1700000	840294	17000	331.86
1800000	9911.01	1800000	17301.8	1800000	28435.4	1800000	42905.3	1800000	62130.3	1800000	85132.5	1800000	211635	1800000	391506	1800000	617458	1800000	889842	18000	343.838
1900000	10336.3	1900000	18115.2	1900000	29897.6	1900000	45202.6	1900000	65521.3	1900000	89804.6	1900000	223389	1900000	413199	1900000	651769	1900000	939288	19000	355.591
2000000	10756.7	2000000	18929.6	2000000	31362.2	2000000	47499.3	2000000	68905.3	2000000	94482.5	2000000	235117	2000000	434895	2000000	686065	2000000	988792	20000	367.071
2100000	11174.7	2100000	19739.9	2100000	32820.4	2100000	49792.3	2100000	72284.3	2100000	99156.8	2100000	246849	2100000	456593	2100000	720470	2100000	1038340	21000	378.173
2200000	11587.7	2200000	20546.5	2200000	34276.2	2200000	52080.6	2200000	75656.1	2200000	103831	2200000	258589	2200000	478345	2200000	754856	2200000	1087890	22000	389.167
2300000	11997.4	2300000	21355.6	2300000	35731.5	2300000	54370.1	2300000	79034.5	2300000	108501	2300000	270310	2300000	500077	2300000	789282	2300000	1137430	23000	400.042
2400000	12402.8	2400000	22165.7	2400000	37185.8	2400000	56662.8	2400000	82409.6	2400000	113175	2400000	282032	2400000	521802	2400000	823791	2400000	1187070	24000	410.75
2500000	12805.8	2500000	22980.9	2500000	38636.2	2500000	58954.3	2500000	85785.6	2500000	117848	2500000	293763	2500000	543502	2500000	858304	2500000	1236740	25000	421.325
2600000	13207.9	2600000	23774.8	2600000	40086	2600000	61245.8	2600000	89172.3	2600000	122532	2600000	305503	2600000	565230	2600000	892765	2600000	1286430	26000	431.639
2700000	13607.5	2700000	24576.9	2700000	41538.2	2700000	63542.7	2700000	92556.1	2700000	127219	2700000	317266	2700000	587015	2700000	927219	2700000	1336070	27000	441.885
2800000	14006.1	2800000	25389.8	2800000	42987.3	2800000	65832.1	2800000	95941.6	2800000	131904	2800000	329024	2800000	608842	2800000	961639	2800000	1385690	28000	452.022
2900000	14401	2900000	26202.6	2900000	44435.9	2900000	68117.3	2900000	99326.4	2900000	136596	2900000	340810	2900000	630620	2900000	996078	2900000	1435260	29000	462.02
3000000	14796.7	3000000	27005	3000000	45884.7	3000000	70404.5	3000000	102713	3000000	141289	3000000	352587	3000000	652417	3000000	1030580	3000000	1484980	30000	471.86
3100000	15191	3100000	27806.5	3100000	47330.4	3100000	72692.3	3100000	106101	3100000	145973	3100000	364352	3100000	674173	3100000	1065130	3100000	1534750	31000	481.617
3200000	15581	3200000	28599.6	3200000	48775.7	3200000	74978.3	3200000	109486	3200000	150651	3200000	376099	3200000	695897	3200000	1099600	3200000	1584550	32000	491.201
3300000	15967.1	3300000	29391.1	3300000	50217.4	3300000	77259.7	3300000	112876	3300000	155335	3300000	387837	3300000	717636	3300000	1134090	3300000	1634260	33000	500.824
3400000	16352.5	3400000	30191.1	3400000	51656.5	3400000	79541.5	3400000	116268	3400000	160015	3400000	399581	3400000	739414	3400000	1168560	3400000	1683950	34000	510.295
3500000	16736.2	3500000	30981.3	3500000	53091.5	3500000	81827	3500000	119662	3500000	164698	3500000	411319	3500000	761192	3500000	1203000	3500000	1733630	35000	519.728
3600000	17119.2	3600000	31774.1	3600000	54523.7	3600000	84112.1	3600000	123057	3600000	169378	3600000	423072	3600000	783001	3600000	1237440	3600000	1783280	36000	529.029
3700000	17498.9	3700000	32561.8	3700000	55954.2	3700000	86395.7	3700000	126445	3700000	174059	3700000	434845	3700000	804787	3700000	1271830	3700000	1832970	37000	538.245
3800000	17876.8	3800000	33352.9	3800000	57382.9	3800000	88679.7	3800000	129834	3800000	178746	3800000	446607	3800000	826536	3800000	1306240	3800000	1882640	38000	547.498
3900000	18253.9	3900000	34150.7	3900000	58809.3	3900000	90963.1	3900000	133222	3900000	183433	3900000	458366	3900000	848286	3900000	1340570	3900000	1932340	39000	556.545
4000000	18630	4000000	34937.2	4000000	60234.3	4000000	93246.4	4000000	136616	4000000	188108	4000000	470149	4000000	870067	4000000	1374930	4000000	1982000	40000	565.624
4100000	19003.8	4100000	35725.3	4100000	61657.6	4100000	95525.7	4100000	140005	4100000	192780	4100000	481934	4100000	891837	4100000	1409310	4100000	2031670	41000	574.759
4200000	19377.4	4200000	36509.1	4200000	63083	4200000	97803.4	4200000	143387	4200000	197449	4200000	493700	4200000	913609	4200000	1443690	4200000	2081290	42000	583.674
4300000	19751.2	4300000	37306.7	4300000	64508	4300000	100077	4300000	146767	4300000	202119	4300000	505470	4300000	935361	4300000	1478130	4300000	2130990	43000	592.673
4400000	20122.5	4400000	38101.6	4400000	65930.6	4400000	102352	4400000	150144	4400000	206798	4400000	517214	4400000	957112	4400000	1512580	4400000	2180690	44000	601.681
4500000	20491.8	4500000	38899.2	4500000	67352.2	4500000	104626	4500000	153518	4500000	211463	4500000	528966	4500000	978868	4500000	1547020	4500000	2230470	45000	610.541
4600000	20859.7	4600000	39690.1	4600000	68771.5	4600000	106901	4600000	156893	4600000	216134	4600000	540719	4600000	1000640	4600000	1581430	4600000	2280270	46000	619.333
4700000	21226.2	4700000	40487.1	4700000	70190.1	4700000	109181	4700000	160267	4700000	220807	4700000	552474	4700000	1022360	4700000	1615810	4700000	2330080	47000	628.057
4800000	21591.4	4800000	41287.9	4800000	71607	4800000	111458	4800000	163636	4800000	225480	4800000	564222	4800000	1044070	4800000	1650250	4800000	2379910	48000	636.733
4900000	21955.2	4900000	42085.7	4900000	73026.6	4900000	113735	4900000	167010	4900000	230154	4900000	575944	4900000	1065830	4900000	1684680	4900000	2429710	49000	645.228
5000000	22319.5	5000000	42878.7	5000000	74445.6	5000000	116009	5000000	170388	5000000	234830	5000000	587679	5000000	1087600	5000000	1719100	5000000	2479530	50000	653.887
5100000	22684	5100000	43673.3	5100000	75861.1	5100000	118288	5100000	173773	5100000	239501	5100000	599430	5100000	1109410	5100000	1753480	5100000	2529440	51000	662.351
5200000	23046.8	5200000	44470	5200000	77280.9	5200000	120566	5200000	177160	5200000	244169	5200000	611172	5200000	1131230	5200000	1787810	5200000	2579370	52000	670.705
5300000	23408	5300000	45271.9	5300000	78703	5300000	122842	5300000	180546	5300000	248839	5300000	622906	5300000	1153010	5300000	1822070	5300000	2629350	53000	678.906
5400000	23770.2	5400000	46072.6	5400000	80128.5	5400000	125114	5400000	183940	5400000	253509	5400000	634611	5400000	1174870	5400000	1856340	5400000	2679320	54000	686.996
5500000	24131.8	5500000	46881.7	5500000	81549.3	5500000	127384	5500000	187333	5500000	258179	5500000	646319	5500000	1196710	5500000	1890590	5500000	2729270	55000	694.944
5600000	24495.2	5600000	47686.5	5600000	82976.2	5600000	129656	5600000	190723	5600000	262856	5600000	658016	5600000	1218560	5600000	1924830	5600000	2779250	56000	702.999
5700000	24853.8	5700000	48487.1	5700000	84401.5	5700000	131928	5700000	194116	5700000	267537	5700000	669717	5700000	1240430	5700000	1959060	5700000	2829270	57000	711.074
5800000	25211.8	5800000	49293	5800000	85826.4	5800000	134201	5800000	197515	5800000	272214	5800000	681418	5800000	1262330	5800000	1993260	5800000	2879320	58000	718.978
5900000	25568	5900000	50094.9	5900000	87255.1	5900000	136469	5900000	200912	5900000	276898	5900000	693117	5900000	1284200	5900000	2027460	5900000	2929340	59000	726.884
6000000	25926.1	6000000	50900.1	6000000	88684.7	6000000	138742	6000000	204312	6000000	281583	6000000	704832	6000000	1306030	6000000	2061620	6000000	2979290	60000	734.945
6100000	26282.1	6100000	51707.3	6100000	90112.2	6100000	141012	6100000	207713	6100000	286266	6100000	716561	6100000	1327830	6100000	2095770	6100000	3029100	61000	742.763
6200000	26637.6	6200000	52510.9	6200000	91541.8	6200000	143276	6200000	211117	6200000	290941	6200000	728296	6200000	1349650	6200000	2129940	6200000	3078980	62000	750.405
6300000	26990.1	6300000	53318.1	6300000	92968.9	6300000	145540	6300000	214519	6300000	295620	6300000	740048	6300000	1371440	6300000	2164130	6300000	3128930	63000	758.125
6400000	27341.7	6400000	54114.4	6400000	94392.1	6400000	147800	6400000	217927	6400000	300293	6400000	751792	6400000	1393240	6400000	2198310	6400000	3178910	64000	765.852
6500000	27693.5	6500000	54914.1	6500000	95821.3	6500000	150062	6500000	221341	6500000	304974	6500000	763519	6500000	1415080	6500000	2232560	6500000	3228910	65000	773.615
6600000	28042.5	6600000	55723.7	6600000	97250	6600000	152321	6600000	224762	6600000	309653	6600000	775233	6600000	1436910	6600000	2266810	6600000	3278890	66000	781.384
6700000	28390.3	6700000	56531.3	6700000	98685	6700000	154572	6700000	228176	6700000	314332	6700000	786940	6700000	1458780	6700000	2301130	6700000	3328910	67000	789.115
6800000	28738.5	6800000	57338.8	6800000	100118	6800000	156822	6800000	231592	6800000	319003	6800000	798628	6800000	1480710	6800000	2335470	6800000	3378960	68000	796.684
6900000	29086.8	6900000	58142.6	6900000	101548	6900000	159072	6900000	235013	6900000	323687	6900000	810319	6900000	1502650	6900000	2369870	6900000	3429080	69000	804.129
7000000	29435.8	7000000	58949.4	7000000	102979	7000000	161317	7000000	238428	7000000	328369	7000000	822011	7000000	1524610	7000000	2404270	7000000	3479100	70000	811.489
7100000	29783.1	7100000	59761	7100000	104411	7100000	163564	7100000	241836	7100000	333055	7100000	833693	7100000	1546570	7100000	2438710	7100000	3529030	71000	818.89
7200000	30131.7	7200000	60569.6	7200000	105844	7200000	165806	7200000	245248	7200000	337738	7200000	845377	7200000	1568480	7200000	2473120	7200000	3578960	72000	826.415
7300000	30480	7300000	61379.5	7300000	107278	7300000	168050	7300000	248662	7300000	342418	7300000	857085	7300000	1590430	7300000	2507490	7300000	3628870	73000	833.771
7400000	30825.6	7400000	62190	7400000	108710	7400000	170291	7400000	252078	7400000	347097	7400000	868800	7400000	1612310	7400000	2541880	7400000	3678860	74000	841.343
7500000	31172.6	7500000	62994	7500000	110142	7500000	172531	7500000	255498	7500000	351769	7500000	880525	7500000	1634200	7500000	2576290	7500000	3728880	75000	848.554
7600000	31517.8	7600000	63805.6	7600000	111572	7600000	174776	7600000	258921	7600000	356444	7600000	892259	7600000	1656070	7600000	2610680	7600000	3778950	76000	855.825
7700000	31862	7700000	64613.3	7700000	113006	7700000	177017	7700000	262346	7700000	361114	7700000	903981	7700000	1678010	7700000	2645090	7700000	3829090	77000	862.901
7800000	32207.4	7800000	65424.8	7800000	114439	7800000	179260	7800000	265761	7800000	365789	7800000	915707	7800000	1699940	7800000	2679510	7800000	3879130	78000	869.976
7900000	32551	7900000	66232.2	7900000	115868	7900000	181494	7900000	269165	7900000	370467	7900000	927424	7900000	1721880	7900000	2713910	7900000	3929070	79000	877.102
8000000	32893.4	8000000	67046.1	8000000	117298	8000000	183725	8000000	272575	8000000	375148	8000000	939130	8000000	1743800	8000000	2748260	8000000	3979000	80000	884.314
8100000	33234.5	8100000	67863.3	8100000	118727	8100000	185964	8100000	275979	8100000	379819	8100000	950871	8100000	1765680	8100000	2782660	8100000	4028810	81000	891.437
8200000	33575.2	8200000	68679.8	8200000	120161	8200000	188200	8200000	279380	8200000	384484	8200000	962614	8200000	1787550	8200000	2817030	8200000	4078550	82000	898.459
8300000	33917.1	8300000	69485	8300000	121597	8300000	190439	8300000	282779	8300000	389145	8300000	974371	8300000	1809380	8300000	2851420	8300000	4128220	83000	905.545
8400000	34257.5	8400000	70278.4	8400000	123023	8400000	192685	8400000	286185	8400000	393802	8400000	986123	8400000	1831190	8400000	2885850	8400000	4177850	84000	912.573
8500000	34596.4	8500000	71075.1	8500000	124449	8500000	194931	8500000	289599	8500000	398462	8500000	997865	8500000	1853040	8500000	2920210	8500000	4227560	85000	919.563
8600000	34938.7	8600000	71872.5	8600000	125878	8600000	197175	8600000	293011	8600000	403131	8600000	1009600	8600000	1874860	8600000	2954560	8600000	4277250	86000	926.634
8700000	35279.4	8700000	72672.6	8700000	127307	8700000	199420	8700000	296418	8700000	407804	8700000	1021340	8700000	1896630	8700000	2988880	8700000	4326970	87000	933.732
8800000	35619.8	8800000	73474.7	8800000	128737	8800000	201664	8800000	299828	8800000	412475	8800000	1033070	8800000	1918420	8800000	3023360	8800000	4376770	88000	940.671
8900000	35960.9	8900000	74275.7	8900000	130157	8900000	203908	8900000	303240	8900000	417163	8900000	1044800	8900000	1940230	8900000	3057800	8900000	4426600	89000	947.76
9000000	36298.6	9000000	75075.9	9000000	131577	9000000	206145	9000000	306654	9000000	421850	9000000	1056550	9000000	1962010	9000000	3092210	9000000	4476400	90000	954.74
9100000	36640.9	9100000	75886	9100000	133000	9100000	208383	9100000	310081	9100000	426543	9100000	1068280	9100000	1983850	9100000	3126640	9100000	4526040	91000	961.625
9200000	36978.4	9200000	76701.7	9200000	134425	9200000	210623	9200000	313506	9200000	431235	9200000	1080030	9200000	2005680	9200000	3161050	9200000	4575630	92000	968.544
9300000	37319.7	9300000	77512	9300000	135846	9300000	212863	9300000	316933	9300000	435922	9300000	1091790	9300000	2027490	9300000	3195490	9300000	4625360	93000	975.54
9400000	37657.7	9400000	78332.5	9400000	137267	9400000	215098	9400000	320368	9400000	440611	9400000	1103530	9400000	2049340	9400000	3229950	9400000	4675190	94000	982.531
9500000	37996.3	9500000	79143	9500000	138677	9500000	217335	9500000	323810	9500000	445304	9500000	1115300	9500000	2071170	9500000	3264450	9500000	4725060	95000	989.531
9600000	38332.1	9600000	79947.2	9600000	140095	9600000	219575	9600000	327251	9600000	450002	9600000	1127050	9600000	2092970	9600000	3298900	9600000	4774840	96000	996.5
9700000	38666.5	9700000	80752.2	9700000	141515	9700000	221823	9700000	330694	9700000	454708	9700000	1138830	9700000	2114780	9700000	3333430	9700000	4824630	97000	1003.41
9800000	39002.3	9800000	81559.5	9800000	142932	9800000	224066	9800000	334132	9800000	459410	9800000	1150620	9800000	2136610	9800000	3367970	9800000	4874480	98000	1010.11
9900000	39335	9900000	82372.3	9900000	144346	9900000	226313	9900000	337567	9900000	464113	9900000	1162370	9900000	2158420	9900000	3402450	9900000	4924190	99000	1016.83
10000000	39665.9	10000000	83176.2	10000000	145765	10000000	228557	10000000	341007	10000000	468820	10000000	1174100	10000000	2180220	10000000	3436820	10000000	4973950	100000	1023.5
10100000	39998.2	10100000	83982	10100000	147179	10100000	230802	10100000	344453	10100000	473532	10100000	1185810	10100000	2202080	10100000	3471170	10100000	5023830	101000	1030.22
10200000	40334.7	10200000	84796.2	10200000	148594	10200000	233045	10200000	347893	10200000	478249	10200000	1197540	10200000	2223940	10200000	3505620	10200000	5073700	102000	1036.9
10300000	40667.2	10300000	85610.9	10300000	150014	10300000	235285	10300000	351338	10300000	482968	10300000	1209270	10300000	2245810	10300000	3540070	10300000	5123530	103000	1043.49
10400000	40999.3	10400000	86423.9	10400000	151428	10400000	237524	10400000	354786	10400000	487695	10400000	1221010	10400000	2267730	10400000	3574560	10400000	5173320	104000	1050.25
10500000	41330.4	10500000	87232.4	10500000	152837	10500000	239762	10500000	358238	10500000	492434	10500000	1232740	10500000	2289620	10500000	3609100	10500000	5222930	105000	1056.92
10600000	41662.7	10600000	88048.4	10600000	154250	10600000	241996	10600000	361689	10600000	497175	10600000	1244520	10600000	2311550	10600000	3643640	10600000	5272560	106000	1063.55
10700000	41994.4	10700000	88858.6	10700000	155661	10700000	244233	10700000	365141	10700000	501914	10700000	1256290	10700000	2333420	10700000	3678110	10700000	5322190	107000	1070.15
10800000	42324.3	10800000	89674.8	10800000	157076	10800000	246462	10800000	368593	10800000	506639	10800000	1268100	10800000	2355320	10800000	3712650	10800000	5371780	108000	1076.75
10900000	42652.8	10900000	90494.3	10900000	158490	10900000	248700	10900000	372033	10900000	511372	10900000	1279900	10900000	2377220	10900000	3747140	10900000	5421400	109000	1083.26
11000000	42981.2	11000000	91307.1	11000000	159906	11000000	250938	11000000	375481	11000000	516107	11000000	1291730	11000000	2399130	11000000	3781580	11000000	5471020	110000	1089.85
11100000	43310.6	11100000	92125.2	11100000	161316	11100000	253180	11100000	378934	11100000	520848	11100000	1303570	11100000	2421060	11100000	3816080	11100000	5520630	111000	1096.42
11200000	43637.9	11200000	92944.3	11200000	162724	11200000	255423	11200000	382379	11200000	525590	11200000	1315440	11200000	2442980	11200000	3850610	11200000	5570230	112000	1102.81
11300000	43965.6	11300000	93761.2	11300000	164129	11300000	257666	11300000	385841	11300000	530337	11300000	1327290	11300000	2464940	11300000	3885080	11300000	5619680	113000	1109.33
11400000	44294.5	11400000	94568.1	11400000	165538	11400000	259907	11400000	389303	11400000	535079	11400000	1339190	11400000	2486930	11400000	3919540	11400000	5669130	114000	1115.73
11500000	44622.3	11500000	95374.3	11500000	166946	11500000	262146	11500000	392768	11500000	539825	11500000	1351100	11500000	2508920	11500000	3954050	11500000	5718560	115000	1122.11
11600000	44949.2	11600000	96174.2	11600000	168355	11600000	264383	11600000	396238	11600000	544559	11600000	1363040	11600000	2530880	11600000	3988500	11600000	5768010	116000	1128.58
11700000	45273.2	11700000	96982.6	11700000	169762	11700000	266625	11700000	399705	11700000	549290	11700000	1374970	11700000	2552840	11700000	4022920	11700000	5817520	117000	1135.06
11800000	45596.5	11800000	97791	11800000	171170	11800000	268868	11800000	403165	11800000	554010	11800000	1386900	11800000	2574800	11800000	4057330	11800000	5867060	118000	1141.82
11900000	45921.7	11900000	98594.8	11900000	172578	11900000	271107	11900000	406620	11900000	558738	11900000	1398830	11900000	2596730	11900000	4091650	11900000	5916550	119000	1148.24
12000000	46248.8	12000000	99408.8	12000000	173987	12000000	273348	12000000	410061	12000000	563463	12000000	1410760	12000000	2618640	12000000	4125980	12000000	5965990	120000	1154.57
12100000	46575.6	12100000	100223	12100000	175395	12100000	275587	12100000	413499	12100000	568193	12100000	1422710	12100000	2640530	12100000	4160290	12100000	6015590	121000	1160.84
12200000	46901.1	12200000	101036	12200000	176800	12200000	277822	12200000	416948	12200000	572930	12200000	1434650	12200000	2662440	12200000	4194530	12200000	6065130	122000	1167.22
12300000	47224.2	12300000	101846	12300000	178207	12300000	280062	12300000	420390	12300000	577659	12300000	1446580	12300000	2684330	12300000	4228810	12300000	6114640	123000	1173.64
12400000	47547.1	12400000	102661	12400000	179611	12400000	282299	12400000	423834	12400000	582386	12400000	1458510	12400000	2706270	12400000	4263170	12400000	6164100	124000	1179.94
12500000	47869.7	12500000	103474	12500000	181015	12500000	284540	12500000	427272	12500000	587110	12500000	1470410	12500000	2728130	12500000	4297510	12500000	6213520	125000	1186.31
12600000	48193.1	12600000	104291	12600000	182420	12600000	286784	12600000	430718	12600000	591850	12600000	1482290	12600000	2749990	12600000	4331840	12600000	6262950	126000	1192.55
12700000	48515.2	12700000	105094	12700000	183827	12700000	289027	12700000	434163	12700000	596589	12700000	1494200	12700000	2771890	12700000	4366140	12700000	6312380	127000	1198.77
12800000	48838.5	12800000	105912	12800000	185239	12800000	291268	12800000	437604	12800000	601334	12800000	1506130	12800000	2793740	12800000	4400500	12800000	6361860	128000	1205.18
12900000	49160.6	12900000	106730	12900000	186650	12900000	293507	12900000	441055	12900000	606079	12900000	1518070	12900000	2815580	12900000	4434850	12900000	6411290	129000	1211.53
13000000	49481.4	13000000	107548	13000000	188065	13000000	295746	13000000	444509	13000000	610810	13000000	1529950	13000000	2837470	13000000	4469280	13000000	6460840	130000	1217.91
13100000	49804.3	13100000	108367	13100000	189476	13100000	297985	13100000	447956	13100000	615539	13100000	1541820	13100000	2859410	13100000	4503700	13100000	6510390	131000	1224.14
13200000	50127.9	13200000	109175	13200000	190884	13200000	300218	13200000	451401	13200000	620262	13200000	1553670	13200000	2881360	13200000	4538180	13200000	6559890	132000	1230.38
13300000	50452.6	13300000	109978	13300000	192298	13300000	302446	13300000	454847	13300000	624981	13300000	1565520	13300000	2903330	13300000	4572690	13300000	6609410	133000	1236.63
13400000	50776.2	13400000	110775	13400000	193714	13400000	304681	13400000	458291	13400000	629703	13400000	1577340	13400000	2925380	13400000	4607170	13400000	6658900	134000	1242.89
13500000	51099.3	13500000	111575	13500000	195128	13500000	306919	13500000	461726	13500000	634429	13500000	1589160	13500000	2947390	13500000	4641700	13500000	6708440	135000	1249.25
13600000	51421.6	13600000	112379	13600000	196537	13600000	309154	13600000	465164	13600000	639151	13600000	1600950	13600000	2969430	13600000	4676360	13600000	6757960	136000	1255.55
13700000	51743.3	13700000	113176	13700000	197948	13700000	311399	13700000	468606	13700000	643874	13700000	1612760	13700000	2991450	13700000	4711040	13700000	6807490	137000	1261.65
13800000	52064.6	13800000	113981	13800000	199357	13800000	313642	13800000	472056	13800000	648596	13800000	1624610	13800000	3013500	13800000	4745680	13800000	6857010	138000	1267.9
13900000	52386.1	13900000	114769	13900000	200767	13900000	315882	13900000	475505	13900000	653316	13900000	1636430	13900000	3035580	13900000	4780340	13900000	6906510	139000	1274.05
14000000	52705.8	14000000	115559	14000000	202176	14000000	318122	14000000	478955	14000000	658040	14000000	1648270	14000000	3057610	14000000	4814930	14000000	6955950	140000	1280.18
14100000	53023.5	14100000	116350	14100000	203582	14100000	320361	14100000	482410	14100000	662764	14100000	1660110	14100000	3079620	14100000	4849490	14100000	7005340	141000	1286.17
14200000	53340.6	14200000	117142	14200000	204991	14200000	322606	14200000	485855	14200000	667485	14200000	1672000	14200000	3101630	14200000	4884080	14200000	7054770	142000	1292.11
14300000	53660.3	14300000	117935	14300000	206401	14300000	324843	14300000	489293	14300000	672211	14300000	1683890	14300000	3123630	14300000	4918650	14300000	7104140	143000	1298.2
14400000	53980.6	14400000	118724	14400000	207813	14400000	327084	14400000	492736	14400000	676941	14400000	1695790	14400000	3145640	14400000	4953290	14400000	7153620	144000	1304.31
14500000	54301.5	14500000	119516	14500000	209223	14500000	329324	14500000	496171	14500000	681662	14500000	1707660	14500000	3167660	14500000	4987810	14500000	7203020	145000	1310.3
14600000	54622.2	14600000	120305	14600000	210630	14600000	331568	14600000	499604	14600000	686384	14600000	1719560	14600000	3189700	14600000	5022260	14600000	7252540	146000	1316.27
14700000	54942.9	14700000	121104	14700000	212036	14700000	333816	14700000	503039	14700000	691105	14700000	1731430	14700000	3211720	14700000	5056780	14700000	7301910	147000	1322.21
14800000	55262.5	14800000	121901	14800000	213443	14800000	336064	14800000	506465	14800000	695822	14800000	1743280	14800000	3233780	14800000	5091360	14800000	7351310	148000	1328.2
14900000	55582.1	14900000	122698	14900000	214849	14900000	338310	14900000	509893	14900000	700553	14900000	1755140	14900000	3255830	14900000	5125960	14900000	7400580	149000	1334.25
15000000	55901.7	15000000	123499	15000000	216256	15000000	340554	15000000	513324	15000000	705284	15000000	1767010	15000000	3277880	15000000	5160540	15000000	7449800	150000	1340.16
15100000	56218.4	15100000	124290	15100000	217661	15100000	342798	15100000	516757	15100000	710014	15100000	1778830	15100000	3299990	15100000	5195230	15100000	7498980	151000	1346.14
15200000	56535	15200000	125087	15200000	219062	15200000	345046	15200000	520187	15200000	714734	15200000	1790720	15200000	3322040	15200000	5229940	15200000	7548090	152000	1352.02
15300000	56851.8	15300000	125880	15300000	220464	15300000	347299	15300000	523616	15300000	719457	15300000	1802570	15300000	3344070	15300000	5264630	15300000	7597080	153000	1357.81
15400000	57170.3	15400000	126666	15400000	221862	15400000	349553	15400000	527039	15400000	724173	15400000	1814450	15400000	3366070	15400000	5299210	15400000	7646100	154000	1363.71
15500000	57490.6	15500000	127458	15500000	223264	15500000	351814	15500000	530457	15500000	728882	15500000	1826290	15500000	3388150	15500000	5333790	15500000	7695050	155000	1369.7
15600000	57811.1	15600000	128242	15600000	224661	15600000	354074	15600000	533870	15600000	733603	15600000	1838150	15600000	3410250	15600000	5368340	15600000	7744140	156000	1375.64
15700000	58129.8	15700000	129021	15700000	226065	15700000	356331	15700000	537271	15700000	738319	15700000	1849990	15700000	3432310	15700000	5402880	15700000	7793230	157000	1381.56
15800000	58449.5	15800000	129797	15800000	227463	15800000	358590	15800000	540670	15800000	743040	15800000	1861840	15800000	3454370	15800000	5437450	15800000	7842390	158000	1387.37
15900000	58766.1	15900000	130572	15900000	228865	15900000	360850	15900000	544071	15900000	747763	15900000	1873680	15900000	3476430	15900000	5471940	15900000	7891560	159000	1393.09
16000000	59083.2	16000000	131346	16000000	230272	16000000	363107	16000000	547483	16000000	752500	16000000	1885510	16000000	3498500	16000000	5506480	16000000	7940760	160000	1398.65
16100000	59399.9	16100000	132117	16100000	231680	16100000	365364	16100000	550895	16100000	757234	16100000	1897350	16100000	3520540	16100000	5541010	16100000	7989970	161000	1404.39
16200000	59715.3	16200000	132886	16200000	233085	16200000	367616	16200000	554313	16200000	761954	16200000	1909200	16200000	3542600	16200000	5575600	16200000	8039250	162000	1410.07
16300000	60034.1	16300000	133662	16300000	234494	16300000	369869	16300000	557728	16300000	766679	16300000	1921030	16300000	3564710	16300000	5610200	16300000	8088610	163000	1415.86
16400000	60353.1	16400000	134434	16400000	235896	16400000	372122	16400000	561138	16400000	771401	16400000	1932850	16400000	3586760	16400000	5644780	16400000	8137860	164000	1421.35
16500000	60671.9	16500000	135210	16500000	237299	16500000	374374	16500000	564543	16500000	776118	16500000	1944700	16500000	3608870	16500000	5679330	16500000	8187040	165000	1427.12
16600000	60989.5	16600000	135980	16600000	238710	16600000	376623	16600000	567946	16600000	780837	16600000	1956520	16600000	3630990	16600000	5713940	16600000	8236100	166000	1432.83
16700000	61304.7	16700000	136744	16700000	240116	16700000	378863	16700000	571347	16700000	785560	16700000	1968360	16700000	3653120	16700000	5748560	16700000	8285060	167000	1438.63
16800000	61620.6	16800000	137519	16800000	241518	16800000	381116	16800000	574751	16800000	790280	16800000	1980160	16800000	3675230	16800000	5783170	16800000	8333960	168000	1444.38
16900000	61936.2	16900000	138295	16900000	242924	16900000	383370	16900000	578154	16900000	795006	16900000	1991990	16900000	3697300	16900000	5817790	16900000	8382760	169000	1449.96
17000000	62253.2	17000000	139066	17000000	244326	17000000	385619	17000000	581550	17000000	799737	17000000	2003830	17000000	3719440	17000000	5852320	17000000	8431590	170000	1455.68
17100000	62570.6	17100000	139845	17100000	245726	17100000	387860	17100000	584942	17100000	804473	17100000	2015660	17100000	3741600	17100000	5886840	17100000	8480470	171000	1461.1
17200000	62889.4	17200000	140611	17200000	247130	17200000	390103	17200000	588326	17200000	809209	17200000	2027500	17200000	3763780	17200000	5921340	17200000	8529350	172000	1466.77
17300000	63208.2	17300000	141377	17300000	248539	17300000	392347	17300000	591719	17300000	813941	17300000	2039340	17300000	3785910	17300000	5955870	17300000	8578150	173000	1472.48
17400000	63527.5	17400000	142151	17400000	249945	17400000	394589	17400000	595102	17400000	818673	17400000	2051160	17400000	3808050	17400000	5990340	17400000	8626830	174000	1478.1
17500000	63843.9	17500000	142919	17500000	251354	17500000	396831	17500000	598489	17500000	823400	17500000	2063020	17500000	3830240	17500000	6024810	17500000	8675490	175000	1483.78
17600000	64163.7	17600000	143690	17600000	252761	17600000	399077	17600000	601882	17600000	828131	17600000	2074870	17600000	3852390	17600000	6059330	17600000	8724050	176000	1489.35
17700000	64483.5	17700000	144458	17700000	254169	17700000	401325	17700000	605272	17700000	832854	17700000	2086730	17700000	3874520	17700000	6093860	17700000	8772660	177000	1495.01
17800000	64801	17800000	145226	17800000	255579	17800000	403572	17800000	608665	17800000	837582	17800000	2098590	17800000	3896640	17800000	6128380	17800000	8821250	178000	1500.72
17900000	65117	17900000	146000	17900000	256987	17900000	405818	17900000	612052	17900000	842305	17900000	2110480	17900000	3918760	17900000	6162910	17900000	8869720	179000	1506.41
18000000	65432.5	18000000	146783	18000000	258393	18000000	408058	18000000	615436	18000000	847037	18000000	2122370	18000000	3940880	18000000	6197430	18000000	8918300	180000	1512.15
18100000	65750.2	18100000	147562	18100000	259801	18100000	410297	18100000	618817	18100000	851768	18100000	2134250	18100000	3963020	18100000	6231910	18100000	8966820	181000	1517.79
18200000	66068.6	18200000	148340	18200000	261207	18200000	412534	18200000	622212	18200000	856497	18200000	2146160	18200000	3985170	18200000	6266490	18200000	9015370	182000	1523.44
18300000	66386.7	18300000	149122	18300000	262615	18300000	414771	18300000	625604	18300000	861243	18300000	2158040	18300000	4007290	18300000	6301040	18300000	9063910	183000	1529.1
18400000	66702.4	18400000	149907	18400000	264016	18400000	417007	18400000	628998	18400000	865984	18400000	2169930	18400000	4029440	18400000	6335560	18400000	9112490	184000	1534.57
18500000	67017.1	18500000	150682	18500000	265417	18500000	419248	18500000	632387	18500000	870737	18500000	2181800	18500000	4051580	18500000	6370040	18500000	9160960	185000	1540.03
18600000	67330.4	18600000	151457	18600000	266816	18600000	421488	18600000	635779	18600000	875494	18600000	2193680	18600000	4073730	18600000	6404510	18600000	9209490	186000	1545.59
18700000	67643.6	18700000	152231	18700000	268213	18700000	423728	18700000	639173	18700000	880256	18700000	2205560	18700000	4095960	18700000	6438930	18700000	9258020	187000	1551.12
18800000	67956.9	18800000	153006	18800000	269613	18800000	425976	18800000	642567	18800000	885003	18800000	2217440	18800000	4118170	18800000	6473270	18800000	9306530	188000	1556.72
18900000	68270.1	18900000	153771	18900000	271010	18900000	428223	18900000	645964	18900000	889762	18900000	2229340	18900000	4140400	18900000	6507560	18900000	9355080	189000	1562.44
19000000	68582.7	19000000	154545	19000000	272408	19000000	430472	19000000	649366	19000000	894521	19000000	2241260	19000000	4162620	19000000	6541820	19000000	9403590	190000	1568.19
19100000	68896.9	19100000	155304	19100000	273807	19100000	432719	19100000	652777	19100000	899287	19100000	2253180	19100000	4184870	19100000	6576060	19100000	9452110	191000	1573.88
19200000	69208.2	19200000	156053	19200000	275206	19200000	434960	19200000	656192	19200000	904044	19200000	2265110	19200000	4207110	19200000	6610350	19200000	9500710	192000	1579.48
19300000	69520.1	19300000	156802	19300000	276605	19300000	437210	19300000	659606	19300000	908803	19300000	2277040	19300000	4229320	19300000	6644630	19300000	9549310	193000	1585.21
19400000	69831.1	19400000	157546	19400000	278003	19400000	439466	19400000	663023	19400000	913563	19400000	2288970	19400000	4251540	19400000	6678820	19400000	9597970	194000	1590.91
19500000	70143.8	19500000	158291	19500000	279407	19500000	441721	19500000	666435	19500000	918333	19500000	2300910	19500000	4273720	19500000	6713010	19500000	9646550	195000	1596.48
19600000	70456.4	19600000	159035	19600000	280810	19600000	443974	19600000	669845	19600000	923100	19600000	2312830	19600000	4295900	19600000	6747230	19600000	9695080	196000	1602.05
19700000	70766.5	19700000	159776	19700000	282207	19700000	446224	19700000	673258	19700000	927865	19700000	2324740	19700000	4318070	19700000	6781420	19700000	9743640	197000	1607.74
19800000	71076.1	19800000	160518	19800000	283608	19800000	448477	19800000	676679	19800000	932634	19800000	2336680	19800000	4340270	19800000	6815560	19800000	9792320	198000	1613.22
19900000	71392.3	19900000	161264	19900000	285005	19900000	450733	19900000	680100	19900000	937399	19900000	2348590	19900000	4362520	19900000	6849680	19900000	9840900	199000	1618.9
20000000	71707.7	20000000	162007	20000000	286409	20000000	452982	20000000	683517	20000000	942170	20000000	2360540	20000000	4384720	20000000	6883840	20000000	9889390	200000	1624.35
20100000	72021.8	20100000	162736	20100000	287818	20100000	455236	20100000	686939	20100000	946959	20100000	2372510	20100000	4406980	20100000	6918080	20100000	9937770	201000	1629.78
20200000	72334.5	20200000	163482	20200000	289226	20200000	457489	20200000	690354	20200000	951736	20200000	2384490	20200000	4429240	20200000	6952330	20200000	9986130	202000	1635.25
20300000	72649	20300000	164219	20300000	290636	20300000	459746	20300000	693776	20300000	956515	20300000	2396480	20300000	4451480	20300000	6986620	20300000	10034300	203000	1640.68
20400000	72963.7	20400000	164961	20400000	292051	20400000	462008	20400000	697192	20400000	961293	20400000	2408460	20400000	4473730	20400000	7021020	20400000	10082500	204000	1646.17
20500000	73277.7	20500000	165702	20500000	293459	20500000	464269	20500000	700596	20500000	966063	20500000	2420430	20500000	4496000	20500000	7055370	20500000	10130700	205000	1651.78
20600000	73591.3	20600000	166441	20600000	294868	20600000	466527	20600000	703999	20600000	970827	20600000	2432420	20600000	4518290	20600000	7089790	20600000	10178900	206000	1657.39
20700000	73904.5	20700000	167173	20700000	296275	20700000	468779	20700000	707399	20700000	975600	20700000	2444390	20700000	4540560	20700000	7124240	20700000	10227100	207000	1662.9
20800000	74219.5	20800000	167909	20800000	297686	20800000	471035	20800000	710798	20800000	980365	20800000	2456380	20800000	4562880	20800000	7158620	20800000	10275300	208000	1668.43
20900000	74532.5	20900000	168643	20900000	299094	20900000	473297	20900000	714203	20900000	985125	20900000	2468390	20900000	4585180	20900000	7193050	20900000	10323600	209000	1673.94
21000000	74847	21000000	169367	21000000	300505	21000000	475560	21000000	717608	21000000	989894	21000000	2480370	21000000	4607450	21000000	7227460	21000000	10371900	210000	1679.38
21100000	75163.6	21100000	170089	21100000	301914	21100000	477828	21100000	721020	21100000	994664	21100000	2492370	21100000	4629740	21100000	7261850	21100000	10420300	211000	1684.67
21200000	75481	21200000	170807	21200000	303323	21200000	480098	21200000	724421	21200000	999439	21200000	2504380	21200000	4652010	21200000	7296170	21200000	10468600	212000	1689.97
21300000	75794.9	21300000	171517	21300000	304733	21300000	482360	21300000	727823	21300000	1004220	21300000	2516380	21300000	4674300	21300000	7330520	21300000	10517100	213000	1695.19
21400000	76112	21400000	172234	21400000	306141	21400000	484631	21400000	731218	21400000	1008990	21400000	2528400	21400000	4696560	21400000	7364930	21400000	10565600	214000	1700.4
21500000	76427.5	21500000	172946	21500000	307547	21500000	486904	21500000	734616	21500000	1013760	21500000	2540440	21500000	4718790	21500000	7399330	21500000	10614100	215000	1705.64
21600000	76741.9	21600000	173666	21600000	308952	21600000	489182	21600000	738014	21600000	1018520	21600000	2552470	21600000	4741030	21600000	7433690	21600000	10662600	216000	1711.01
21700000	77055.7	21700000	174394	21700000	310355	21700000	491461	21700000	741421	21700000	1023270	21700000	2564520	21700000	4763210	21700000	7468020	21700000	10711100	217000	1716.23
21800000	77368.6	21800000	175122	21800000	311755	21800000	493747	21800000	744821	21800000	1028020	21800000	2576570	21800000	4785410	21800000	7502400	21800000	10759600	218000	1721.45
21900000	77683.4	21900000	175845	21900000	313160	21900000	496038	21900000	748220	21900000	1032770	21900000	2588600	21900000	4807620	21900000	7536810	21900000	10808200	219000	1726.72
22000000	77999.9	22000000	176564	22000000	314563	22000000	498326	22000000	751614	22000000	1037520	22000000	2600650	22000000	4829820	22000000	7571150	22000000	10856800	220000	1732.02
22100000	78317.8	22100000	177282	22100000	315966	22100000	500616	22100000	755008	22100000	1042290	22100000	2612660	22100000	4852020	22100000	7605510	22100000	10905500	221000	1737.14
22200000	78633.7	22200000	178005	22200000	317365	22200000	502911	22200000	758403	22200000	1047050	22200000	2624650	22200000	4874210	22200000	7639720	22200000	10954100	222000	1742.36
22300000	78951	22300000	178724	22300000	318765	22300000	505205	22300000	761808	22300000	1051830	22300000	2636650	22300000	4896430	22300000	7673900	22300000	11002600	223000	1747.48
22400000	79267	22400000	179447	22400000	320168	22400000	507500	22400000	765197	22400000	1056620	22400000	2648630	22400000	4918670	22400000	7708070	22400000	11051000	224000	1752.68
22500000	79583.5	22500000	180170	22500000	321565	22500000	509795	22500000	768603	22500000	1061410	22500000	2660620	22500000	4940910	22500000	7742310	22500000	11099500	225000	1757.85
22600000	79899.6	22600000	180896	22600000	322965	22600000	512080	22600000	772010	22600000	1066190	22600000	2672620	22600000	4963190	22600000	7776610	22600000	11147900	226000	1763.01
22700000	80216.2	22700000	181617	22700000	324363	22700000	514369	22700000	775419	22700000	1070980	22700000	2684610	22700000	4985470	22700000	7810900	22700000	11196300	227000	1768.18
22800000	80532.7	22800000	182341	22800000	325764	22800000	516663	22800000	778820	22800000	1075770	22800000	2696600	22800000	5007800	22800000	7845320	22800000	11244700	228000	1773.27
22900000	80848.8	22900000	183068	22900000	327166	22900000	518956	22900000	782221	22900000	1080570	22900000	2708590	22900000	5030160	22900000	7879790	22900000	11293200	229000	1778.54
23000000	81165.4	23000000	183782	23000000	328565	23000000	521253	23000000	785619	23000000	1085380	23000000	2720530	23000000	5052520	23000000	7914310	23000000	11341600	230000	1783.65
23100000	81483	23100000	184494	23100000	329969	23100000	523541	23100000	789005	23100000	1090190	23100000	2732500	23100000	5074930	23100000	7948900	23100000	11390200	231000	1788.71
23200000	81803.3	23200000	185214	23200000	331372	23200000	525836	23200000	792392	23200000	1095010	23200000	2744480	23200000	5097330	23200000	7983470	23200000	11438700	232000	1793.95
23300000	82124.7	23300000	185924	23300000	332770	23300000	528129	23300000	795786	23300000	1099830	23300000	2756470	23300000	5119710	23300000	8018040	23300000	11487300	233000	1799.24
23400000	82444.3	23400000	186636	23400000	334162	23400000	530422	23400000	799187	23400000	1104650	23400000	2768460	23400000	5142100	23400000	8052620	23400000	11535800	234000	1804.39
23500000	82763.7	23500000	187346	23500000	335557	23500000	532710	23500000	802584	23500000	1109460	23500000	2780470	23500000	5164510	23500000	8087190	23500000	11584300	235000	1809.68
23600000	83081.1	23600000	188052	23600000	336948	23600000	534996	23600000	805980	23600000	1114270	23600000	2792470	23600000	5186920	23600000	8121700	23600000	11632900	236000	1814.86
23700000	83399.1	23700000	188774	23700000	338341	23700000	537287	23700000	809368	23700000	1119080	23700000	2804460	23700000	5209290	23700000	8156290	23700000	11681400	237000	1819.92
23800000	83715.8	23800000	189478	23800000	339735	23800000	539576	23800000	812757	23800000	1123910	23800000	2816490	23800000	5231660	23800000	8190840	23800000	11730000	238000	1825.18
23900000	84032.8	23900000	190190	23900000	341126	23900000	541868	23900000	816160	23900000	1128720	23900000	2828510	23900000	5254000	23900000	8225380	23900000	11778500	239000	1830.23
24000000	84348.7	24000000	190909	24000000	342517	24000000	544157	24000000	819558	24000000	1133520	24000000	2840550	24000000	5276360	24000000	8259900	24000000	11827100	240000	1835.29
24100000	84666.6	24100000	191616	24100000	343907	24100000	546444	24100000	822966	24100000	1138330	24100000	2852570	24100000	5298810	24100000	8294390	24100000	11875700	241000	1840.3
24200000	84981.3	24200000	192326	24200000	345298	24200000	548728	24200000	826378	24200000	1143120	24200000	2864570	24200000	5321290	24200000	8328830	24200000	11924400	242000	1845.18
24300000	85300	24300000	193034	24300000	346689	24300000	551016	24300000	829783	24300000	1147920	24300000	2876560	24300000	5343810	24300000	8363300	24300000	11973200	243000	1850.22
24400000	85617	24400000	193754	24400000	348074	24400000	553301	24400000	833197	24400000	1152730	24400000	2888550	24400000	5366360	24400000	8397830	24400000	12022100	244000	1855.24
24500000	85935	24500000	194473	24500000	349464	24500000	555586	24500000	836618	24500000	1157530	24500000	2900510	24500000	5388900	24500000	8432300	24500000	12070900	245000	1860.33
24600000	86250.2	24600000	195196	24600000	350851	24600000	557872	24600000	840035	24600000	1162350	24600000	2912480	24600000	5411510	24600000	8466720	24600000	12119800	246000	1865.22
24700000	86562.3	24700000	195920	24700000	352239	24700000	560158	24700000	843451	24700000	1167160	24700000	2924430	24700000	5434040	24700000	8501110	24700000	12168600	247000	1870.25
24800000	86878.2	24800000	196640	24800000	353625	24800000	562442	24800000	846867	24800000	1171980	24800000	2936380	24800000	5456540	24800000	8535590	24800000	12217400	248000	1875.28
24900000	87191.3	24900000	197368	24900000	355006	24900000	564723	24900000	850277	24900000	1176780	24900000	2948340	24900000	5479070	24900000	8570100	24900000	12266100	249000	1880.39
25000000	87506.1	25000000	198091	25000000	356388	25000000	567007	25000000	853685	25000000	1181600	25000000	2960330	25000000	5501500	25000000	8604640	25000000	12315000	250000	1885.4
25100000	87818.9	25100000	198810	25100000	357773	25100000	569284	25100000	857089	25100000	1186420	25100000	2972310	25100000	5523970	25100000	8639230	25100000	12363800	251000	1890.5
25200000	88129.2	25200000	199543	25200000	359150	25200000	571559	25200000	860496	25200000	1191260	25200000	2984330	25200000	5546410	25200000	8673780	25200000	12412700	252000	1895.55
25300000	88441.8	25300000	200271	25300000	360535	25300000	573835	25300000	863914	25300000	1196090	25300000	2996320	25300000	5568830	25300000	8708340	25300000	12461600	253000	1900.43
25400000	88753.9	25400000	200999	25400000	361923	25400000	576116	25400000	867340	25400000	1200910	25400000	3008310	25400000	5591350	25400000	8742880	25400000	12510600	254000	1905.61
25500000	89065.9	25500000	201733	25500000	363311	25500000	578394	25500000	870761	25500000	1205750	25500000	3020320	25500000	5613870	25500000	8777490	25500000	12559400	255000	1910.83
25600000	89380.3	25600000	202463	25600000	364693	25600000	580675	25600000	874184	25600000	1210580	25600000	3032320	25600000	5636420	25600000	8812090	25600000	12608300	256000	1915.96
25700000	89692.5	25700000	203186	25700000	366072	25700000	582961	25700000	877602	25700000	1215400	25700000	3044330	25700000	5658970	25700000	8846690	25700000	12657000	257000	1921.13
25800000	90003.3	25800000	203903	25800000	367454	25800000	585241	25800000	881007	25800000	1220240	25800000	3056330	25800000	5681530	25800000	8881190	25800000	12705800	258000	1926.27
25900000	90315	25900000	204618	25900000	368837	25900000	587524	25900000	884396	25900000	1225060	25900000	3068310	25900000	5704110	25900000	8915710	25900000	12754500	259000	1931.44
26000000	90626.3	26000000	205327	26000000	370219	26000000	589805	26000000	887796	26000000	1229890	26000000	3080330	26000000	5726640	26000000	8950190	26000000	12803200	260000	1936.58
26100000	90936.4	26100000	206047	26100000	371601	26100000	592083	26100000	891196	26100000	1234710	26100000	3092300	26100000	5749160	26100000	8984740	26100000	12851800	261000	1941.77
26200000	91246.5	26200000	206764	26200000	372984	26200000	594362	26200000	894600	26200000	1239540	26200000	3104260	26200000	5771730	26200000	9019250	26200000	12900600	262000	1946.98
26300000	91556.5	26300000	207487	26300000	374370	26300000	596652	26300000	898004	26300000	1244370	26300000	3116210	26300000	5794350	26300000	9053830	26300000	12949200	263000	1952.06
26400000	91866.2	26400000	208207	26400000	375752	26400000	598942	26400000	901404	26400000	1249190	26400000	3128180	26400000	5816970	26400000	9088440	26400000	12997800	264000	1957.19
26500000	92174.9	26500000	208941	26500000	377136	26500000	601227	26500000	904804	26500000	1254020	26500000	3140140	26500000	5839600	26500000	9123100	26500000	13046500	265000	1962.05
26600000	92482.6	26600000	209670	26600000	378515	26600000	603512	26600000	908219	26600000	1258850	26600000	3152110	26600000	5862220	26600000	9157840	26600000	13095100	266000	1966.88
26700000	92792.8	26700000	210392	26700000	379901	26700000	605795	26700000	911649	26700000	1263700	26700000	3164070	26700000	5884860	26700000	9192530	26700000	13143700	267000	1971.81
26800000	93103.1	26800000	211122	26800000	381283	26800000	608076	26800000	915072	26800000	1268540	26800000	3176030	26800000	5907510	26800000	9227310	26800000	13192300	268000	1976.59
26900000	93414.5	26900000	211853	26900000	382668	26900000	610356	26900000	918500	26900000	1273380	26900000	3187960	26900000	5930080	26900000	9262020	26900000	13240900	269000	1981.21
27000000	93726.1	27000000	212587	27000000	384052	27000000	612630	27000000	921936	27000000	1278230	27000000	3199880	27000000	5952680	27000000	9296660	27000000	13289700	270000	1985.91
27100000	94037.3	27100000	213327	27100000	385431	27100000	614901	27100000	925365	27100000	1283080	27100000	3211800	27100000	5975300	27100000	9331310	27100000	13338400	271000	1990.45
27200000	94349.8	27200000	214071	27200000	386807	27200000	617171	27200000	928790	27200000	1287930	27200000	3223710	27200000	5997850	27200000	9365940	27200000	13387000	272000	1995.13
27300000	94663	27300000	214817	27300000	388182	27300000	619450	27300000	932214	27300000	1292780	27300000	3235600	27300000	6020380	27300000	9400590	27300000	13435500	273000	1999.76
27400000	94975.7	27400000	215571	27400000	389558	27400000	621731	27400000	935638	27400000	1297620	27400000	3247500	27400000	6042850	27400000	9435300	27400000	13484000	274000	2004.36
27500000	95287.5	27500000	216329	27500000	390932	27500000	624015	27500000	939068	27500000	1302460	27500000	3259440	27500000	6065310	27500000	9469980	27500000	13532600	275000	2008.92
27600000	95596.9	27600000	217092	27600000	392307	27600000	626309	27600000	942497	27600000	1307300	27600000	3271390	27600000	6087740	27600000	9504660	27600000	13581100	276000	2013.53
27700000	95910.8	27700000	217851	27700000	393688	27700000	628591	27700000	945923	27700000	1312150	27700000	3283380	27700000	6110160	27700000	9539380	27700000	13629500	277000	2018.21
27800000	96224.2	27800000	218595	27800000	395065	27800000	630873	27800000	949349	27800000	1317020	27800000	3295390	27800000	6132600	27800000	9574020	27800000	13678000	278000	2022.91
27900000	96536.9	27900000	219337	27900000	396443	27900000	633159	27900000	952772	27900000	1321890	27900000	3307370	27900000	6154990	27900000	9608820	27900000	13726500	279000	2027.57
28000000	96848.8	28000000	220089	28000000	397821	28000000	635428	28000000	956200	28000000	1326760	28000000	3319370	28000000	6177450	28000000	9643600	28000000	13775000	280000	2032.13
28100000	97161.5	28100000	220850	28100000	399202	28100000	637698	28100000	959627	28100000	1331630	28100000	3331350	28100000	6199930	28100000	9678400	28100000	13823500	281000	2036.56
28200000	97475.2	28200000	221606	28200000	400578	28200000	639975	28200000	963059	28200000	1336500	28200000	3343340	28200000	6222380	28200000	9713140	28200000	13872100	282000	2041.14
28300000	97787	28300000	222357	28300000	401956	28300000	642248	28300000	966483	28300000	1341370	28300000	3355310	28300000	6244890	28300000	9747990	28300000	13920800	283000	2045.64
28400000	98100.7	28400000	223118	28400000	403337	28400000	644530	28400000	969911	28400000	1346240	28400000	3367290	28400000	6267360	28400000	9782900	28400000	13969500	284000	2050.32
28500000	98415.6	28500000	223868	28500000	404713	28500000	646814	28500000	973354	28500000	1351110	28500000	3379240	28500000	6289840	28500000	9817840	28500000	14018300	285000	2054.9
28600000	98730.3	28600000	224616	28600000	406091	28600000	649093	28600000	976789	28600000	1355990	28600000	3391140	28600000	6312290	28600000	9852800	28600000	14067000	286000	2059.52
28700000	99043.1	28700000	225379	28700000	407467	28700000	651373	28700000	980213	28700000	1360860	28700000	3403090	28700000	6334740	28700000	9887820	28700000	14115800	287000	2063.96
28800000	99361.7	28800000	226140	28800000	408847	28800000	653650	28800000	983630	28800000	1365740	28800000	3415040	28800000	6357210	28800000	9922820	28800000	14164600	288000	2068.26
28900000	99677.2	28900000	226900	28900000	410228	28900000	655927	28900000	987049	28900000	1370620	28900000	3426980	28900000	6379680	28900000	9957730	28900000	14213500	289000	2072.66
29000000	99991.5	29000000	227651	29000000	411609	29000000	658214	29000000	990450	29000000	1375500	29000000	3438940	29000000	6402210	29000000	9992690	29000000	14262300	290000	2077.09
29100000	100306	29100000	228404	29100000	412982	29100000	660497	29100000	993867	29100000	1380380	29100000	3450880	29100000	6424690	29100000	10027800	29100000	14311200	291000	2081.58
29200000	100621	29200000	229155	29200000	414354	29200000	662786	29200000	997282	29200000	1385260	29200000	3462850	29200000	6447180	29200000	10062900	29200000	14360200	292000	2085.93
29300000	100936	29300000	229903	29300000	415733	29300000	665072	29300000	1000700	29300000	1390140	29300000	3474810	29300000	6469650	29300000	10098000	29300000	14409100	293000	2090.41
29400000	101251	29400000	230648	29400000	417117	29400000	667361	29400000	1004120	29400000	1395030	29400000	3486760	29400000	6492130	29400000	10133100	29400000	14458300	294000	2094.82
29500000	101567	29500000	231404	29500000	418499	29500000	669642	29500000	1007540	29500000	1399930	29500000	3498710	29500000	6514580	29500000	10168100	29500000	14507400	295000	2099.2
29600000	101881	29600000	232164	29600000	419883	29600000	671921	29600000	1010960	29600000	1404820	29600000	3510630	29600000	6536960	29600000	10203100	29600000	14556600	296000	2103.39
29700000	102194	29700000	232916	29700000	421262	29700000	674207	29700000	1014380	29700000	1409720	29700000	3522560	29700000	6559330	29700000	10238100	29700000	14605700	297000	2107.81
29800000	102508	29800000	233663	29800000	422648	29800000	676494	29800000	1017800	29800000	1414600	29800000	3534480	29800000	6581580	29800000	10273200	29800000	14654900	298000	2112.3
29900000	102820	29900000	234418	29900000	424037	29900000	678792	29900000	1021220	29900000	1419470	29900000	3546380	29900000	6603880	29900000	10308300	29900000	14704100	299000	2116.69
30000000	103137	30000000	235173	30000000	425424	30000000	681089	30000000	1024630	30000000	1424370	30000000	3558300	30000000	6626100	30000000	10343300	30000000	14753400	300000	2121.04
30100000	103452	30100000	235927	30100000	426817	30100000	683384	30100000	1028040	30100000	1429260	30100000	3570220	30100000	6648310	30100000	10378300	30100000	14802800	301000	2125.52
30200000	103765	30200000	236685	30200000	428203	30200000	685683	30200000	1031450	30200000	1434150	30200000	3582130	30200000	6670550	30200000	10413200	30200000	14852300	302000	2130
30300000	104080	30300000	237433	30300000	429590	30300000	687971	30300000	1034870	30300000	1439050	30300000	3594060	30300000	6692770	30300000	10448100	30300000	14901700	303000	2134.57
30400000	104397	30400000	238188	30400000	430977	30400000	690254	30400000	1038290	30400000	1443950	30400000	3605970	30400000	6715100	30400000	10483100	30400000	14951000	304000	2139.03
30500000	104710	30500000	238948	30500000	432364	30500000	692540	30500000	1041710	30500000	1448840	30500000	3617910	30500000	6737380	30500000	10518100	30500000	15000300	305000	2143.57
30600000	105025	30600000	239697	30600000	433753	30600000	694824	30600000	1045130	30600000	1453720	30600000	3629840	30600000	6759660	30600000	10553200	30600000	15049500	306000	2148.21
30700000	105339	30700000	240452	30700000	435135	30700000	697109	30700000	1048530	30700000	1458600	30700000	3641780	30700000	6781900	30700000	10588100	30700000	15098600	307000	2152.68
30800000	105655	30800000	241204	30800000	436524	30800000	699408	30800000	1051940	30800000	1463490	30800000	3653740	30800000	6804110	30800000	10623000	30800000	15147800	308000	2157.09
30900000	105968	30900000	241952	30900000	437906	30900000	701708	30900000	1055340	30900000	1468370	30900000	3665730	30900000	6826280	30900000	10657900	30900000	15196800	309000	2161.38
31000000	106282	31000000	242707	31000000	439284	31000000	704002	31000000	1058730	31000000	1473250	31000000	3677740	31000000	6848410	31000000	10692800	31000000	15245900	310000	2165.66
31100000	106598	31100000	243449	31100000	440661	31100000	706293	31100000	1062120	31100000	1478130	31100000	3689760	31100000	6870500	31100000	10727700	31100000	15294800	311000	2169.93
31200000	106915	31200000	244194	31200000	442035	31200000	708582	31200000	1065500	31200000	1483010	31200000	3701730	31200000	6892600	31200000	10762600	31200000	15343600	312000	2174.42
31300000	107228	31300000	244930	31300000	443413	31300000	710868	31300000	1068890	31300000	1487900	31300000	3713740	31300000	6914670	31300000	10797500	31300000	15392400	313000	2178.94
31400000	107542	31400000	245670	31400000	444793	31400000	713156	31400000	1072280	31400000	1492790	31400000	3725730	31400000	6936700	31400000	10832300	31400000	15441300	314000	2183.47
31500000	107853	31500000	246411	31500000	446164	31500000	715438	31500000	1075670	31500000	1497670	31500000	3737750	31500000	6958720	31500000	10867100	31500000	15490100	315000	2187.83
31600000	108169	31600000	247162	31600000	447541	31600000	717727	31600000	1079070	31600000	1502550	31600000	3749770	31600000	6980710	31600000	10902000	31600000	15539100	316000	2191.98
31700000	108482	31700000	247929	31700000	448921	31700000	720015	31700000	1082460	31700000	1507410	31700000	3761790	31700000	7002700	31700000	10936800	31700000	15588000	317000	2196.16
31800000	108795	31800000	248702	31800000	450303	31800000	722295	31800000	1085870	31800000	1512270	31800000	3773840	31800000	7024690	31800000	10971700	31800000	15637000	318000	2200.47
31900000	109107	31900000	249470	31900000	451687	31900000	724575	31900000	1089270	31900000	1517140	31900000	3785870	31900000	7046700	31900000	11006500	31900000	15686000	319000	2204.83
32000000	109420	32000000	250241	32000000	453072	32000000	726859	32000000	1092660	32000000	1522010	32000000	3797900	32000000	7068700	32000000	11041500	32000000	15735200	320000	2209.13
32100000	109735	32100000	250998	32100000	454457	32100000	729145	32100000	1096050	32100000	1526900	32100000	3809900	32100000	7090720	32100000	11076400	32100000	15784100	321000	2213.51
32200000	110049	32200000	251761	32200000	455841	32200000	731430	32200000	1099440	32200000	1531790	32200000	3821890	32200000	7112670	32200000	11111200	32200000	15833100	322000	2217.99
32300000	110364	32300000	252529	32300000	457222	32300000	733717	32300000	1102830	32300000	1536680	32300000	3833870	32300000	7134630	32300000	11146200	32300000	15882000	323000	2222.28
32400000	110681	32400000	253289	32400000	458610	32400000	736009	32400000	1106210	32400000	1541550	32400000	3845830	32400000	7156620	32400000	11181200	32400000	15930700	324000	2226.66
32500000	110998	32500000	254051	32500000	459995	32500000	738298	32500000	1109610	32500000	1546420	32500000	3857790	32500000	7178660	32500000	11216000	32500000	15979500	325000	2230.98
32600000	111315	32600000	254822	32600000	461381	32600000	740592	32600000	1112990	32600000	1551300	32600000	3869740	32600000	7200660	32600000	11251000	32600000	16028200	326000	2235.56
32700000	111637	32700000	255592	32700000	462766	32700000	742889	32700000	1116370	32700000	1556190	32700000	3881700	32700000	7222650	32700000	11285900	32700000	16077100	327000	2239.99
32800000	111956	32800000	256354	32800000	464154	32800000	745188	32800000	1119760	32800000	1561070	32800000	3893640	32800000	7244650	32800000	11320800	32800000	16126000	328000	2244.34
32900000	112278	32900000	257116	32900000	465537	32900000	747486	32900000	1123160	32900000	1565940	32900000	3905560	32900000	7266670	32900000	11355600	32900000	16175100	329000	2248.57
33000000	112597	33000000	257866	33000000	466923	33000000	749786	33000000	1126560	33000000	1570840	33000000	3917470	33000000	7288670	33000000	11390500	33000000	16224200	330000	2253.03
33100000	112917	33100000	258633	33100000	468310	33100000	752087	33100000	1129960	33100000	1575720	33100000	3929360	33100000	7310630	33100000	11425500	33100000	16273300	331000	2257.28
33200000	113237	33200000	259394	33200000	469696	33200000	754390	33200000	1133360	33200000	1580590	33200000	3941250	33200000	7332570	33200000	11460500	33200000	16322400	332000	2261.82
33300000	113561	33300000	260161	33300000	471084	33300000	756697	33300000	1136740	33300000	1585460	33300000	3953120	33300000	7354570	33300000	11495600	33300000	16371500	333000	2266.21
33400000	113883	33400000	260921	33400000	472477	33400000	759002	33400000	1140140	33400000	1590330	33400000	3964990	33400000	7376540	33400000	11530800	33400000	16420400	334000	2270.37
33500000	114200	33500000	261687	33500000	473867	33500000	761304	33500000	1143520	33500000	1595200	33500000	3976850	33500000	7398540	33500000	11565900	33500000	16469500	335000	2274.74
33600000	114517	33600000	262451	33600000	475259	33600000	763611	33600000	1146890	33600000	1600070	33600000	3988740	33600000	7420540	33600000	11601200	33600000	16518400	336000	2278.99
33700000	114830	33700000	263224	33700000	476646	33700000	765921	33700000	1150270	33700000	1604950	33700000	4000640	33700000	7442530	33700000	11636500	33700000	16567300	337000	2283.2
33800000	115149	33800000	263995	33800000	478033	33800000	768225	33800000	1153650	33800000	1609840	33800000	4012580	33800000	7464540	33800000	11671700	33800000	16616100	338000	2287.44
33900000	115467	33900000	264759	33900000	479417	33900000	770527	33900000	1157020	33900000	1614710	33900000	4024500	33900000	7486570	33900000	11707000	33900000	16665100	339000	2291.75
34000000	115785	34000000	265538	34000000	480800	34000000	772827	34000000	1160390	34000000	1619580	34000000	4036420	34000000	7508650	34000000	11742400	34000000	16714100	340000	2296.06
34100000	116102	34100000	266296	34100000	482185	34100000	775134	34100000	1163760	34100000	1624450	34100000	4048360	34100000	7530670	34100000	11777800	34100000	16763100	341000	2300.35
34200000	116420	34200000	267059	34200000	483569	34200000	777434	34200000	1167120	34200000	1629330	34200000	4060240	34200000	7552610	34200000	11813200	34200000	16811900	342000	2304.51
34300000	116739	34300000	267833	34300000	484955	34300000	779733	34300000	1170480	34300000	1634220	34300000	4072150	34300000	7574540	34300000	11848600	34300000	16860900	343000	2308.93
34400000	117056	34400000	268594	34400000	486343	34400000	782026	34400000	1173850	34400000	1639110	34400000	4084070	34400000	7596390	34400000	11884100	34400000	16909900	344000	2313.55
34500000	117372	34500000	269357	34500000	487729	34500000	784313	34500000	1177220	34500000	1644010	34500000	4095980	34500000	7618270	34500000	11919600	34500000	16958900	345000	2318.16
34600000	117688	34600000	270114	34600000	489109	34600000	786605	34600000	1180580	34600000	1648910	34600000	4107900	34600000	7640110	34600000	11955100	34600000	17008000	346000	2322.8
34700000	118006	34700000	270868	34700000	490497	34700000	788887	34700000	1183940	34700000	1653800	34700000	4119800	34700000	7661980	34700000	11990700	34700000	17057200	347000	2327.26
34800000	118323	34800000	271623	34800000	491884	34800000	791173	34800000	1187280	34800000	1658700	34800000	4131700	34800000	7683840	34800000	12026200	34800000	17106400	348000	2331.75
34900000	118641	34900000	272380	34900000	493267	34900000	793459	34900000	1190620	34900000	1663590	34900000	4143560	34900000	7705710	34900000	12061800	34900000	17155700	349000	2336.27
35000000	118959	35000000	273134	35000000	494652	35000000	795752	35000000	1193970	35000000	1668480	35000000	4155420	35000000	7727520	35000000	12097400	35000000	17204800	350000	2340.73
35100000	119281	35100000	273885	35100000	496032	35100000	798037	35100000	1197320	35100000	1673370	35100000	4167280	35100000	7749400	35100000	12132900	35100000	17254000	351000	2345.15
35200000	119600	35200000	274626	35200000	497408	35200000	800328	35200000	1200650	35200000	1678270	35200000	4179170	35200000	7771290	35200000	12168500	35200000	17303100	352000	2349.69
35300000	119920	35300000	275356	35300000	498784	35300000	802616	35300000	1203980	35300000	1683150	35300000	4191070	35300000	7793240	35300000	12204100	35300000	17352300	353000	2354.14
35400000	120242	35400000	276082	35400000	500169	35400000	804902	35400000	1207300	35400000	1688020	35400000	4202970	35400000	7815100	35400000	12239600	35400000	17401500	354000	2358.7
35500000	120563	35500000	276813	35500000	501553	35500000	807184	35500000	1210620	35500000	1692880	35500000	4214890	35500000	7836950	35500000	12275200	35500000	17450800	355000	2363.31
35600000	120887	35600000	277556	35600000	502933	35600000	809469	35600000	1213950	35600000	1697740	35600000	4226810	35600000	7858780	35600000	12310800	35600000	17500200	356000	2367.79
35700000	121212	35700000	278299	35700000	504316	35700000	811756	35700000	1217280	35700000	1702590	35700000	4238720	35700000	7880610	35700000	12346400	35700000	17549600	357000	2372.1
35800000	121538	35800000	279037	35800000	505703	35800000	814046	35800000	1220610	35800000	1707460	35800000	4250660	35800000	7902450	35800000	12382000	35800000	17599100	358000	2376.28
35900000	121862	35900000	279779	35900000	507090	35900000	816334	35900000	1223950	35900000	1712320	35900000	4262610	35900000	7924280	35900000	12417500	35900000	17648500	359000	2380.67
36000000	122188	36000000	280527	36000000	508476	36000000	818624	36000000	1227280	36000000	1717180	36000000	4274580	36000000	7946050	36000000	12453100	36000000	17698000	360000	2385.03
36100000	122512	36100000	281283	36100000	509863	36100000	820907	36100000	1230610	36100000	1722040	36100000	4286570	36100000	7967830	36100000	12488600	36100000	17747600	361000	2389.49
36200000	122838	36200000	282033	36200000	511244	36200000	823194	36200000	1233940	36200000	1726890	36200000	4298560	36200000	7989660	36200000	12524200	36200000	17797300	362000	2393.9
36300000	123165	36300000	282780	36300000	512623	36300000	825482	36300000	1237270	36300000	1731740	36300000	4310550	36300000	8011490	36300000	12559700	36300000	17846900	363000	2398.41
36400000	123493	36400000	283528	36400000	514000	36400000	827774	36400000	1240600	36400000	1736590	36400000	4322510	36400000	8033330	36400000	12595100	36400000	17896600	364000	2402.78
36500000	123819	36500000	284279	36500000	515377	36500000	830063	36500000	1243940	36500000	1741440	36500000	4334510	36500000	8055130	36500000	12630600	36500000	17946500	365000	2407.08
36600000	124146	36600000	285036	36600000	516745	36600000	832354	36600000	1247270	36600000	1746300	36600000	4346520	36600000	8076910	36600000	12666000	36600000	17996300	366000	2411.63
36700000	124471	36700000	285787	36700000	518117	36700000	834639	36700000	1250590	36700000	1751150	36700000	4358590	36700000	8098650	36700000	12701500	36700000	18046100	367000	2416.12
36800000	124796	36800000	286539	36800000	519481	36800000	836927	36800000	1253910	36800000	1756000	36800000	4370660	36800000	8120410	36800000	12736900	36800000	18095800	368000	2420.71
36900000	125119	36900000	287301	36900000	520851	36900000	839215	36900000	1257240	36900000	1760860	36900000	4382730	36900000	8142240	36900000	12772300	36900000	18145600	369000	2425.24
37000000	125445	37000000	288054	37000000	522215	37000000	841504	37000000	1260580	37000000	1765720	37000000	4394810	37000000	8163980	37000000	12807700	37000000	18195500	370000	2429.75
37100000	125770	37100000	288818	37100000	523576	37100000	843789	37100000	1263910	37100000	1770590	37100000	4406920	37100000	8185750	37100000	12843100	37100000	18245500	371000	2434.29
37200000	126097	37200000	289568	37200000	524935	37200000	846075	37200000	1267230	37200000	1775450	37200000	4419060	37200000	8207470	37200000	12878500	37200000	18295500	372000	2438.75
37300000	126421	37300000	290318	37300000	526295	37300000	848361	37300000	1270540	37300000	1780310	37300000	4431150	37300000	8229180	37300000	12913800	37300000	18345400	373000	2443.15
37400000	126745	37400000	291055	37400000	527654	37400000	850650	37400000	1273840	37400000	1785180	37400000	4443200	37400000	8250910	37400000	12949200	37400000	18395400	374000	2447.58
37500000	127069	37500000	291795	37500000	529016	37500000	852941	37500000	1277150	37500000	1790050	37500000	4455240	37500000	8272610	37500000	12984600	37500000	18445500	375000	2452.13
37600000	127395	37600000	292536	37600000	530374	37600000	855235	37600000	1280440	37600000	1794920	37600000	4467270	37600000	8294330	37600000	13020000	37600000	18495500	376000	2456.53
37700000	127718	37700000	293292	37700000	531725	37700000	857531	37700000	1283740	37700000	1799780	37700000	4479290	37700000	8316110	37700000	13055400	37700000	18545400	377000	2460.82
37800000	128037	37800000	294049	37800000	533083	37800000	859825	37800000	1287050	37800000	1804650	37800000	4491290	37800000	8337940	37800000	13090800	37800000	18595200	378000	2465.15
37900000	128359	37900000	294806	37900000	534442	37900000	862124	37900000	1290370	37900000	1809530	37900000	4503280	37900000	8359760	37900000	13126200	37900000	18644800	379000	2469.66
38000000	128682	38000000	295569	38000000	535801	38000000	864430	38000000	1293700	38000000	1814410	38000000	4515280	38000000	8381650	38000000	13161500	38000000	18694500	380000	2474.03
38100000	129004	38100000	296321	38100000	537159	38100000	866735	38100000	1297040	38100000	1819310	38100000	4527270	38100000	8403560	38100000	13196900	38100000	18744100	381000	2478.37
38200000	129329	38200000	297071	38200000	538516	38200000	869040	38200000	1300380	38200000	1824220	38200000	4539260	38200000	8425510	38200000	13232300	38200000	18793700	382000	2482.78
38300000	129653	38300000	297806	38300000	539877	38300000	871343	38300000	1303710	38300000	1829130	38300000	4551230	38300000	8447460	38300000	13267800	38300000	18843300	383000	2487.21
38400000	129976	38400000	298556	38400000	541234	38400000	873648	38400000	1307040	38400000	1834040	38400000	4563200	38400000	8469410	38400000	13303200	38400000	18892800	384000	2491.39
38500000	130297	38500000	299294	38500000	542595	38500000	875956	38500000	1310360	38500000	1838970	38500000	4575110	38500000	8491300	38500000	13338600	38500000	18942200	385000	2495.54
38600000	130620	38600000	300037	38600000	543959	38600000	878262	38600000	1313690	38600000	1843880	38600000	4587050	38600000	8513150	38600000	13374000	38600000	18991400	386000	2499.76
38700000	130942	38700000	300785	38700000	545315	38700000	880569	38700000	1317010	38700000	1848770	38700000	4598960	38700000	8535070	38700000	13409300	38700000	19040700	387000	2504.01
38800000	131264	38800000	301533	38800000	546670	38800000	882876	38800000	1320330	38800000	1853660	38800000	4610920	38800000	8556970	38800000	13444600	38800000	19090200	388000	2508.33
38900000	131583	38900000	302277	38900000	548020	38900000	885182	38900000	1323660	38900000	1858540	38900000	4622880	38900000	8578900	38900000	13479900	38900000	19139700	389000	2512.75
39000000	131906	39000000	303025	39000000	549368	39000000	887483	39000000	1326990	39000000	1863420	39000000	4634840	39000000	8600830	39000000	13515200	39000000	19189200	390000	2517.02
39100000	132228	39100000	303787	39100000	550716	39100000	889795	39100000	1330320	39100000	1868300	39100000	4646800	39100000	8622780	39100000	13550700	39100000	19238800	391000	2521.31
39200000	132550	39200000	304551	39200000	552064	39200000	892107	39200000	1333650	39200000	1873180	39200000	4658830	39200000	8644680	39200000	13586100	39200000	19288300	392000	2525.54
39300000	132871	39300000	305303	39300000	553411	39300000	894426	39300000	1336970	39300000	1878070	39300000	4670810	39300000	8666630	39300000	13621400	39300000	19338000	393000	2529.96
39400000	133194	39400000	306060	39400000	554761	39400000	896744	39400000	1340300	39400000	1882940	39400000	4682810	39400000	8688570	39400000	13656800	39400000	19387500	394000	2534.3
39500000	133517	39500000	306823	39500000	556108	39500000	899061	39500000	1343640	39500000	1887830	39500000	4694840	39500000	8710560	39500000	13692100	39500000	19437100	395000	2538.66
39600000	133840	39600000	307595	39600000	557458	39600000	901370	39600000	1346960	39600000	1892700	39600000	4706910	39600000	8732500	39600000	13727300	39600000	19486700	396000	2543.06
39700000	134163	39700000	308366	39700000	558811	39700000	903682	39700000	1350310	39700000	1897570	39700000	4718960	39700000	8754450	39700000	13762300	39700000	19536300	397000	2547.69
39800000	134487	39800000	309135	39800000	560166	39800000	905991	39800000	1353650	39800000	1902440	39800000	4731060	39800000	8776400	39800000	13797500	39800000	19585800	398000	2552.08
39900000	134811	39900000	309900	39900000	561521	39900000	908298	39900000	1356990	39900000	1907320	39900000	4743140	39900000	8798290	39900000	13832600	39900000	19635300	399000	2556.46
40000000	135135	40000000	310656	40000000	562878	40000000	910597	40000000	1360330	40000000	1912200	40000000	4755220	40000000	8820230	40000000	13867600	40000000	19684800	400000	2560.81
40100000	135460	40100000	311413	40100000	564236	40100000	912896	40100000	1363680	40100000	1917080	40100000	4767250	40100000	8842140	40100000	13902700	40100000	19734300	401000	2565.3
40200000	135785	40200000	312177	40200000	565597	40200000	915194	40200000	1367000	40200000	1921950	40200000	4779300	40200000	8864090	40200000	13937800	40200000	19783700	402000	2569.89
40300000	136108	40300000	312942	40300000	566950	40300000	917496	40300000	1370340	40300000	1926820	40300000	4791350	40300000	8886050	40300000	13972900	40300000	19833100	403000	2574.14
40400000	136428	40400000	313701	40400000	568317	40400000	919794	40400000	1373650	40400000	1931690	40400000	4803440	40400000	8908040	40400000	14008100	40400000	19882400	404000	2578.34
40500000	136749	40500000	314454	40500000	569682	40500000	922097	40500000	1376980	40500000	1936550	40500000	4815550	40500000	8930070	40500000	14043400	40500000	19931700	405000	2582.88
40600000	137070	40600000	315209	40600000	571044	40600000	924394	40600000	1380290	40600000	1941430	40600000	4827670	40600000	8952070	40600000	14078600	40600000	19981000	406000	2587.26
40700000	137391	40700000	315961	40700000	572406	40700000	926699	40700000	1383600	40700000	1946280	40700000	4839750	40700000	8974130	40700000	14113800	40700000	20030400	407000	2591.64
40800000	137713	40800000	316716	40800000	573769	40800000	929011	40800000	1386910	40800000	1951150	40800000	4851870	40800000	8996230	40800000	14149100	40800000	20079700	408000	2596.23
40900000	138038	40900000	317478	40900000	575126	40900000	931327	40900000	1390220	40900000	1956010	40900000	4863940	40900000	9018300	40900000	14184300	40900000	20129100	409000	2600.72
41000000	138362	41000000	318235	41000000	576491	41000000	933644	41000000	1393520	41000000	1960880	41000000	4876010	41000000	9040430	41000000	14219500	41000000	20178500	410000	2605.13
41100000	138690	41100000	318986	41100000	577849	41100000	935963	41100000	1396840	41100000	1965750	41100000	4888100	41100000	9062540	41100000	14254800	41100000	20227800	411000	2609.53
41200000	139018	41200000	319735	41200000	579207	41200000	938285	41200000	1400150	41200000	1970610	41200000	4900200	41200000	9084700	41200000	14289900	41200000	20277100	412000	2614.25
41300000	139348	41300000	320485	41300000	580564	41300000	940605	41300000	1403450	41300000	1975490	41300000	4912310	41300000	9106840	41300000	14325100	41300000	20326400	413000	2618.7
41400000	139676	41400000	321243	41400000	581917	41400000	942925	41400000	1406750	41400000	1980370	41400000	4924430	41400000	9128970	41400000	14360200	41400000	20375600	414000	2623.03
41500000	140004	41500000	322000	41500000	583268	41500000	945249	41500000	1410050	41500000	1985230	41500000	4936510	41500000	9151150	41500000	14395400	41500000	20424900	415000	2627.61
41600000	140330	41600000	322753	41600000	584625	41600000	947572	41600000	1413350	41600000	1990090	41600000	4948600	41600000	9173330	41600000	14430400	41600000	20474100	416000	2632.35
41700000	140658	41700000	323511	41700000	585993	41700000	949894	41700000	1416640	41700000	1994940	41700000	4960720	41700000	9195530	41700000	14465400	41700000	20523100	417000	2636.81
41800000	140986	41800000	324271	41800000	587358	41800000	952206	41800000	1419920	41800000	1999800	41800000	4972800	41800000	9217740	41800000	14500400	41800000	20572100	418000	2641.25
41900000	141310	41900000	325043	41900000	588725	41900000	954518	41900000	1423220	41900000	2004690	41900000	4984880	41900000	9239910	41900000	14535300	41900000	20620900	419000	2645.92
42000000	141635	42000000	325808	42000000	590090	42000000	956838	42000000	1426500	42000000	2009580	42000000	4996980	42000000	9262180	42000000	14570300	42000000	20669800	420000	2650.47
42100000	141959	42100000	326567	42100000	591452	42100000	959148	42100000	1429790	42100000	2014480	42100000	5009090	42100000	9284380	42100000	14605100	42100000	20718600	421000	2655
42200000	142282	42200000	327347	42200000	592814	42200000	961465	42200000	1433080	42200000	2019390	42200000	5021160	42200000	9306560	42200000	14639900	42200000	20767500	422000	2659.39
42300000	142605	42300000	328118	42300000	594176	42300000	963781	42300000	1436380	42300000	2024310	42300000	5033250	42300000	9328750	42300000	14674700	42300000	20816300	423000	2663.92
42400000	142928	42400000	328894	42400000	595536	42400000	966100	42400000	1439680	42400000	2029210	42400000	5045330	42400000	9351020	42400000	14709400	42400000	20865200	424000	2668.33
42500000	143252	42500000	329658	42500000	596898	42500000	968420	42500000	1442990	42500000	2034140	42500000	5057400	42500000	9373320	42500000	14744200	42500000	20914100	425000	2672.5
42600000	143576	42600000	330427	42600000	598260	42600000	970737	42600000	1446290	42600000	2039080	42600000	5069480	42600000	9395660	42600000	14779000	42600000	20962900	426000	2676.72
42700000	143902	42700000	331185	42700000	599622	42700000	973052	42700000	1449590	42700000	2044030	42700000	5081540	42700000	9418080	42700000	14813800	42700000	21011900	427000	2680.96
42800000	144226	42800000	331947	42800000	600983	42800000	975363	42800000	1452890	42800000	2048990	42800000	5093580	42800000	9440530	42800000	14848700	42800000	21060600	428000	2685.29
42900000	144552	42900000	332708	42900000	602346	42900000	977676	42900000	1456210	42900000	2053940	42900000	5105680	42900000	9463030	42900000	14883800	42900000	21109300	429000	2689.42
43000000	144876	43000000	333462	43000000	603705	43000000	979986	43000000	1459530	43000000	2058890	43000000	5117780	43000000	9485470	43000000	14918700	43000000	21158100	430000	2693.7
43100000	145200	43100000	334224	43100000	605062	43100000	982295	43100000	1462840	43100000	2063830	43100000	5129870	43100000	9507930	43100000	14953800	43100000	21206600	431000	2697.75
43200000	145519	43200000	334982	43200000	606416	43200000	984603	43200000	1466140	43200000	2068760	43200000	5141990	43200000	9530410	43200000	14988900	43200000	21255100	432000	2701.9
43300000	145840	43300000	335747	43300000	607772	43300000	986915	43300000	1469450	43300000	2073690	43300000	5154090	43300000	9552810	43300000	15024000	43300000	21303600	433000	2705.98
43400000	146165	43400000	336511	43400000	609123	43400000	989217	43400000	1472740	43400000	2078620	43400000	5166210	43400000	9575160	43400000	15059100	43400000	21352300	434000	2710.17
43500000	146488	43500000	337283	43500000	610476	43500000	991524	43500000	1476050	43500000	2083540	43500000	5178330	43500000	9597480	43500000	15094200	43500000	21400900	435000	2714.34
43600000	146814	43600000	338051	43600000	611836	43600000	993833	43600000	1479350	43600000	2088470	43600000	5190450	43600000	9619810	43600000	15129400	43600000	21449400	436000	2718.56
43700000	147141	43700000	338813	43700000	613198	43700000	996142	43700000	1482650	43700000	2093400	43700000	5202540	43700000	9642110	43700000	15164600	43700000	21498000	437000	2723.04
43800000	147465	43800000	339570	43800000	614560	43800000	998447	43800000	1485940	43800000	2098330	43800000	5214590	43800000	9664450	43800000	15199800	43800000	21546700	438000	2727.36
43900000	147791	43900000	340325	43900000	615918	43900000	1000740	43900000	1489230	43900000	2103290	43900000	5226670	43900000	9686860	43900000	15235200	43900000	21595300	439000	2731.72
44000000	148115	44000000	341095	44000000	617279	44000000	1003050	44000000	1492510	44000000	2108260	44000000	5238760	44000000	9709290	44000000	15270500	44000000	21643800	440000	2736
44100000	148438	44100000	341856	44100000	618639	44100000	1005360	44100000	1495800	44100000	2113220	44100000	5250830	44100000	9731750	44100000	15305900	44100000	21692500	441000	2740.21
44200000	148760	44200000	342624	44200000	619997	44200000	1007660	44200000	1499080	44200000	2118180	44200000	5262860	44200000	9754230	44200000	15341100	44200000	21741100	442000	2744.68
44300000	149083	44300000	343395	44300000	621353	44300000	1009970	44300000	1502360	44300000	2123150	44300000	5274900	44300000	9776680	44300000	15376400	44300000	21789600	443000	2749.02
44400000	149406	44400000	344181	44400000	622706	44400000	1012280	44400000	1505660	44400000	2128090	44400000	5286930	44400000	9799160	44400000	15411500	44400000	21838100	444000	2753.18
44500000	149731	44500000	344975	44500000	624054	44500000	1014580	44500000	1508950	44500000	2133050	44500000	5298960	44500000	9821610	44500000	15446600	44500000	21886500	445000	2757.47
44600000	150055	44600000	345768	44600000	625403	44600000	1016890	44600000	1512230	44600000	2138000	44600000	5311000	44600000	9844110	44600000	15481600	44600000	21935100	446000	2761.71
44700000	150377	44700000	346570	44700000	626742	44700000	1019200	44700000	1515510	44700000	2142920	44700000	5323070	44700000	9866570	44700000	15516400	44700000	21983600	447000	2765.87
44800000	150699	44800000	347370	44800000	628081	44800000	1021510	44800000	1518790	44800000	2147850	44800000	5335140	44800000	9889050	44800000	15551300	44800000	22032100	448000	2770.16
44900000	151022	44900000	348164	44900000	629421	44900000	1023820	44900000	1522070	44900000	2152770	44900000	5347250	44900000	9911600	44900000	15586100	44900000	22080700	449000	2774.29
45000000	151347	45000000	348969	45000000	630757	45000000	1026130	45000000	1525360	45000000	2157690	45000000	5359340	45000000	9934190	45000000	15620900	45000000	22129100	450000	2778.19
45100000	151671	45100000	349780	45100000	632097	45100000	1028450	45100000	1528630	45100000	2162600	45100000	5371430	45100000	9956760	45100000	15655600	45100000	22177800	451000	2782.29
45200000	151995	45200000	350577	45200000	633434	45200000	1030770	45200000	1531910	45200000	2167500	45200000	5383510	45200000	9979400	45200000	15690200	45200000	22226400	452000	2786.38
45300000	152321	45300000	351375	45300000	634776	45300000	1033080	45300000	1535200	45300000	2172390	45300000	5395600	45300000	10002000	45300000	15724800	45300000	22275100	453000	2790.51
45400000	152646	45400000	352165	45400000	636120	45400000	1035400	45400000	1538490	45400000	2177270	45400000	5407670	45400000	10024500	45400000	15759400	45400000	22323800	454000	2794.58
45500000	152971	45500000	352950	45500000	637458	45500000	1037710	45500000	1541790	45500000	2182140	45500000	5419720	45500000	10047100	45500000	15793900	45500000	22372500	455000	2798.62
45600000	153297	45600000	353735	45600000	638793	45600000	1040010	45600000	1545090	45600000	2187020	45600000	5431790	45600000	10069600	45600000	15828300	45600000	22421200	456000	2802.57
45700000	153622	45700000	354512	45700000	640121	45700000	1042330	45700000	1548390	45700000	2191870	45700000	5443900	45700000	10092100	45700000	15862800	45700000	22470000	457000	2806.84
45800000	153947	45800000	355292	45800000	641448	45800000	1044650	45800000	1551690	45800000	2196710	45800000	5456020	45800000	10114600	45800000	15897200	45800000	22518800	458000	2811.07
45900000	154273	45900000	356070	45900000	642776	45900000	1046960	45900000	1555000	45900000	2201570	45900000	5468170	45900000	10137100	45900000	15931600	45900000	22567400	459000	2815.33
46000000	154601	46000000	356841	46000000	644101	46000000	1049270	46000000	1558330	46000000	2206430	46000000	5480310	46000000	10159600	46000000	15966000	46000000	22616200	460000	2819.66
46100000	154926	46100000	357594	46100000	645432	46100000	1051570	46100000	1561650	46100000	2211280	46100000	5492480	46100000	10182100	46100000	16000400	46100000	22665300	461000	2823.91
46200000	155251	46200000	358349	46200000	646756	46200000	1053870	46200000	1564980	46200000	2216150	46200000	5504650	46200000	10204700	46200000	16034700	46200000	22714200	462000	2828.09
46300000	155574	46300000	359110	46300000	648083	46300000	1056180	46300000	1568310	46300000	2221010	46300000	5516850	46300000	10227300	46300000	16069000	46300000	22763300	463000	2832.41
46400000	155897	46400000	359876	46400000	649409	46400000	1058490	46400000	1571640	46400000	2225840	46400000	5529040	46400000	10249900	46400000	16103400	46400000	22812400	464000	2836.47
46500000	156219	46500000	360631	46500000	650733	46500000	1060790	46500000	1574970	46500000	2230680	46500000	5541230	46500000	10272400	46500000	16137700	46500000	22861600	465000	2840.64
46600000	156540	46600000	361384	46600000	652053	46600000	1063090	46600000	1578300	46600000	2235530	46600000	5553450	46600000	10295000	46600000	16172200	46600000	22910900	466000	2844.95
46700000	156865	46700000	362144	46700000	653375	46700000	1065390	46700000	1581620	46700000	2240360	46700000	5565660	46700000	10317600	46700000	16206700	46700000	22960300	467000	2849.07
46800000	157189	46800000	362915	46800000	654696	46800000	1067700	46800000	1584940	46800000	2245180	46800000	5577870	46800000	10340200	46800000	16241200	46800000	23009500	468000	2853.25
46900000	157512	46900000	363687	46900000	656017	46900000	1070000	46900000	1588260	46900000	2250010	46900000	5590070	46900000	10362800	46900000	16275900	46900000	23058600	469000	2857.28
47000000	157838	47000000	364442	47000000	657337	47000000	1072310	47000000	1591590	47000000	2254830	47000000	5602230	47000000	10385400	47000000	16310600	47000000	23107700	470000	2861.62
47100000	158165	47100000	365196	47100000	658661	47100000	1074620	47100000	1594910	47100000	2259660	47100000	5614420	47100000	10407900	47100000	16345200	47100000	23156700	471000	2865.99
47200000	158493	47200000	365956	47200000	659989	47200000	1076950	47200000	1598230	47200000	2264480	47200000	5626660	47200000	10430400	47200000	16379900	47200000	23205800	472000	2870.35
47300000	158821	47300000	366732	47300000	661312	47300000	1079270	47300000	1601560	47300000	2269310	47300000	5638910	47300000	10452800	47300000	16414500	47300000	23254800	473000	2874.65
47400000	159147	47400000	367522	47400000	662641	47400000	1081580	47400000	1604870	47400000	2274150	47400000	5651120	47400000	10475200	47400000	16449200	47400000	23303800	474000	2878.85
47500000	159473	47500000	368309	47500000	663975	47500000	1083890	47500000	1608170	47500000	2278990	47500000	5663380	47500000	10497600	47500000	16483800	47500000	23352700	475000	2883.16
47600000	159800	47600000	369084	47600000	665312	47600000	1086190	47600000	1611490	47600000	2283840	47600000	5675650	47600000	10520000	47600000	16518300	47600000	23401400	476000	2887.45
47700000	160125	47700000	369862	47700000	666654	47700000	1088510	47700000	1614800	47700000	2288670	47700000	5687900	47700000	10542400	47700000	16552800	47700000	23450300	477000	2891.85
47800000	160448	47800000	370636	47800000	667997	47800000	1090820	47800000	1618110	47800000	2293500	47800000	5700210	47800000	10564800	47800000	16587400	47800000	23499300	478000	2896.3
47900000	160773	47900000	371422	47900000	669338	47900000	1093130	47900000	1621430	47900000	2298350	47900000	5712450	47900000	10587200	47900000	16621800	47900000	23548300	479000	2900.62
48000000	161094	48000000	372209	48000000	670682	48000000	1095440	48000000	1624760	48000000	2303190	48000000	5724680	48000000	10609600	48000000	16656400	48000000	23597400	480000	2905.05
48100000	161419	48100000	372996	48100000	672022	48100000	1097740	48100000	1628080	48100000	2308020	48100000	5736920	48100000	10632000	48100000	16691000	48100000	23646500	481000	2909.3
48200000	161743	48200000	373779	48200000	673364	48200000	1100050	48200000	1631400	48200000	2312850	48200000	5749150	48200000	10654400	48200000	16725500	48200000	23695600	482000	2913.52
48300000	162065	48300000	374569	48300000	674703	48300000	1102360	48300000	1634720	48300000	2317700	48300000	5761370	48300000	10676800	48300000	16760100	48300000	23744600	483000	2918.03
48400000	162385	48400000	375369	48400000	676045	48400000	1104660	48400000	1638020	48400000	2322540	48400000	5773590	48400000	10699200	48400000	16794700	48400000	23793800	484000	2922.54
48500000	162706	48500000	376167	48500000	677392	48500000	1106960	48500000	1641330	48500000	2327390	48500000	5785880	48500000	10721600	48500000	16829300	48500000	23842900	485000	2927.11
48600000	163027	48600000	376964	48600000	678744	48600000	1109270	48600000	1644630	48600000	2332230	48600000	5798120	48600000	10744000	48600000	16863900	48600000	23891900	486000	2931.62
48700000	163346	48700000	377763	48700000	680089	48700000	1111570	48700000	1647930	48700000	2337100	48700000	5810360	48700000	10766400	48700000	16898500	48700000	23941100	487000	2936.02
48800000	163667	48800000	378572	48800000	681443	48800000	1113860	48800000	1651240	48800000	2341960	48800000	5822610	48800000	10788900	48800000	16933100	48800000	23990100	488000	2940.44
48900000	163990	48900000	379379	48900000	682797	48900000	1116140	48900000	1654550	48900000	2346810	48900000	5834940	48900000	10811300	48900000	16967600	48900000	24039100	489000	2944.88
49000000	164309	49000000	380179	49000000	684147	49000000	1118430	49000000	1657840	49000000	2351660	49000000	5847280	49000000	10833600	49000000	17002200	49000000	24088100	490000	2949
49100000	164629	49100000	380989	49100000	685495	49100000	1120710	49100000	1661150	49100000	2356490	49100000	5859630	49100000	10856000	49100000	17036700	49100000	24137400	491000	2953.04
49200000	164950	49200000	381811	49200000	686853	49200000	1123000	49200000	1664460	49200000	2361330	49200000	5871910	49200000	10878400	49200000	17071500	49200000	24186500	492000	2957.07
49300000	165273	49300000	382630	49300000	688219	49300000	1125280	49300000	1667750	49300000	2366210	49300000	5884200	49300000	10900800	49300000	17106300	49300000	24235600	493000	2961.28
49400000	165592	49400000	383451	49400000	689591	49400000	1127550	49400000	1671040	49400000	2371090	49400000	5896510	49400000	10923300	49400000	17141200	49400000	24285000	494000	2965.42
49500000	165913	49500000	384270	49500000	690948	49500000	1129820	49500000	1674330	49500000	2375960	49500000	5908840	49500000	10945800	49500000	17176100	49500000	24334100	495000	2969.71
49600000	166235	49600000	385100	49600000	692309	49600000	1132080	49600000	1677610	49600000	2380850	49600000	5921250	49600000	10968400	49600000	17210900	49600000	24383600	496000	2973.93
49700000	166553	49700000	385936	49700000	693672	49700000	1134350	49700000	1680900	49700000	2385750	49700000	5933580	49700000	10991000	49700000	17245700	49700000	24433000	497000	2978.17
49800000	166871	49800000	386786	49800000	695032	49800000	1136610	49800000	1684190	49800000	2390630	49800000	5945950	49800000	11013700	49800000	17280500	49800000	24482200	498000	2982.35
49900000	167193	49900000	387627	49900000	696395	49900000	1138890	49900000	1687470	49900000	2395520	49900000	5958300	49900000	11036400	49900000	17315400	49900000	24531700	499000	2986.55
50000000	167512	50000000	388463	50000000	697758	50000000	1141150	50000000	1690760	50000000	2400410	50000000	5970640	50000000	11059100	50000000	17350300	50000000	24581000	500000	2990.72
